# Supplementary material for: Dual inhibition of CDK12 and CDK13 uncovers actionable vulnerabilities in patient-derived ovarian cancer organoids
Source: J Exp Clin Cancer Res. 2023 May 18;42:126. doi: 10.1186/s13046-023-02682-5 (PMC10193743; doi:10.1186/s13046-023-02682-5)
Supplement: Supplementary file 1 — Additional file 1: Table S1. Primers for semi-quantitative and real time PCR. [file 13046_2023_2682_MOESM1_ESM.xlsx]

## Sheet: Foglio1
Primers name	sequence	T°melting
Pax8 int2 Fw	GAGAGACCTCGCAGCCATTC	60
Pax8 int2 Rv	GGACCGTAAAGAGGTGCCAG	60
Pax8 ex3-ex4 Fw	CCTTTGTGAATGGCAGACCTC	60
Pax8 ex3-ex4 Rv	GCTTGGAGCCCCCTATCAC	60
EGFR int2 Fw	CAGGGGAAACATGCCTTGGA	60
EGFR int2 Rv	GACATCAACAGCAAGTACGGG	60
EGFR ex3-ex4 Fw	AACTGTGAGGTGGTCCTTGG	60
EGFR ex3-ex4 Rv	TCCACTGTGTTGAGGGCAAT	60
Atrip ex1-int1 Fw	TGGGCACCTAGCACAGTTTA	60
Atrip ex1-int1 Rv	GTGACAAGTTTGAGCGGCTTT	60
Atrip ex1-ex2 Fw	GACGGTTGGTCCAGTTCTCC	60
Atrip ex1-ex2 Rv	ACAGTTTCTCTGTTTTTCCCTGA	60
RPTOR ex10 Fw	TTGCTGGTGGCTAGTCTGTT	60
RPTOR int10 Rv	TGTTAATGCTACACGGGGTCC	60
RPTOR ex11 Rv	CAGATGTCAACAGCCAGGT	60
MMS22L ex10 Fw	GAGTGACCAGTGTCCATGTTT	60
MMS22L ex11 Rv	ATGGATCCCTGGACTGGATT	60
MMS22L int10 Rv	ACCAACACATCAATTTTCCAACT	60
CSTF3 ex3 Fw	TTATGAACGCCTTGTTGCCC	60
CSTF3 int3 Rv	AAGGCTAAAGCACTCCAATACCA	60
CSTF3 ex5 Rv	GTTTACCCTTGGTTTCTCGGAC	60
POLH ex5 fw	GTGGGAGCAGTGATTGTGGA	60
POLH ex6 rv	GCGGTTGGGCTTGTTTAGTC	60
RBM47 For ex9:	GACGCCACCACCTTTCCAG	60
RBM47 Rev ex10:	GTTCTTCTGTAGTGTGGCGAT	60
GATA6 ex4 fw	GCCAACTGTCACACCACAAC	60
GATA6 ex5 rv	CATAGCAAGTGGTCTGGGC	60
slm2 dw	TTCTATTTCTCGGTTCACCAAGCG	60
slm2 up	TGATGGCGGAGAAGGACTCT	60
