# Supplementary material for: Dual inhibition of CDK12 and CDK13 uncovers actionable vulnerabilities in patient-derived ovarian cancer organoids
Source: J Exp Clin Cancer Res. 2023 May 18;42:126. doi: 10.1186/s13046-023-02682-5 (PMC10193743; doi:10.1186/s13046-023-02682-5)
Supplement: Supplementary file 2 — Additional file 2: Table S2. Clinicopathological features of HGSOC patients and their corresponding organoids. [file 13046_2023_2682_MOESM2_ESM.xlsx]

## Sheet: Patient's informations
	Patient number	HGSOC-24.3	HGSOC-33.3	HGSOC-36.3	HGSOC-41.3	HGSOC-5.3	HGSOC-29.2
	Age	68	64	55	61	52	54
	Histology	HGSOC	HGSOC	HGSOC	HGSOC	HGSOC	HGSOC
	FIGO stage	IIIC	IIIC	IVB	IVB	IIIC	IVB
	BRCA status	WT	WT	WT	WT	WT	WT
	HRD status	NA	Negative	Negative	Positive	NA	Negative
	Origin of Tissue	Peritoneum	Peritoneum	Peritoneum	Peritoneum	Peritoneum	Ovary
	Timing of surgery for PDOs establishment	LPS	LPS	PDS	LPS	LPS	PDS
	Neoadjuvant chemotherapy	Carboplatin (AUC 2) + Paclitaxel (60 mg/mq) weeky	Carboplatin (AUC5) + Paclitaxel (175 mg/mq) q21	Not applicable	Carboplatin (AUC5) + Paclitaxel (175 mg/mq) + Bevacizumab (15mg/kg) q21	Carboplatin (AUC5) + Paclitaxel (175 mg/mq) q21	Not applicable
	Residual Tumor	0	0	0	IDS not performed*	IDS not performed*	0
	CRS score	2	2	/	/	/	/
	Adjuvant Chemotherapy	Carboplatin (AUC 2) + Paclitaxel (60 mg/mq) weeky	Carboplatin (AUC5) + Paclitaxel (175 mg/mq) + Bevacizumab (15 mg/kg) q21	Carboplatin (AUC 2) + Paclitaxel (60 mg/mq) weeky	Not applicable	Not applicable	carboplatin (AUC5) + paclitaxel (175 mg/mq) + Bevacizumab (15 mg/kg) q21
	Best response to platinum	PR	PR	PR	PR	SD	PR
	Maintenance regimen	PARPi (Niraparib 200 mg/die)	Bevacizumab (15 mg/kg q21)	PARPi (Niraparib 200 mg/die)	PARPi (Rucaparib 500 mg/die) + Bevacizumab (15 mg/kg q21) #	None	Bevacizumab (15 mg/kg q21)
	Platinum free interval (PFI)	< 6 months	/	< 6 months	>6 months	<6 months	<6 months
	Alive	No	Yes	No	Yes	No	No
	Table 1 Patients charcateristics.
	HGSOC: High Grade Serous Ovarian Cancer; WT: wild type; LPS: laparoscopic surgery; PDS: primary debulking surgery; CRS: chemotherapy response score; PR: partial response; SD: stable disease
	* residual disease unsuccessful for radical surgery
	# patient enrolled in a clinical trial (MITO 25.1 NCT03462212)

## Sheet: IHC
Organoid name	Patient number	Origin of tissue	Tumor							Organoid
			% of tumor cells	CK7	CK20	PAX8	WT1	p16	p53	CK7	CK20	PAX8	WT1	p16	p53
PDO-5.3	hgsoc-5.3	peritoneum	80	+	-	+	+	ND	mut	+	-	+	+	ND	mut
PDO-24.3	hgsoc-24.3	peritoneum	30	+	-	+	+	+	mut	+	-	+	+	+	mut
PDO-29.2	hgsoc-29.2	omentum	40	+	-	+	+	+	null	+	-	+	+	+	null
PDO-33.3	hgsoc-33.3	peritoneum	75	+	-	+	+	+	mut	+	-	+	+	+	mut
PDO-36.3	hgsoc-36.3	peritoneum	90	+	-	+	+	+	mut	+	-	+	+	+	mut
PDO-41.3	hgsoc-41.3	peritoneum	70	+	-	+	+	+	mut	+	-	+	+	+	mut
