# Supplementary material for: Dual inhibition of CDK12 and CDK13 uncovers actionable vulnerabilities in patient-derived ovarian cancer organoids
Source: J Exp Clin Cancer Res. 2023 May 18;42:126. doi: 10.1186/s13046-023-02682-5 (PMC10193743; doi:10.1186/s13046-023-02682-5)
Supplement: Supplementary file 3 — Additional file 3. RNA-seq datasets: regulated genes and pattern exons. [file 13046_2023_2682_MOESM3_ESM.xlsx]

## Sheet: REGULATED GENES
S
							Data Overview: Regulated Genes
Customer name:	Claudio Sette							Up-regulated	Down-regulated	All
Project name:	Thz531 vs. Ctrl (OVCAR3)						Number of regulated genes	1789	2722	4511
Organism:	Human						Min fold-change	1.5	1.5	1.5
Analysis level:	Gene						Average fold-change	3.31	2.67	2.92
Date:	2021-07-30						Median of fold-change	1.78	2.11	1.95
Algorithm version:	EASANA 2021_3						Max fold-change	899.57	36.22	899.57
GS contact (name/email/phone):	Ariane Jolly	ariane.jolly@genosplice.com	+33 (0) 6 59 47 95 11				Gene with the max fold-change	GSHG0040137	lysine rich coiled-coil 1	GSHG0040137
List of the 4,511 Regulated Genes (Fold-change ≥ 1,5; Unadjusted P-Value ≤ 0,05)								34,96% of expressed genes
FAST DB STABLE ID	Gene Symbol	Regulation	Fold-Change	P-Value	Adjusted P-Value	Link to EASANA	Gene Coordinates (hg38)	UCSC Link	Gene Name	Aliases and Synonyms	Entrez Gene ID	EnsEMBL ID	Expression Ctrl	Expression Thz531
GSHG0040137	--	up	899.57	6.91e-16	5.06e-15	EASANA	chr7(+):157208961-157209353	UCSC	--	NULL	--	--	0	138.65
GSHG0018070	--	up	56.89	2.18e-09	1.06e-08	EASANA	chr17(+):28751172-28752214	UCSC	--	NULL	--	--	3.28	187.68
GSHG0048190	--	up	56.2	0.000462	0.0014	EASANA	chr16(-):21512744-21512769	UCSC	--	NULL	--	--	0	8.67
GSHG0044339	--	up	55.3	3.45e-40	7.19e-39	EASANA	chr9(-):37981840-37984397	UCSC	--	NULL	--	--	4.16	230.86
GSHG0039602	--	up	53.5	0.00063	0.00187	EASANA	chr7(+):74694003-74694029	UCSC	--	NULL	--	--	0	8.25
GSHG0021633	--	up	46.61	5.44e-10	2.78e-09	EASANA	chr19(+):39439572-39441441	UCSC	--	NULL	--	--	1.06	51.46
GSHG0030632	--	up	44.8	2.04e-10	1.07e-09	EASANA	chr3(+):152302515-152302799	UCSC	--	NULL	--	--	1.15	50.15
GSHG0033988	SLED1	up	40.3	2.35e-19	2.06e-18	EASANA	chr4(-):184798296-184799046	UCSC	proteoglycan 3, pro eosinophil major basic protein 2 pseudogene	NULL	643036	ENSG00000249138	2.39	100.14
GSHG0030077	--	up	39.37	1.96e-09	9.62e-09	EASANA	chr3(+):58010144-58010664	UCSC	--	NULL	--	--	1.15	44.17
GSHG0042297	--	up	39.09	3.92e-28	5.12e-27	EASANA	chr8(-):38434347-38435664	UCSC	--	NULL	--	--	3.71	150.96
GSHG0029852	--	up	37.81	1.23e-19	1.1e-18	EASANA	chr3(+):37329561-37331030	UCSC	--	NULL	--	--	2.65	104.2
GSHG0014764	--	up	37.02	1.04e-47	2.8e-46	EASANA	chr15(-):41914990-41916905	UCSC	--	NULL	--	--	7.07	258.4
GSHG0006557	OMP	up	36.45	1.75e-42	3.91e-41	EASANA	chr11(+):77102840-77103331	UCSC	olfactory marker protein	NULL	4975	ENSG00000254550	6.14	223.55
GSHG0026889	--	up	34.26	1.79e-15	1.28e-14	EASANA	chr20(+):47525030-47525685	UCSC	--	NULL	--	--	2.3	76.86
GSHG0035105	MIR6075	up	32.43	0.00155	0.00437	EASANA	chr5(-):1510762-1510856	UCSC	microRNA 6075	hsa-mir-6075	102466103	ENSG00000273742	0.26	9.72
GSHG0042181	MIR320A	up	32.42	0.00159	0.00449	EASANA	chr8(-):22244966-22245037	UCSC	microRNA 320a	hsa-mir-320a, mir-320a, MIRN320, MIRN320A	407037	ENSG00000208037	0.26	9.72
GSHG0025389	--	up	31.12	6.26e-56	2.18e-54	EASANA	chr2(-):65341978-65343774	UCSC	--	NULL	--	--	10.71	336.87
GSHG0019815	KRTAP3-1	up	30.91	2.41e-15	1.71e-14	EASANA	chr17(-):41008521-41009128	UCSC	keratin associated protein 3-1	KAP3.1, KRTAP3.1	83896	ENSG00000212901	2.61	78.17
GSHG0031666	--	up	30.83	1.06e-31	1.6e-30	EASANA	chr3(-):124791119-124793104	UCSC	--	NULL	--	--	5.4	170.34
GSHG0026089	--	up	30.53	9.83e-61	4.05e-59	EASANA	chr2(-):171851855-171854663	UCSC	--	NULL	--	--	12.64	377.45
GSHG0048106	--	up	24.34	6.69e-41	1.43e-39	EASANA	chr16(+):21626742-21627394	UCSC	--	NULL	--	--	8.85	216.56
GSHG0009376	EID3	up	21.87	2.54e-125	4.59e-123	EASANA	chr12(+):104303739-104305205	UCSC	EP300 interacting inhibitor of differentiation 3	NS4EB, NSE4B, NSMCE4B	493861	ENSG00000255150	38.7	846.56
GSHG0032888	--	up	20.89	0.00148	0.00419	EASANA	chr20(+):38500720-38500746	UCSC	--	NULL	--	--	0.58	11.74
GSHG0008700	--	up	19.93	2.89e-58	1.09e-56	EASANA	chr12(+):5469252-5471088	UCSC	--	NULL	--	--	17.89	359.27
GSHG0026710	MIR3193	up	19.09	0.00286	0.00782	EASANA	chr20(+):31607186-31607240	UCSC	microRNA 3193	NULL	100422904	ENSG00000264395	0.58	10.77
GSHG0019682	CEP295NL	up	18.57	2.67e-142	6.2e-140	EASANA	chr17(-):78890579-78903201	UCSC	CEP295 N-terminal like	DDC8, KIAA1731NL	100653515	ENSG00000178404	49.21	908.19
GSHG0043893	PRDM12	up	17.44	4.35e-36	7.78e-35	EASANA	chr9(+):130664594-130682997	UCSC	PR/SET domain 12	HSAN8, PFM9	59335	ENSG00000130711	11.41	202.21
GSHG0006513	--	up	16.85	0.028	0.0638	EASANA	chr11(+):73327668-73327693	UCSC	--	NULL	--	--	0.26	5.05
GSHG0019508	--	up	16.66	1.43e-146	3.49e-144	EASANA	chr17(-):62003700-62007518	UCSC	--	NULL	--	--	73.94	1228.31
GSHG0030633	--	up	16.17	2.57e-26	3.16e-25	EASANA	chr3(+):152329794-152331604	UCSC	--	NULL	--	--	8.84	143.7
GSHG0014751	--	up	16.09	4.46e-63	2e-61	EASANA	chr15(-):41023866-41030216	UCSC	--	NULL	--	--	23.17	372.23
GSHG0040038	--	up	15.76	0	0	EASANA	chr7(+):148730666-148731562	UCSC	--	NULL	--	--	138	2171.3
GSHG0030283	--	up	15.65	1.81e-63	8.21e-62	EASANA	chr3(+):111896959-111900828	UCSC	--	NULL	--	--	31.45	490.22
GSHG0018700	--	up	15.46	5.33e-46	1.35e-44	EASANA	chr17(+):82574977-82577162	UCSC	--	NULL	--	--	19.19	294.21
GSHG0029560	--	up	15.2	1.77e-09	8.72e-09	EASANA	chr2(+):36361317-36363199	UCSC	--	NULL	--	--	13.32	203.49
GSHG0023770	--	up	14.78	6.39e-17	4.94e-16	EASANA	chr2(+):46299525-46299900	UCSC	--	NULL	--	--	7.9	118.21
GSHG0041610	--	up	14.71	1.36e-183	5.41e-181	EASANA	chr8(+):42298104-42301346	UCSC	--	NULL	--	--	87.99	1298.84
GSHG0015110	--	up	14.17	2.49e-23	2.68e-22	EASANA	chr15(-):59271333-59271754	UCSC	--	NULL	--	--	9.87	141.08
GSHG0023688	--	up	12.94	7.36e-53	2.38e-51	EASANA	chr2(+):32526504-32529506	UCSC	--	NULL	--	--	24.72	317.97
GSHG0020140	--	up	12.37	2.94e-105	3.34e-103	EASANA	chr18(+):8765376-8767756	UCSC	--	NULL	--	--	52.83	654.22
GSHG0041563	SNORD13	up	12.33	0.000934	0.00272	EASANA	chr8(+):33513475-33513578	UCSC	small nucleolar RNA, C/D box 13	RNU13, SNORD13A, U13	692084	ENSG00000239039	1.33	16.83
GSHG0039843	--	up	12.33	3.66e-09	1.76e-08	EASANA	chr7(+):116253116-116255064	UCSC	--	NULL	--	--	25.3	313.24
GSHG0001008	RNVU1-4 // RNVU1-20	up	11.85	0.0464	0.101	EASANA	chr1(+):120942600-120942763	UCSC	RNA, variant U1 small nuclear 4 // RNA, variant U1 small nuclear 20	RNU1-102, RNU1-110, RNU1-50, RNVU1-5, vU1.20, vU1.4, vU1.5	101954264, 101954268	ENSG00000277610	3.18	37.86
GSHG0023710	--	up	11.61	1.38e-19	1.23e-18	EASANA	chr2(+):36523727-36524701	UCSC	--	NULL	--	--	11.4	134.23
GSHG0005002	--	up	11.5	0.000124	0.000399	EASANA	chr10(-):50342442-50342694	UCSC	--	NULL	--	--	2.12	23.31
GSHG0012867	--	up	11.15	1.88e-120	3.09e-118	EASANA	chr14(-):50660459-50661988	UCSC	--	NULL	--	--	77.93	869.21
GSHG0020694	--	up	10.85	0	0	EASANA	chr18(-):12340937-12343943	UCSC	--	NULL	--	--	279.75	3027.89
GSHG0000018	--	up	10.83	0.0348	0.0778	EASANA	chr1(+):1235533-1235560	UCSC	--	NULL	--	--	0.53	5.93
GSHG0019006	SNORD3A	up	10.77	4.06e-85	3.1e-83	EASANA	chr17(+):19188016-19188232	UCSC	small nucleolar RNA, C/D box 3A	RNU3, U3	780851	--	51.54	553.26
GSHG0039710	--	up	10.68	1.33e-42	2.99e-41	EASANA	chr7(+):98177374-98180259	UCSC	--	NULL	--	--	35.43	379.39
GSHG0019923	--	up	10.67	2.07e-14	1.39e-13	EASANA	chr17(-):37328839-37328986	UCSC	--	NULL	--	--	8.39	89.28
GSHG0028453	FBXW4P1	up	10.61	1.19e-51	3.71e-50	EASANA	chr22(+):23262767-23264987	UCSC	F-box and WD repeat domain containing 4 pseudogene 1	FBW3, FBXW3, SHFM3P1	26226	ENSG00000230701	32.55	343.86
GSHG0045009	--	up	10.5	6.62e-91	5.6e-89	EASANA	chr9(-):109081120-109083405	UCSC	--	NULL	--	--	84.28	879.22
GSHG0017515	--	up	9.93	1.02e-97	1.02e-95	EASANA	chr16(-):84616004-84616490	UCSC	--	NULL	--	--	67.32	668.45
GSHG0028037	--	up	9.55	5.5e-80	3.62e-78	EASANA	chr21(-):34823462-34826406	UCSC	--	NULL	--	--	92.86	888.45
GSHG0025800	--	up	9.41	2.66e-153	7.47e-151	EASANA	chr2(-):113274136-113275706	UCSC	--	NULL	--	--	156.61	1469.15
GSHG0001434	--	up	9.32	0.00249	0.00685	EASANA	chr1(+):180166897-180166923	UCSC	--	NULL	--	--	1.37	12.88
GSHG0008024	LOC100287837	up	9.08	1.41e-21	1.39e-20	EASANA	chr11(-):73307511-73309361	UCSC	uncharacterized LOC100287837	NULL	100287837	ENSG00000257038	17.38	158.77
GSHG0014540	--	up	9.06	1.12e-31	1.69e-30	EASANA	chr15(+):99258644-99260020	UCSC	--	NULL	--	--	22.46	204.04
GSHG0036443	H3C1	up	8.97	5.92e-10	3.01e-09	EASANA	chr6(+):26020451-26020958	UCSC	H3 clustered histone 1	H3/A, H3C10, H3C11, H3C12, H3C2, H3C3, H3C4, H3C6, H3C7, H3C8, H3FA, HIST1H3A	8350	ENSG00000275714	6.41	57.55
GSHG0012178	--	up	8.89	2.77e-82	1.94e-80	EASANA	chr14(+):55298721-55299243	UCSC	--	NULL	--	--	76.95	685.85
GSHG0042563	MIR378D2	up	8.75	0.0122	0.0301	EASANA	chr8(-):93916022-93916119	UCSC	microRNA 378d-2	mir-378d-2	100616169	ENSG00000284288	1.19	10.06
GSHG0004989	--	up	8.71	0.000572	0.00171	EASANA	chr10(-):49523900-49523928	UCSC	--	NULL	--	--	2.3	19.73
GSHG0015415	MEX3B	up	8.69	1.25e-56	4.46e-55	EASANA	chr15(-):82041778-82046141	UCSC	mex-3 RNA binding family member B	MEX-3B, RKHD3, RNF195	84206	ENSG00000183496	55.52	483.51
GSHG0036865	--	up	8.52	0.0264	0.0607	EASANA	chr6(+):53884109-53884134	UCSC	--	NULL	--	--	0.84	7.15
GSHG0031238	--	up	8.48	4.72e-12	2.77e-11	EASANA	chr3(-):47079741-47080386	UCSC	--	NULL	--	--	9.41	78.92
GSHG0043389	--	up	8.4	7.6e-42	1.67e-40	EASANA	chr9(+):69067011-69070228	UCSC	--	NULL	--	--	37.89	320.55
GSHG0035429	--	up	8.4	6.68e-20	6.05e-19	EASANA	chr5(-):60626720-60629009	UCSC	--	NULL	--	--	21.85	182.09
GSHG0018606	--	up	8.35	8.74e-20	7.88e-19	EASANA	chr17(+):77325000-77327071	UCSC	--	NULL	--	--	25.49	212.39
GSHG0031421	SCAANT1	up	8.31	1.45e-05	5.15e-05	EASANA	chr3(-):63911518-63911772	UCSC	SCA7/ATXN7 antisense RNA 1	ATXN7-AS1	100861563	ENSG00000280620	4.1	34.38
GSHG0026102	--	up	7.9	4.88e-14	3.22e-13	EASANA	chr2(-):173961961-173963449	UCSC	--	NULL	--	--	14.91	117.47
GSHG0002850	RNVU1-19	up	7.88	0.000141	0.000451	EASANA	chr1(-):120850819-120850985	UCSC	RNA, variant U1 small nuclear 19	RNU1-126, RNU1-147, RNVU1-13, vU1.13, vU1.19	101954277	ENSG00000275538	3.05	24.14
GSHG0004988	--	up	7.87	3.86e-151	1.03e-148	EASANA	chr10(-):49518945-49521554	UCSC	--	NULL	--	--	207.93	1630.25
GSHG0039117	--	up	7.85	4.85e-13	3.02e-12	EASANA	chr7(+):766818-767248	UCSC	--	NULL	--	--	10.7	84.65
GSHG0024918	AGAP1-IT1	up	7.72	5.09e-10	2.6e-09	EASANA	chr2(+):235505751-235507565	UCSC	AGAP1 intronic transcript 1	NULL	100506749	ENSG00000235529	9.9	75.92
GSHG0045938	--	up	7.68	1.38e-05	4.9e-05	EASANA	chrX(+):100833904-100834592	UCSC	--	NULL	--	--	6.15	47.14
GSHG0011249	--	up	7.62	4.2e-07	1.71e-06	EASANA	chr13(+):98397155-98397898	UCSC	--	NULL	--	--	7.2	55.09
GSHG0019300	--	up	7.39	2.77e-48	7.63e-47	EASANA	chr17(-):43357520-43361361	UCSC	--	NULL	--	--	58.34	431.68
GSHG0021623	--	up	7.34	4.71e-24	5.23e-23	EASANA	chr19(+):39149043-39150126	UCSC	--	NULL	--	--	23.87	175.63
GSHG0024600	--	up	7.31	2.59e-20	2.39e-19	EASANA	chr2(+):178548884-178550681	UCSC	--	NULL	--	--	30.68	222.16
GSHG0043595	--	up	7.22	3.78e-11	2.09e-10	EASANA	chr9(+):95882136-95882666	UCSC	--	NULL	--	--	12.02	85.84
GSHG0045926	RPA4	up	7.09	1.27e-18	1.07e-17	EASANA	chrX(+):96883907-96885451	UCSC	replication protein A4	HSU24186	29935	ENSG00000204086	27.51	196.22
GSHG0019251	--	up	7.09	5.24e-34	8.66e-33	EASANA	chr17(-):41649091-41651513	UCSC	--	NULL	--	--	36.37	258.16
GSHG0023938	ALMS1-IT1	up	7.08	5.07e-78	3.21e-76	EASANA	chr2(+):73457103-73459482	UCSC	ALMS1 intronic transcript 1	NULL	100874291	ENSG00000230002	94.83	671.16
GSHG0015108	MIR2116	up	6.87	0.0178	0.0424	EASANA	chr15(-):59171183-59171262	UCSC	microRNA 2116	mir-2116	100313886	ENSG00000253030	1.37	9.51
GSHG0003098	SNORA80E	up	6.8	0.00287	0.00783	EASANA	chr1(-):155919909-155920047	UCSC	small nucleolar RNA, H/ACA box 80E	ACA42, SNORA42	677823	ENSG00000207475	2.74	18.7
GSHG0016366	MIR762HG	up	6.76	3.28e-18	2.71e-17	EASANA	chr16(+):30875460-30895216	UCSC	MIR762 host gene	NULL	101928736	--	23.08	155.46
GSHG0048220	--	up	6.74	1.41e-45	3.53e-44	EASANA	chr17(-):673696-675667	UCSC	--	NULL	--	--	52.96	356.02
GSHG0037461	HUS1B	up	6.73	1.34e-16	1.02e-15	EASANA	chr6(-):655939-657100	UCSC	HUS1 checkpoint clamp component B	NULL	135458	ENSG00000188996	21.71	146
GSHG0015119	--	up	6.4	2.68e-57	9.74e-56	EASANA	chr15(-):60445503-60447551	UCSC	--	NULL	--	--	82.99	531.33
GSHG0002971	H2BC21	up	6.4	0	0	EASANA	chr1(-):149884459-149886683	UCSC	H2B clustered histone 21	GL105, H2B, H2B.1, H2BE, H2BFQ, H2BGL105, H2BQ, HIST2H2BE	8349	ENSG00000184678	678.33	4342.8
GSHG0043902	--	up	6.36	1.62e-37	3.04e-36	EASANA	chr9(+):131209920-131211363	UCSC	--	NULL	--	--	54.92	348.87
GSHG0040084	--	up	6.34	0.0434	0.0947	EASANA	chr7(+):151101670-151101695	UCSC	--	NULL	--	--	1.11	7.03
GSHG0002964	H3C13	up	6.32	1.15e-07	4.91e-07	EASANA	chr1(-):149813225-149813693	UCSC	H3 clustered histone 13	H3C14, H3C15, HIST2H3D	653604	ENSG00000183598	8.54	54.31
GSHG0010761	--	up	6.32	4.5e-08	1.98e-07	EASANA	chr12(-):131925778-131926215	UCSC	--	NULL	--	--	11.31	70.32
GSHG0036688	--	up	6.27	2.93e-27	3.71e-26	EASANA	chr6(+):34998358-35000246	UCSC	--	NULL	--	--	38.81	244.48
GSHG0044408	LOC100132249	up	6.24	1.2e-48	3.35e-47	EASANA	chr9(-):62834248-62838346	UCSC	uncharacterized LOC100132249	NULL	100132249	--	79.7	497.71
GSHG0001309	--	up	6.21	2.7e-19	2.35e-18	EASANA	chr1(+):161890833-161892195	UCSC	--	NULL	--	--	29.82	185.42
GSHG0010628	RNU4-1	up	6.2	0.0152	0.0368	EASANA	chr12(-):120293094-120293237	UCSC	RNA, U4 small nuclear 1	RNU4A, RNU4B2, U4, U4BL	26835	ENSG00000200795	2.12	13.42
GSHG0021563	HCST	up	6.18	1.36e-07	5.77e-07	EASANA	chr19(+):35902480-35904377	UCSC	hematopoietic cell signal transducer	DAP10, KAP10, PIK3AP	10870	--	9.29	57.14
GSHG0009004	LOC100335030	up	6.12	3.41e-09	1.64e-08	EASANA	chr12(+):49389174-49392335	UCSC	FGFR1 oncogene partner 2 pseudogene	NULL	100335030	--	66.39	405.61
GSHG0018701	--	up	6.12	0.00011	0.000357	EASANA	chr17(+):82587953-82587979	UCSC	--	NULL	--	--	4.51	27.43
GSHG0045325	MAN1B1-DT	up	6.09	3.74e-25	4.35e-24	EASANA	chr9(-):137084946-137086817	UCSC	MAN1B1 divergent transcript	MAN1B1-AS1	100289341	ENSG00000268996	46.55	281.1
GSHG0031212	TMEM158	up	6.06	8.59e-60	3.42e-58	EASANA	chr3(-):45224466-45226287	UCSC	transmembrane protein 158	BBP, p40BBP, RIS1	25907	ENSG00000249992	87.79	531.36
GSHG0018473	SNORA50C	up	6.05	7.51e-27	9.35e-26	EASANA	chr17(+):64146339-64146471	UCSC	small nucleolar RNA, H/ACA box 50C	ACA62, SNORA76, SNORA76C	677842	ENSG00000277887	48.14	288.64
GSHG0034490	--	up	6.03	6.8e-40	1.41e-38	EASANA	chr5(+):87304877-87306692	UCSC	--	NULL	--	--	63.47	383.38
GSHG0029244	--	up	5.93	0	0	EASANA	chr22(-):38296206-38298055	UCSC	--	NULL	--	--	1175.7	6971.02
GSHG0038132	LINC00472	up	5.76	0	0	EASANA	chr6(-):71407864-71420745	UCSC	long intergenic non-protein coding RNA 472	C6orf155, P53RRA	79940	ENSG00000233237	830.31	4783.35
GSHG0010102	SNORA2B	up	5.7	0.000497	0.0015	EASANA	chr12(-):48667457-48667593	UCSC	small nucleolar RNA, H/ACA box 2B	ACA2b	677794	ENSG00000207313	4.64	26.74
GSHG0041139	LINC-PINT	up	5.69	1.59e-71	8.65e-70	EASANA	chr7(-):130872492-130913313	UCSC	long intergenic non-protein coding RNA, p53 induced transcript	LincRNA-Pint, MKLN1-AS1, PINT	378805	--	229.97	1312.15
GSHG0018471	SNHG25	up	5.65	1.54e-19	1.36e-18	EASANA	chr17(+):64145970-64146309	UCSC	small nucleolar RNA host gene 25	NULL	105376843	ENSG00000266402	31.3	177.91
GSHG0016161	--	up	5.64	0	0	EASANA	chr16(+):9107239-9113180	UCSC	--	NULL	--	--	1200.19	6766.76
GSHG0019140	--	up	5.59	5.56e-34	9.17e-33	EASANA	chr17(-):30968886-30970893	UCSC	--	NULL	--	--	114.38	641.55
GSHG0045226	--	up	5.56	0.00338	0.00913	EASANA	chr9(-):131618020-131618045	UCSC	--	NULL	--	--	3.05	17.03
GSHG0005251	--	up	5.54	1.98e-60	8.05e-59	EASANA	chr10(-):87333776-87334648	UCSC	--	NULL	--	--	102.7	570.07
GSHG0033357	--	up	5.5	6.26e-21	5.99e-20	EASANA	chr4(-):22397201-22399325	UCSC	--	NULL	--	--	33.64	185.93
GSHG0031163	UBE2FP1	up	5.47	0	0	EASANA	chr3(-):37141545-37144182	UCSC	UBE2F pseudogene 1	NULL	100421436	--	944.65	5173.02
GSHG0040230	MIR589	up	5.47	0.000172	0.000549	EASANA	chr7(-):5495819-5495917	UCSC	microRNA 589	hsa-mir-589, mir-589, MIRN589	693174	ENSG00000207973	5.61	30.65
GSHG0027561	--	up	5.46	2.34e-91	2.01e-89	EASANA	chr20(-):62929771-62933379	UCSC	--	NULL	--	--	162.49	887.17
GSHG0043124	--	up	5.46	3.13e-73	1.77e-71	EASANA	chr9(+):2042994-2046019	UCSC	--	NULL	--	--	134.76	735.73
GSHG0038344	CEP85L	up	5.45	4.58e-28	5.97e-27	EASANA	chr6(-):118460772-118710089	UCSC	centrosomal protein 85 like	bA57K17.2, C6orf204, LIS10, NY-BR-15	387119	--	50.21	271.93
GSHG0000629	--	up	5.41	2.07e-42	4.62e-41	EASANA	chr1(+):55215408-55217447	UCSC	--	NULL	--	--	90.52	489.29
GSHG0013054	--	up	5.4	1.09e-09	5.46e-09	EASANA	chr14(-):77096393-77097157	UCSC	--	NULL	--	--	16.27	87.05
GSHG0003430	MIR181A1HG	up	5.35	2.95e-05	0.000102	EASANA	chr1(-):198808003-198937429	UCSC	MIR181A1 host gene	NULL	100131234	--	8.13	43.37
GSHG0014697	--	up	5.2	2.33e-28	3.07e-27	EASANA	chr15(-):34415474-34420273	UCSC	--	NULL	--	--	78.07	406.19
GSHG0032586	LOC101927157	up	5.17	2.58e-19	2.25e-18	EASANA	chr4(+):47914227-47990737	UCSC	uncharacterized LOC101927157	NULL	101927157	--	37.64	194.66
GSHG0027368	MAFB	up	5.03	0	0	EASANA	chr20(-):40685848-40689239	UCSC	MAF bZIP transcription factor B	DURS3, KRML, MCTO	9935	ENSG00000204103	1146.6	5758.54
GSHG0036447	H4C3	up	5.02	1.44e-08	6.6e-08	EASANA	chr6(+):26103876-26104337	UCSC	H4 clustered histone 3	dJ221C16.1, H4-16, H4/g, H4C1, H4C11, H4C12, H4C13, H4C14, H4C15, H4C2, H4C4, H4C5, H4C6, H4C8, H4C9, H4FG, HIST1H4C	8364	ENSG00000197061	14.41	72.42
GSHG0019880	LOC105371763	up	4.99	3.17e-43	7.34e-42	EASANA	chr17(+):38701144-38704744	UCSC	uncharacterized LOC105371763	NULL	105371763	--	84.84	423.81
GSHG0046092	--	up	4.96	1.32e-36	2.4e-35	EASANA	chrX(+):123733174-123734979	UCSC	--	NULL	--	--	72.64	360.94
GSHG0000229	RPS14P3	up	4.88	2.09e-11	1.17e-10	EASANA	chr1(+):19607807-19608642	UCSC	ribosomal protein S14 pseudogene 3	RPS14_1_16	644068	--	29.17	141.17
GSHG0020144	--	up	4.8	3.55e-20	3.27e-19	EASANA	chr18(+):9269530-9270833	UCSC	--	NULL	--	--	52.01	249.68
GSHG0042458	SLCO5A1	up	4.8	1.97e-19	1.73e-18	EASANA	chr8(-):69667046-69835064	UCSC	solute carrier organic anion transporter family member 5A1	OATP-J, OATP-RP4, OATP5A1, OATPJ, OATPRP4, SLC21A15	81796	--	63.55	306.69
GSHG0007967	--	up	4.77	1.54e-25	1.83e-24	EASANA	chr11(-):68058750-68061069	UCSC	--	NULL	--	--	62.15	295.34
GSHG0045339	NRARP	up	4.75	0	0	EASANA	chr9(-):137299631-137302271	UCSC	NOTCH regulated ankyrin repeat protein	NULL	441478	ENSG00000198435	1090.5	5184.91
GSHG0000885	SCARNA2	up	4.75	9.15e-09	4.27e-08	EASANA	chr1(+):109100193-109100612	UCSC	small Cajal body-specific RNA 2	HBII-382, mgU2-25/61	677766	ENSG00000278249	15.87	75.28
GSHG0012836	--	up	4.74	6e-17	4.65e-16	EASANA	chr14(-):44938552-44940570	UCSC	--	NULL	--	--	41.4	195.87
GSHG0046190	FTH1P3	up	4.59	8.21e-17	6.32e-16	EASANA	chr2(-):27392623-27393576	UCSC	ferritin heavy chain 1 pseudogene 3	FTHL3, FTHL3P	2498	--	39.03	179.58
GSHG0014482	CHD2	up	4.59	2.63e-245	2.03e-242	EASANA	chr15(+):92900189-93028002	UCSC	chromodomain helicase DNA binding protein 2	EEOC	1106	--	1070.6	4908.66
GSHG0040139	--	up	4.58	7.52e-63	3.34e-61	EASANA	chr7(+):157233867-157236134	UCSC	--	NULL	--	--	169.96	777.91
GSHG0016160	--	up	4.54	3.3e-133	6.55e-131	EASANA	chr16(+):9104848-9106761	UCSC	--	NULL	--	--	523.67	2374.82
GSHG0017924	--	up	4.51	1.2e-07	5.13e-07	EASANA	chr17(+):16383879-16384117	UCSC	--	NULL	--	--	16.84	75.69
GSHG0021764	EML2-AS1	up	4.5	2.09e-08	9.48e-08	EASANA	chr19(+):45641494-45642814	UCSC	EML2 antisense RNA 1	C19orf83	100287177	--	21.1	95.58
GSHG0005933	ADM	up	4.43	5.91e-145	1.42e-142	EASANA	chr11(+):10305073-10307397	UCSC	adrenomedullin	AM, PAMP	133	ENSG00000148926	609.67	2697.01
GSHG0009943	GRIN2B	up	4.42	1.3e-64	6.11e-63	EASANA	chr12(-):13121247-13981602	UCSC	glutamate ionotropic receptor NMDA type subunit 2B	DEE27, EIEE27, GluN2B, hNR3, MRD6, NMDAR2B, NR2B, NR3	2904	ENSG00000273079	180.87	797.89
GSHG0022892	SERTAD1	up	4.35	2.59e-70	1.38e-68	EASANA	chr19(-):40421589-40426025	UCSC	SERTA domain containing 1	SEI1, TRIP-Br1, TRIPBR1	29950	ENSG00000197019	2348.9	10223
GSHG0044370	--	up	4.3	8.03e-24	8.84e-23	EASANA	chr9(-):41354156-41356775	UCSC	--	NULL	--	--	68.07	291.78
GSHG0038402	SGK1	up	4.28	1.43e-98	1.43e-96	EASANA	chr6(-):134169249-134318112	UCSC	serum/glucocorticoid regulated kinase 1	SGK	6446	--	311.94	1336.13
GSHG0048526	LOC100996419	up	4.26	3.25e-06	1.23e-05	EASANA	chr5(+):179859003-179861280	UCSC	uncharacterized LOC100996419	NULL	100996419	ENSG00000245317	25.17	107.62
GSHG0040138	--	up	4.25	4.57e-79	2.95e-77	EASANA	chr7(+):157231387-157232762	UCSC	--	NULL	--	--	236.61	1006.76
GSHG0027415	--	up	4.25	6.96e-19	5.95e-18	EASANA	chr20(-):45930550-45935055	UCSC	--	NULL	--	--	57.83	246.45
GSHG0012677	--	up	4.23	4.54e-12	2.66e-11	EASANA	chr14(+):105481831-105483531	UCSC	--	NULL	--	--	45.46	191.15
GSHG0041145	LINC-PINT	up	4.22	3.19e-23	3.42e-22	EASANA	chr7(-):130941760-131109916	UCSC	long intergenic non-protein coding RNA, p53 induced transcript	LincRNA-Pint, MKLN1-AS1, PINT	378805	--	64.94	274.29
GSHG0004630	LINC02870	up	4.21	2.08e-13	1.33e-12	EASANA	chr10(+):132445189-132448306	UCSC	long intergenic non-protein coding RNA 2870	C10orf91	170393	--	46.58	197.02
GSHG0027365	SNORA71D	up	4.21	0.00133	0.00381	EASANA	chr20(-):38433862-38433999	UCSC	small nucleolar RNA, H/ACA box 71D	U71d	677840	ENSG00000200354	6.37	26.81
GSHG0036801	--	up	4.19	2.58e-20	2.38e-19	EASANA	chr6(+):43588226-43592030	UCSC	--	NULL	--	--	81.61	340.53
GSHG0000987	TENT5C	up	4.16	1.44e-31	2.17e-30	EASANA	chr1(+):117606046-117628389	UCSC	terminal nucleotidyltransferase 5C	FAM46C	54855	ENSG00000183508	108.07	450.91
GSHG0039927	--	up	4.07	1.5e-20	1.4e-19	EASANA	chr7(+):129736160-129739541	UCSC	--	NULL	--	--	68.85	279.87
GSHG0037646	H2BC8	up	4.06	3.05e-34	5.1e-33	EASANA	chr6(-):26215189-26216693	UCSC	H2B clustered histone 8	dJ221C16.8, H2B.1A, H2B/a, H2BC10, H2BC4, H2BC6, H2BC7, H2BFA, HIST1H2BG	8339	ENSG00000273802	139.7	567.13
GSHG0008485	CDKN1C	up	4.05	5.16e-48	1.41e-46	EASANA	chr11(-):2883218-2885775	UCSC	cyclin dependent kinase inhibitor 1C	BWCR, BWS, KIP2, p57, p57Kip2, WBS	1028	--	186.58	754.45
GSHG0037311	--	up	4.04	9.58e-05	0.000313	EASANA	chr6(+):155103442-155103561	UCSC	--	NULL	--	--	10.48	42.5
GSHG0041876	VPS13B	up	4.04	1.2e-80	8.03e-79	EASANA	chr8(+):99013266-99877582	UCSC	vacuolar protein sorting 13 homolog B	CHS1, COH1	157680	--	303.18	1226.97
GSHG0048490	CPEB2	up	4.03	3.03e-09	1.47e-08	EASANA	chr4(+):15002481-15070151	UCSC	cytoplasmic polyadenylation element binding protein 2	CPE-BP2, CPEB-2, hCPEB-2	132864	--	24.35	97.98
GSHG0006051	DEPDC7	up	4	2.08e-77	1.3e-75	EASANA	chr11(+):33015864-33033582	UCSC	DEP domain containing 7	dJ85M6.4, TR2	91614	--	299.26	1195.29
GSHG0001721	--	up	3.98	0.00149	0.00424	EASANA	chr1(+):226069516-226069953	UCSC	--	NULL	--	--	9.51	37.81
GSHG0037640	H2BC4	up	3.97	1.62e-224	9.08e-222	EASANA	chr6(-):26113170-26123930	UCSC	H2B clustered histone 4	dJ221C16.3, H2B.1, H2B/l, H2BC10, H2BC6, H2BC7, H2BC8, H2BFL, HIST1H2BC	8347	--	993.3	3941.19
GSHG0044230	AQP3	up	3.96	6.93e-29	9.31e-28	EASANA	chr9(-):33441156-33447596	UCSC	aquaporin 3 (Gill blood group)	AQP-3, GIL	360	--	116.34	458.72
GSHG0047618	IRF7	up	3.93	1.21e-39	2.49e-38	EASANA	chr11(-):612555-615951	UCSC	interferon regulatory factor 7	IMD39, IRF-7, IRF-7H, IRF7A, IRF7B, IRF7C, IRF7H	3665	--	170.8	672.57
GSHG0025654	--	up	3.81	7.43e-09	3.49e-08	EASANA	chr2(-):101018542-101021158	UCSC	--	NULL	--	--	47.92	182.59
GSHG0030594	DIPK2A	up	3.79	1.06e-107	1.26e-105	EASANA	chr3(+):143971798-143992368	UCSC	divergent protein kinase domain 2A	C3orf58, DIA1, GoPro49, HASF	205428	--	1006.57	3811.48
GSHG0043585	--	up	3.77	1.85e-151	4.99e-149	EASANA	chr9(+):95018891-95022279	UCSC	--	NULL	--	--	864.09	3259.94
GSHG0019823	KRTAP2-3	up	3.73	4.6e-81	3.11e-79	EASANA	chr17(-):41059240-41060114	UCSC	keratin associated protein 2-3	KAP2.3, KAP2.4, KRTAP2-4, KRTAP2.3, KRTAP2.4	730755	ENSG00000212724	760.78	2839.63
GSHG0047205	ANKRD36B	up	3.7	6.21e-08	2.71e-07	EASANA	chr2(-):97504798-97589877	UCSC	ankyrin repeat domain 36B	KIAA1641	57730	--	30.26	111.94
GSHG0036366	EDN1	up	3.67	4.01e-29	5.45e-28	EASANA	chr6(+):12290296-12297194	UCSC	endothelin 1	ARCND3, ET1, HDLCQ7, PPET1, QME	1906	ENSG00000078401	143.74	527.05
GSHG0028662	TNRC6B	up	3.66	3.15e-174	1.15e-171	EASANA	chr22(+):40044834-40335808	UCSC	trinucleotide repeat containing adaptor 6B	NULL	23112	--	948.66	3472.3
GSHG0046627	RTL5	up	3.65	3.09e-23	3.31e-22	EASANA	chrX(-):72127110-72131915	UCSC	retrotransposon Gag like 5	6430402L03Rik, MAR5, MART5, RGAG4, SIRH8	340526	ENSG00000242732	152.54	556.68
GSHG0029937	CCR3	up	3.64	8.53e-21	8.1e-20	EASANA	chr3(+):46122973-46266706	UCSC	C-C motif chemokine receptor 3	CC-CKR-3, CCCKR3, CD193, CKR3, CMKBR3	1232	--	76.56	278.46
GSHG0042325	--	up	3.63	1.76e-103	1.95e-101	EASANA	chr8(-):42530050-42533173	UCSC	--	NULL	--	--	1179.42	4282.12
GSHG0034054	--	up	3.58	6.15e-22	6.19e-21	EASANA	chr5(+):274758-279783	UCSC	--	NULL	--	--	81.6	291.73
GSHG0012340	--	up	3.58	8.91e-85	6.69e-83	EASANA	chr14(+):75444715-75448208	UCSC	--	NULL	--	--	464.61	1661.49
GSHG0021153	ICAM5	up	3.58	3.17e-58	1.19e-56	EASANA	chr19(+):10289952-10296778	UCSC	intercellular adhesion molecule 5	TLCN, TLN	7087	ENSG00000105376	236.46	845.09
GSHG0030858	FAM43A	up	3.57	2.07e-101	2.18e-99	EASANA	chr3(+):194685883-194689037	UCSC	family with sequence similarity 43 member A	NULL	131583	ENSG00000185112	554.5	1981.8
GSHG0007093	NRIP3	up	3.57	8.53e-17	6.56e-16	EASANA	chr11(-):8980576-9004002	UCSC	nuclear receptor interacting protein 3	C11orf14, NY-SAR-105	56675	ENSG00000175352	64.27	229.09
GSHG0039175	FSCN1	up	3.55	3.24e-61	1.35e-59	EASANA	chr7(+):5592808-5606655	UCSC	fascin actin-bundling protein 1	FAN1, HSN, p55, SNL	6624	ENSG00000075618	285.71	1014.02
GSHG0018720	--	up	3.55	8.06e-20	7.27e-19	EASANA	chr17(-):1532269-1534083	UCSC	--	NULL	--	--	79.13	280.39
GSHG0021630	--	up	3.54	7.6e-48	2.06e-46	EASANA	chr19(+):39402852-39406553	UCSC	--	NULL	--	--	258.35	912.71
GSHG0034265	LOC105374727	up	3.53	0.0142	0.0345	EASANA	chr5(+):37249046-37250646	UCSC	uncharacterized LOC105374727	NULL	105374727	ENSG00000286193	8.28	29.57
GSHG0006414	--	up	3.52	0.0213	0.05	EASANA	chr11(+):66618854-66618881	UCSC	--	NULL	--	--	4.46	15.73
GSHG0012675	--	up	3.48	7.21e-12	4.18e-11	EASANA	chr14(+):105424426-105426375	UCSC	--	NULL	--	--	45.19	157.26
GSHG0044759	--	up	3.47	1.28e-17	1.02e-16	EASANA	chr9(-):83047331-83049298	UCSC	--	NULL	--	--	94.45	328.26
GSHG0038003	C6orf226	up	3.47	2.67e-18	2.21e-17	EASANA	chr6(-):42890265-42890821	UCSC	chromosome 6 open reading frame 226	NULL	441150	ENSG00000221821	87.1	301.84
GSHG0004917	DEPP1	up	3.46	6.75e-21	6.44e-20	EASANA	chr10(-):44976128-44978812	UCSC	DEPP1 autophagy regulator	C10orf10, DEPP, FIG, Fseg	11067	ENSG00000165507	85.14	295.15
GSHG0020267	GATA6	up	3.43	2.09e-10	1.1e-09	EASANA	chr18(+):22169443-22202528	UCSC	GATA binding protein 6	NULL	2627	ENSG00000141448	72.12	248.42
GSHG0003940	OTUD1	up	3.43	2.18e-29	2.99e-28	EASANA	chr10(+):23439075-23442379	UCSC	OTU deubiquitinase 1	DUBA7, OTDC1	220213	ENSG00000165312	189.68	650.72
GSHG0028588	HMOX1	up	3.43	7.64e-30	1.07e-28	EASANA	chr22(+):35380437-35394207	UCSC	heme oxygenase 1	bK286B10, HMOX1D, HO-1, HSP32	3162	ENSG00000100292	178.14	611.65
GSHG0036495	H3C10	up	3.42	9.43e-23	9.85e-22	EASANA	chr6(+):27809936-27811300	UCSC	H3 clustered histone 10	H3/k, H3C1, H3C11, H3C12, H3C2, H3C3, H3C4, H3C6, H3C7, H3C8, H3F1K, H3FK, HIST1H3H	8357	ENSG00000278828	97.98	335.73
GSHG0016007	--	up	3.36	0.00174	0.00489	EASANA	chr16(+):678645-679061	UCSC	--	NULL	--	--	9.59	32.44
GSHG0040098	LINC01003	up	3.35	4.8e-19	4.14e-18	EASANA	chr7(+):152464124-152465543	UCSC	long intergenic non-protein coding RNA 1003	NULL	100128822	ENSG00000261455	83.56	280.21
GSHG0003326	ABL2	up	3.33	2.51e-88	2.06e-86	EASANA	chr1(-):179099330-179229684	UCSC	ABL proto-oncogene 2, non-receptor tyrosine kinase	ABLL, ARG	27	--	537.72	1789.74
GSHG0001549	PPP1R12B	up	3.32	2.65e-10	1.38e-09	EASANA	chr1(+):202348699-202592702	UCSC	protein phosphatase 1 regulatory subunit 12B	MYPT2, PP1bp55	4660	--	47	156.4
GSHG0043302	HRCT1	up	3.29	4.19e-09	2.01e-08	EASANA	chr9(+):35906192-35907141	UCSC	histidine rich carboxyl terminus 1	LGLL338, PRO537, UNQ338	646962	ENSG00000196196	40.19	132.3
GSHG0010399	KITLG	up	3.28	1.39e-14	9.45e-14	EASANA	chr12(-):88492793-88580471	UCSC	KIT ligand	DCUA, DFNA69, FPH2, FPHH, Kitl, KL-1, MGF, SCF, SF, SHEP7, SLF	4254	--	75.88	249.44
GSHG0032933	JADE1	up	3.28	9.3e-105	1.04e-102	EASANA	chr4(+):128809700-128875224	UCSC	jade family PHD finger 1	PHF17	79960	--	677.19	2218.33
GSHG0015084	PRTG	up	3.26	3.37e-55	1.16e-53	EASANA	chr15(-):55611544-55743152	UCSC	protogenin	IGDCC5	283659	ENSG00000166450	298.01	969.69
GSHG0035670	TRIM36	up	3.25	1.06e-15	7.66e-15	EASANA	chr5(-):115124763-115180294	UCSC	tripartite motif containing 36	ANPH, HAPRIN, RBCC728, RNF98	55521	--	74.05	241.13
GSHG0027374	CHD6	up	3.25	8.72e-62	3.73e-60	EASANA	chr20(-):41402083-41618494	UCSC	chromodomain helicase DNA binding protein 6	CHD-6, CHD5, RIGB	84181	ENSG00000124177	342.85	1114.41
GSHG0032157	ARHGEF26	up	3.24	8.33e-18	6.75e-17	EASANA	chr3(+):154121003-154257827	UCSC	Rho guanine nucleotide exchange factor 26	CSGEF, HMFN1864, SGEF	26084	--	96.66	314.43
GSHG0009439	ATXN2-AS	up	3.23	0.000328	0.00101	EASANA	chr12(+):111599498-111600255	UCSC	ATXN2 antisense RNA	NULL	102723619	ENSG00000258099	14.15	45.89
GSHG0045789	RRAGB	up	3.23	2.03e-67	1.02e-65	EASANA	chrX(+):55717738-55758774	UCSC	Ras related GTP binding B	bA465E19.1, RAGB	10325	--	391.88	1266.34
GSHG0044522	--	up	3.23	3.44e-35	5.94e-34	EASANA	chr9(-):66267552-66270858	UCSC	--	NULL	--	--	190.07	614.1
GSHG0003967	BAMBI	up	3.19	9.95e-41	2.11e-39	EASANA	chr10(+):28677503-28682932	UCSC	BMP and activin membrane bound inhibitor	NMA	25805	ENSG00000095739	278.71	887.69
GSHG0045205	IER5L	up	3.17	1.92e-241	1.36e-238	EASANA	chr9(-):129175552-129178261	UCSC	immediate early response 5 like	bA247A12.2	389792	ENSG00000188483	3393.3	10755.2
GSHG0030793	EPHB3	up	3.17	2.38e-218	1.28e-215	EASANA	chr3(+):184561785-184582408	UCSC	EPH receptor B3	EK2, ETK2, HEK2, TYRO6	2049	ENSG00000182580	2440.31	7730.96
GSHG0022175	--	up	3.15	4.69e-20	4.28e-19	EASANA	chr19(-):1874883-1876169	UCSC	--	NULL	--	--	137.53	434.5
GSHG0041875	OSR2	up	3.15	2.55e-117	3.78e-115	EASANA	chr8(+):98944442-98952104	UCSC	odd-skipped related transciption factor 2	NULL	116039	--	1031.71	3248.9
GSHG0023676	LBH	up	3.14	3.1e-81	2.11e-79	EASANA	chr2(+):30231527-30260028	UCSC	LBH regulator of WNT signaling pathway	NULL	81606	ENSG00000213626	578.48	1817.49
GSHG0017599	FANCA	up	3.13	2.86e-70	1.51e-68	EASANA	chr16(-):89737549-89816657	UCSC	FA complementation group A	FA, FA-H, FA1, FAA, FACA, FAH, FANCH	2175	--	400.77	1254.7
GSHG0022875	--	up	3.13	4.1e-09	1.97e-08	EASANA	chr19(-):39405055-39406624	UCSC	--	NULL	--	--	56.69	177.13
GSHG0016060	SNHG9	up	3.12	1.03e-53	3.41e-52	EASANA	chr16(+):1964996-1965502	UCSC	small nucleolar RNA host gene 9	NCRNA00062	735301	ENSG00000255198	474.08	1480.89
GSHG0002939	NOTCH2NLR	up	3.12	1.87e-17	1.49e-16	EASANA	chr1(+):120723912-120793889	UCSC	notch 2 N-terminal like R (pseudogene)	NOTCH2NLD	101929796	ENSG00000286106	94.76	296
GSHG0042197	TNFRSF10D	up	3.11	2.47e-39	4.98e-38	EASANA	chr8(-):23135588-23164027	UCSC	TNF receptor superfamily member 10d	CD264, DCR2, TRAIL-R4, TRAILR4, TRUNDD	8793	ENSG00000173530	271.81	845.63
GSHG0026447	HES6	up	3.1	4.17e-44	9.95e-43	EASANA	chr2(-):238238267-238240038	UCSC	hes family bHLH transcription factor 6	bHLHb41, bHLHc23, C-HAIRY1, HES-6	55502	--	287.71	891.74
GSHG0002343	CITED4	up	3.1	6.12e-131	1.18e-128	EASANA	chr1(-):40861054-40862363	UCSC	Cbp/p300 interacting transactivator with Glu/Asp rich carboxy-terminal domain 4	NULL	163732	ENSG00000179862	1009.49	3127.39
GSHG0006466	--	up	3.1	4.56e-10	2.34e-09	EASANA	chr11(+):69640632-69640985	UCSC	--	NULL	--	--	50.16	154.97
GSHG0018273	HEXIM1	up	3.09	7.77e-233	4.87e-230	EASANA	chr17(+):45148475-45152099	UCSC	HEXIM P-TEFb complex subunit 1	CLP1, EDG1, HIS1, MAQ1	10614	ENSG00000186834	11327.2	35006.9
GSHG0036494	H2AC13	up	3.07	7.2e-12	4.17e-11	EASANA	chr6(+):27808121-27808667	UCSC	H2A clustered histone 13	H2A/c, H2AC11, H2AC15, H2AC16, H2AC17, H2AFC, HIST1H2AI	8329	ENSG00000196747	56.98	175.14
GSHG0039201	--	up	3.06	3.99e-15	2.8e-14	EASANA	chr7(+):7724492-7727931	UCSC	--	NULL	--	--	123.91	377.53
GSHG0041959	--	up	3.05	2.69e-11	1.5e-10	EASANA	chr8(+):120468321-120470520	UCSC	--	NULL	--	--	63.66	193.47
GSHG0036451	--	up	3.05	1.13e-15	8.18e-15	EASANA	chr6(+):26128994-26132132	UCSC	--	NULL	--	--	103.7	316.5
GSHG0006290	CSKMT	up	3.04	1.35e-20	1.27e-19	EASANA	chr11(+):62665306-62668480	UCSC	citrate synthase lysine methyltransferase	CS-KMT, METTL12, U99HG	751071	ENSG00000214756	208.86	635.16
GSHG0036458	H2AC8	up	3.03	2.91e-08	1.3e-07	EASANA	chr6(+):26216921-26217483	UCSC	H2A clustered histone 8	H2A.1, H2A.2, H2A/a, H2AC4, H2AFA, HIST1H2AE	3012	ENSG00000277075	39.69	120.52
GSHG0036291	--	up	3	0.000324	0.001	EASANA	chr6(+):3154266-3154924	UCSC	--	NULL	--	--	17.77	53.6
GSHG0037668	ZNF184	up	2.98	3.08e-99	3.12e-97	EASANA	chr6(-):27403993-27473115	UCSC	zinc finger protein 184	kr-ZNF3	7738	--	720.76	2147.84
GSHG0035323	LIFR	up	2.98	1.69e-63	7.67e-62	EASANA	chr5(-):38474668-38595407	UCSC	LIF receptor subunit alpha	CD118, LIF-R, SJS2, STWS, SWS	3977	--	420.68	1253.83
GSHG0035421	PDE4D	up	2.98	1.47e-17	1.18e-16	EASANA	chr5(-):58969038-60496286	UCSC	phosphodiesterase 4D	ACRDYS2, DPDE3, HSPDE4D, PDE43, PDE4DN2, STRK1	5144	--	121.44	361.93
GSHG0000594	ZYG11A	up	2.98	5.25e-67	2.59e-65	EASANA	chr1(+):52842511-52894998	UCSC	zyg-11 family member A, cell cycle regulator	ZYG11	440590	--	460.65	1370.52
GSHG0038382	CCN2	up	2.97	1.16e-207	5.9e-205	EASANA	chr6(-):131948073-131951373	UCSC	cellular communication network factor 2	CTGF, HCS24, IGFBP8, NOV2	1490	ENSG00000118523	2225.62	6617.6
GSHG0040800	LOC101927420	up	2.96	3.49e-05	0.000119	EASANA	chr7(-):87151424-87152493	UCSC	uncharacterized LOC101927420	NULL	101927420	ENSG00000224046	29.12	86.91
GSHG0040319	ITGB8-AS1	up	2.95	1.85e-13	1.18e-12	EASANA	chr7(-):20328303-20331762	UCSC	ITGB8 antisense RNA 1	NULL	101927811	ENSG00000271133	73.87	217.95
GSHG0001915	--	up	2.92	1.52e-20	1.42e-19	EASANA	chr1(-):1561103-1562066	UCSC	--	NULL	--	--	134.18	391.67
GSHG0022883	TTC9B	up	2.92	6.47e-06	2.37e-05	EASANA	chr19(-):40216058-40218391	UCSC	tetratricopeptide repeat domain 9B	NULL	148014	ENSG00000174521	37.77	110.48
GSHG0000715	CTH	up	2.91	1.31e-57	4.83e-56	EASANA	chr1(+):70411230-70439851	UCSC	cystathionine gamma-lyase	NULL	1491	--	455.21	1325
GSHG0024704	SNORD11	up	2.91	0.0282	0.0643	EASANA	chr2(+):202293051-202293134	UCSC	small nucleolar RNA, C/D box 11	HBII-95	692058	ENSG00000238317	7.6	22.3
GSHG0002729	WDR47	up	2.9	4.37e-76	2.68e-74	EASANA	chr1(-):108970214-109042113	UCSC	WD repeat domain 47	NULL	22911	--	623.16	1805.88
GSHG0039688	PEG10	up	2.89	5.24e-265	5.24e-262	EASANA	chr7(+):94656325-94669695	UCSC	paternally expressed 10	EDR, HB-1, Mar2, Mart2, MEF3L, RGAG3, RTL2, SIRH1	23089	--	15949	46160.2
GSHG0019335	--	up	2.89	9.28e-09	4.32e-08	EASANA	chr17(-):45126673-45128593	UCSC	--	NULL	--	--	58.99	171.26
GSHG0022366	CDKN2D	up	2.89	8.51e-34	1.4e-32	EASANA	chr19(-):10566460-10568979	UCSC	cyclin dependent kinase inhibitor 2D	INK4D, p19, p19-INK4D	1032	--	260.17	753.18
GSHG0044371	--	up	2.88	2.96e-10	1.54e-09	EASANA	chr9(-):41357146-41358520	UCSC	--	NULL	--	--	73.2	211.53
GSHG0008823	ATF7IP	up	2.87	2.03e-263	1.96e-260	EASANA	chr12(+):14365674-14502931	UCSC	activating transcription factor 7 interacting protein	AM, ATF-IP, MCAF, MCAF1, p621	55729	--	3380.38	9700.6
GSHG0002177	--	up	2.87	1.17e-17	9.39e-17	EASANA	chr1(-):25332059-25335106	UCSC	--	NULL	--	--	139.04	399.09
GSHG0034453	JMY	up	2.86	1.31e-49	3.75e-48	EASANA	chr5(+):79236131-79327211	UCSC	junction mediating and regulatory protein, p53 cofactor	WHAMM2, WHDC1L3	133746	ENSG00000152409	521.97	1496.08
GSHG0005152	TIMM23B	up	2.85	7.58e-103	8.31e-101	EASANA	chr10(+):49942032-49974850	UCSC	translocase of inner mitochondrial membrane 23 homolog B	NULL	100652748	--	814.3	2322.07
GSHG0014800	--	up	2.84	7.38e-07	2.93e-06	EASANA	chr15(-):43989627-43989935	UCSC	--	NULL	--	--	37.39	106.19
GSHG0012691	SNORA79B	up	2.84	0.000774	0.00227	EASANA	chr14(-):20323179-20323328	UCSC	small nucleolar RNA, H/ACA box 79B	NULL	109616976	ENSG00000222489	20.39	57.63
GSHG0034993	CREBRF	up	2.83	7.66e-21	7.3e-20	EASANA	chr5(+):173056350-173139264	UCSC	CREB3 regulatory factor	C5orf41, LRF	153222	--	156.12	442.9
GSHG0019884	LOC100287808	up	2.83	2.33e-14	1.57e-13	EASANA	chr17(+):38749034-38751734	UCSC	uncharacterized LOC100287808	NULL	100287808	--	105.43	298.07
GSHG0042289	RAB11FIP1	up	2.82	1.92e-243	1.4e-240	EASANA	chr8(-):37858618-37899497	UCSC	RAB11 family interacting protein 1	NOEL1A, rab11-FIP1, RCP	80223	--	5050.4	14269.2
GSHG0045815	EFNB1	up	2.82	5.15e-190	2.17e-187	EASANA	chrX(+):68828978-68842160	UCSC	ephrin B1	CFND, CFNS, EFB1, EFL3, Elk-L, EPLG2, LERK2	1947	ENSG00000090776	2110.83	5950.99
GSHG0006086	--	up	2.82	2.73e-10	1.42e-09	EASANA	chr11(+):36377524-36379205	UCSC	--	NULL	--	--	78.62	221.56
GSHG0032060	BCL6	up	2.81	3.02e-89	2.5e-87	EASANA	chr3(-):187721377-187745687	UCSC	BCL6 transcription repressor	BCL5, BCL6A, LAZ3, ZBTB27, ZNF51	604	--	888.14	2496.3
GSHG0011898	--	up	2.81	9.22e-75	5.44e-73	EASANA	chr13(-):110709097-110898268	UCSC	--	NULL	--	--	721.41	2024.55
GSHG0032964	RAB33B	up	2.78	1.82e-51	5.63e-50	EASANA	chr4(+):139453807-139476609	UCSC	RAB33B, member RAS oncogene family	SMC2	83452	--	480.94	1339.24
GSHG0010492	NUAK1	up	2.78	2.37e-90	1.98e-88	EASANA	chr12(-):106063345-106140033	UCSC	NUAK family kinase 1	ARK5	9891	ENSG00000074590	978.1	2718.55
GSHG0024706	FAM117B	up	2.78	6.02e-60	2.41e-58	EASANA	chr2(+):202634969-202769757	UCSC	family with sequence similarity 117 member B	ALS2CR13	150864	ENSG00000138439	625.38	1738.32
GSHG0003751	ZNF124	up	2.78	7.92e-59	3.02e-57	EASANA	chr1(-):247121975-247172020	UCSC	zinc finger protein 124	HZF-16, HZF16, ZK7	7678	--	612.34	1701.13
GSHG0044119	MLLT3	up	2.78	5.63e-77	3.51e-75	EASANA	chr9(-):20341669-20622518	UCSC	MLLT3 super elongation complex subunit	AF9, YEATS3	4300	--	692.63	1921.53
GSHG0025257	KCNG3	up	2.77	8.65e-18	7e-17	EASANA	chr2(-):42442017-42494097	UCSC	potassium voltage-gated channel modifier subfamily G member 3	KV10.1, KV6.3	170850	--	122.15	338.59
GSHG0029326	--	up	2.76	1.24e-08	5.71e-08	EASANA	chr22(-):43953637-43955320	UCSC	--	NULL	--	--	84.74	234.9
GSHG0037659	LOC100270746	up	2.76	2.62e-06	9.97e-06	EASANA	chr6(-):27019367-27020306	UCSC	uncharacterized LOC100270746	NULL	100270746	--	38.8	107.28
GSHG0032821	FLJ20021	up	2.76	6.4e-09	3.02e-08	EASANA	chr4(+):101347777-101348882	UCSC	uncharacterized LOC90024	NULL	90024	ENSG00000254531	66.31	182.46
GSHG0010669	LINC01089	up	2.76	5.38e-41	1.15e-39	EASANA	chr12(-):121795267-121803484	UCSC	long intergenic non-protein coding RNA 1089	LIMT	338799	ENSG00000212694	362.83	1001.38
GSHG0013281	PAPOLA-DT	up	2.75	2.42e-08	1.09e-07	EASANA	chr14(-):96500846-96502326	UCSC	PAPOLA divergent transcript	NULL	730202	--	61.65	169.9
GSHG0036412	SOX4	up	2.75	1.75e-169	5.88e-167	EASANA	chr6(+):21593751-21598619	UCSC	SRY-box transcription factor 4	CSS10, EVI16	6659	ENSG00000124766	4172.2	11487
GSHG0012835	KLHL28	up	2.75	4.83e-36	8.61e-35	EASANA	chr14(-):44923888-44961965	UCSC	kelch like family member 28	BTBD5	54813	--	274.24	753.79
GSHG0030240	--	up	2.74	1.2e-07	5.13e-07	EASANA	chr3(+):101802785-101804567	UCSC	--	NULL	--	--	53.03	145.69
GSHG0038319	FRK	up	2.74	1.53e-26	1.89e-25	EASANA	chr6(-):115931149-116060891	UCSC	fyn related Src family tyrosine kinase	GTK, PTK5, RAK	2444	ENSG00000111816	202.84	555.99
GSHG0027847	ITGB2-AS1	up	2.74	1.06e-22	1.1e-21	EASANA	chr21(+):44921035-44929674	UCSC	ITGB2 antisense RNA 1	NULL	100505746	ENSG00000227039	199.33	545.44
GSHG0034773	ANKHD1	up	2.74	6.37e-188	2.6e-185	EASANA	chr5(+):140401833-140539849	UCSC	ankyrin repeat and KH domain containing 1	MASK, MASK1, PP2500, VBARP	54882	--	2144.27	5872.01
GSHG0022680	LINC00662	up	2.74	1.42e-19	1.26e-18	EASANA	chr19(-):27790494-27794254	UCSC	long intergenic non-protein coding RNA 662	NULL	148189	ENSG00000261824	157.97	432.04
GSHG0007827	NXF1	up	2.74	5e-300	6e-297	EASANA	chr11(-):62792130-62805471	UCSC	nuclear RNA export factor 1	MEX67, TAP	10482	--	4389.29	12015.3
GSHG0024436	CCNT2	up	2.74	1.89e-30	2.7e-29	EASANA	chr2(+):134918232-134959345	UCSC	cyclin T2	CYCT2	905	--	254.09	694.64
GSHG0026007	NR4A2	up	2.74	8.82e-17	6.77e-16	EASANA	chr2(-):156324432-156332721	UCSC	nuclear receptor subfamily 4 group A member 2	HZF-3, NOT, NURR1, RNR1, TINUR	4929	--	117.96	322.5
GSHG0013326	--	up	2.73	1.81e-06	6.97e-06	EASANA	chr14(-):103704995-103705766	UCSC	--	NULL	--	--	39.86	109.17
GSHG0012337	FOS	up	2.72	1.84e-19	1.62e-18	EASANA	chr14(+):75278828-75709788	UCSC	Fos proto-oncogene, AP-1 transcription factor subunit	AP-1, C-FOS, p55	2353	ENSG00000170345	174.82	475.07
GSHG0004342	CYP26A1	up	2.72	4.61e-17	3.6e-16	EASANA	chr10(+):93073474-93077890	UCSC	cytochrome P450 family 26 subfamily A member 1	CP26, CYP26, P450RAI, P450RAI1	1592	--	127.94	346.8
GSHG0026916	SNAI1	up	2.71	7.38e-36	1.31e-34	EASANA	chr20(+):49982980-49988886	UCSC	snail family transcriptional repressor 1	dJ710H13.1, SLUGH2, SNA, SNAH, SNAIL, SNAIL1	6615	ENSG00000124216	284.21	769.59
GSHG0002266	RNF19B	up	2.71	1.1e-94	1.02e-92	EASANA	chr1(-):32936446-32964814	UCSC	ring finger protein 19B	IBRDC3, NKLAM	127544	--	1140.13	3084.78
GSHG0003974	--	up	2.71	1.05e-16	7.99e-16	EASANA	chr10(+):29425178-29427649	UCSC	--	NULL	--	--	122.15	330.88
GSHG0003717	LINC01139	up	2.7	1.69e-23	1.84e-22	EASANA	chr1(-):238480386-238486023	UCSC	long intergenic non-protein coding RNA 1139	LINK-A, LINKA	339535	ENSG00000215808	226.39	610.72
GSHG0046445	BCOR	up	2.7	5.14e-36	9.14e-35	EASANA	chrX(-):40051248-40177329	UCSC	BCL6 corepressor	ANOP2, MAA2, MCOPS2	54880	--	507.53	1366.06
GSHG0014820	CEP152	up	2.69	7.58e-96	7.27e-94	EASANA	chr15(-):48737938-48811152	UCSC	centrosomal protein 152	MCPH4, MCPH9, SCKL5	22995	--	1324.76	3568.56
GSHG0032604	RASL11B	up	2.69	2.56e-55	8.84e-54	EASANA	chr4(+):52862317-52866835	UCSC	RAS like family 11 member B	NULL	65997	ENSG00000128045	547.11	1472.51
GSHG0027497	CYP24A1	up	2.69	5.5e-26	6.68e-25	EASANA	chr20(-):54153446-54173986	UCSC	cytochrome P450 family 24 subfamily A member 1	CP24, CYP24, HCAI, HCINF1, P450-CC24	1591	--	203.09	546.98
GSHG0018523	KCNJ2	up	2.69	1.23e-21	1.22e-20	EASANA	chr17(+):70168673-70180023	UCSC	potassium inwardly rectifying channel subfamily J member 2	ATFB9, HHBIRK1, HHIRK1, IRK1, KIR2.1, LQT7, SQT3	3759	ENSG00000123700	164.99	443.33
GSHG0046531	NUDT11	up	2.67	5.08e-09	2.42e-08	EASANA	chrX(-):51490011-51496592	UCSC	nudix hydrolase 11	APS1, ASP1, DIPP3b, DIPP3beta, hDIPP3beta	55190	ENSG00000196368	75.47	200.88
GSHG0036456	H2BC7	up	2.65	6.84e-05	0.000227	EASANA	chr6(+):26199516-26200714	UCSC	H2B clustered histone 7	H2B/g, H2BC10, H2BC4, H2BC6, H2BC8, H2BFG, HIST1H2BF	8343	ENSG00000277224	40.55	107.36
GSHG0001359	ATP1B1	up	2.64	3.99e-143	9.35e-141	EASANA	chr1(+):169106690-169132722	UCSC	ATPase Na+/K+ transporting subunit beta 1	ATP1B	481	ENSG00000143153	1804.92	4773.2
GSHG0024854	CCL20	up	2.64	1.27e-07	5.39e-07	EASANA	chr2(+):227813842-227817564	UCSC	C-C motif chemokine ligand 20	CKb4, Exodus, LARC, MIP-3-alpha, MIP-3a, MIP3A, SCYA20, ST38	6364	--	87.66	231.25
GSHG0039630	GNAI1	up	2.64	6.94e-59	2.66e-57	EASANA	chr7(+):80134825-80226181	UCSC	G protein subunit alpha i1	Gi	2770	--	527.63	1392.71
GSHG0035923	LOC100652758	up	2.64	2.5e-06	9.52e-06	EASANA	chr5(-):151769793-151772176	UCSC	uncharacterized LOC100652758	NULL	100652758	--	43.66	115.39
GSHG0023947	TET3	up	2.63	3.28e-35	5.68e-34	EASANA	chr2(+):73984910-74108176	UCSC	tet methylcytosine dioxygenase 3	BEFAHRS, hCG_40738	200424	--	327.12	859.69
GSHG0040331	FAM126A	up	2.63	3.68e-39	7.38e-38	EASANA	chr7(-):22934235-23014130	UCSC	family with sequence similarity 126 member A	DRCTNNB1A, HCC, HLD5, HYCC1	84668	--	384.07	1009.4
GSHG0006276	--	up	2.62	7.73e-11	4.2e-10	EASANA	chr11(+):61967794-61969490	UCSC	--	NULL	--	--	85.44	223.43
GSHG0023854	B3GNT2	up	2.62	8.44e-77	5.24e-75	EASANA	chr2(+):62196115-62224731	UCSC	UDP-GlcNAc:betaGal beta-1, 3-N-acetylglucosaminyltransferase 2	3-Gn-T1, 3-Gn-T2, B3GN-T2, B3GNT, B3GNT-2, B3GNT1, beta-1, beta3Gn-T1, beta3Gn-T2, BETA3GNT, BGnT-2, BGNT2	10678	--	1004.34	2628.08
GSHG0030576	RASA2	up	2.61	9.89e-82	6.83e-80	EASANA	chr3(+):141487027-141615344	UCSC	RAS p21 protein activator 2	GAP1M	5922	ENSG00000155903	927.6	2423.59
GSHG0018691	--	up	2.6	4.02e-27	5.06e-26	EASANA	chr17(+):82293716-82294908	UCSC	--	NULL	--	--	227.82	592.15
GSHG0042601	--	up	2.59	2.37e-06	9.05e-06	EASANA	chr8(-):100719404-100720622	UCSC	--	NULL	--	--	48.79	125.81
GSHG0004339	HHEX	up	2.58	6.79e-57	2.44e-55	EASANA	chr10(+):92688879-92695647	UCSC	hematopoietically expressed homeobox	HEX, HMPH, HOX11L-PEN, PRH, PRHX	3087	ENSG00000152804	597.78	1543.12
GSHG0010479	NT5DC3	up	2.58	3.78e-46	9.66e-45	EASANA	chr12(-):103770453-103841234	UCSC	5'-nucleotidase domain containing 3	TU12B1-TY, TU12B1TY	51559	ENSG00000111696	440.25	1135.73
GSHG0019403	ZNF652	up	2.58	8.47e-85	6.38e-83	EASANA	chr17(-):49289206-49362473	UCSC	zinc finger protein 652	NULL	22834	--	882.21	2275.29
GSHG0038101	--	up	2.58	0.00172	0.00484	EASANA	chr6(-):56542237-56542884	UCSC	--	NULL	--	--	24.08	61.83
GSHG0005473	GPAM	up	2.58	6.66e-79	4.27e-77	EASANA	chr10(-):112149864-112183765	UCSC	glycerol-3-phosphate acyltransferase, mitochondrial	GPAT, GPAT1	57678	ENSG00000119927	907.59	2337.13
GSHG0020143	ANKRD12	up	2.58	1.22e-39	2.51e-38	EASANA	chr18(+):9136781-9285985	UCSC	ankyrin repeat domain 12	ANCO-2, ANCO1, GAC-1, Nbla00144	23253	--	529.35	1363.74
GSHG0019945	EPOP	up	2.57	6.89e-172	2.41e-169	EASANA	chr17(-):38671703-38674957	UCSC	elongin BC and polycomb repressive complex 2 associated protein	C17orf96, PRR28	100170841	ENSG00000273604	2756.2	7082.68
GSHG0006412	RBM14	up	2.57	0	0	EASANA	chr11(+):66616626-66629919	UCSC	RNA binding motif protein 14	COAA, PSP2, SIP, SYTIP1, TMEM137	10432	--	10712.3	27507.3
GSHG0035788	KLHL3	up	2.56	3.37e-08	1.5e-07	EASANA	chr5(-):137617500-137736089	UCSC	kelch like family member 3	PHA2D	26249	--	79.62	204.61
GSHG0011814	UGGT2	up	2.56	8.1e-18	6.56e-17	EASANA	chr13(-):95801580-96053482	UCSC	UDP-glucose glycoprotein glucosyltransferase 2	HUGT2, UGCGL2, UGT2	55757	ENSG00000102595	152.67	391.93
GSHG0025532	RNF103	up	2.56	7.16e-64	3.3e-62	EASANA	chr2(-):86603394-86623877	UCSC	ring finger protein 103	HKF-1, KF-1, KF1, ZFP-103, ZFP103	7844	ENSG00000239305	827.14	2112.42
GSHG0027160	JAG1	up	2.55	2.14e-192	9.29e-190	EASANA	chr20(-):10637684-10673999	UCSC	jagged canonical Notch ligand 1	AGS, AGS1, AHD, AWS, CD339, DCHE, HJ1, JAGL1	182	ENSG00000101384	3175.15	8091.3
GSHG0011380	ZMYM5	up	2.55	1.48e-16	1.12e-15	EASANA	chr13(-):19823482-19863649	UCSC	zinc finger MYM-type containing 5	HSPC050, MYM, ZNF198L1, ZNF237	9205	--	168.46	428.93
GSHG0018968	RASD1	up	2.55	3.38e-11	1.88e-10	EASANA	chr17(-):17494437-17496395	UCSC	ras related dexamethasone induced 1	AGS1, DEXRAS1, MGC:26290	51655	--	108.55	276.7
GSHG0029969	--	up	2.54	5.68e-10	2.89e-09	EASANA	chr3(+):48935594-48938913	UCSC	--	NULL	--	--	119.71	303.49
GSHG0014060	PLEKHO2	up	2.54	1.56e-84	1.17e-82	EASANA	chr15(+):64841915-64868002	UCSC	pleckstrin homology domain containing O2	PLEKHQ1, PP1628, pp9099	80301	--	908.47	2306.87
GSHG0019541	PLEKHM1P1	up	2.53	2.94e-09	1.42e-08	EASANA	chr17(-):64782745-64837184	UCSC	pleckstrin homology and RUN domain containing M1 pseudogene 1	PLEKHM1P	440456	--	80.69	204.61
GSHG0002656	TGFBR3	up	2.53	4.98e-24	5.52e-23	EASANA	chr1(-):91680343-91906002	UCSC	transforming growth factor beta receptor 3	betaglycan, BGCAN	7049	--	333.43	846.08
GSHG0047513	BRD2	up	2.53	1.08e-250	9.08e-248	EASANA	chr6(+):32968594-32981505	UCSC	bromodomain containing 2	BRD2-IT1, D6S113E, FSH, FSRG1, NAT, O27.1.1, RING3, RNF3	6046	--	10980.5	27795.3
GSHG0018842	--	up	2.52	1.05e-20	9.94e-20	EASANA	chr17(-):7685267-7686371	UCSC	--	NULL	--	--	244.43	616.83
GSHG0022493	MED26	up	2.52	7.88e-51	2.37e-49	EASANA	chr19(-):16574907-16628204	UCSC	mediator complex subunit 26	CRSP7, CRSP70	9441	ENSG00000105085	669.14	1687.04
GSHG0025598	DUSP2	up	2.52	3.54e-18	2.92e-17	EASANA	chr2(-):96143169-96145440	UCSC	dual specificity phosphatase 2	PAC-1, PAC1	1844	ENSG00000158050	169.11	426.97
GSHG0017067	DCUN1D3	up	2.52	2.97e-13	1.88e-12	EASANA	chr16(-):20854925-20900358	UCSC	defective in cullin neddylation 1 domain containing 3	44M2.4, DCNL3, SCCRO3	123879	ENSG00000188215	112.06	281.84
GSHG0046407	KLHL15	up	2.52	1.22e-50	3.65e-49	EASANA	chrX(-):23983720-24027186	UCSC	kelch like family member 15	HEL-S-305	80311	ENSG00000174010	608.33	1531.36
GSHG0019368	SP6	up	2.52	1.15e-33	1.88e-32	EASANA	chr17(-):47844908-47855874	UCSC	Sp6 transcription factor	EPFN, EPIPROFIN, KLF14	80320	--	365.82	921.03
GSHG0040424	TBX20	up	2.51	4.29e-08	1.89e-07	EASANA	chr7(-):35202429-35254147	UCSC	T-box transcription factor 20	ASD4	57057	ENSG00000164532	80.84	203.77
GSHG0039229	AHR	up	2.51	1.36e-105	1.56e-103	EASANA	chr7(+):17298652-17346147	UCSC	aryl hydrocarbon receptor	bHLHe76, RP85	196	ENSG00000106546	1231.98	3098.1
GSHG0000852	CDC14A	up	2.51	1.08e-18	9.13e-18	EASANA	chr1(+):100345001-100520277	UCSC	cell division cycle 14A	cdc14, DFNB105, DFNB32, DFNB35, hCDC14	8556	--	167.96	422.6
GSHG0033499	CENPC	up	2.51	1.08e-36	1.97e-35	EASANA	chr4(-):67468762-67545511	UCSC	centromere protein C	CENP-C, CENPC1, hcp-4, MIF2	1060	--	500.05	1256.96
GSHG0010989	CCNA1	up	2.51	2.26e-32	3.53e-31	EASANA	chr13(+):36431520-36442871	UCSC	cyclin A1	CT146	8900	--	318.57	799.1
GSHG0007970	KMT5B	up	2.5	3.97e-109	5.03e-107	EASANA	chr11(-):68154863-68213648	UCSC	lysine methyltransferase 5B	CGI-85, CGI85, MRD51, SUV420H1	51111	--	1699.18	4257.92
GSHG0009023	SNORD133	up	2.5	0.00593	0.0154	EASANA	chr12(+):50456571-50456786	UCSC	small nucleolar RNA, C/D box 133	ggn68, ZL142, ZL42	106633800	--	15.74	39.33
GSHG0022919	DEDD2	up	2.49	2.04e-102	2.21e-100	EASANA	chr19(-):42198598-42220134	UCSC	death effector domain containing 2	FLAME-3, FLAME3	162989	--	1205.19	3005.61
GSHG0044785	GAS1	up	2.49	2.32e-16	1.74e-15	EASANA	chr9(-):86944362-86947506	UCSC	growth arrest specific 1	NULL	2619	ENSG00000180447	214.57	534.86
GSHG0041196	ZC3HAV1	up	2.49	1.05e-153	2.97e-151	EASANA	chr7(-):139043515-139109720	UCSC	zinc finger CCCH-type containing, antiviral 1	ARTD13, FLB6421, PARP13, ZAP, ZC3H2, ZC3HDC2	56829	--	1981.5	4929.43
GSHG0026139	SESTD1	up	2.48	3.46e-08	1.54e-07	EASANA	chr2(-):179101678-179264832	UCSC	SEC14 and spectrin domain containing 1	SOLO	91404	ENSG00000187231	76.18	189.3
GSHG0042037	KHDRBS3	up	2.48	5.76e-20	5.23e-19	EASANA	chr8(+):135457456-135647610	UCSC	KH RNA binding domain containing, signal transduction associated 3	Etle, etoile, SALP, SLM-2, SLM2, T-STAR, TSTAR	10656	--	207.68	514.14
GSHG0018099	DPRXP4	up	2.47	0.000116	0.000376	EASANA	chr17(+):30975335-30975980	UCSC	divergent-paired related homeobox pseudogene 4	NULL	503645	ENSG00000264743	35.05	86.26
GSHG0003428	DENND1B	up	2.47	1.51e-09	7.46e-09	EASANA	chr1(-):197504748-197775480	UCSC	DENN domain containing 1B	C1ORF18, C1orf218, FAM31B	163486	--	99.76	246.2
GSHG0039590	CLDN4	up	2.47	2.78e-121	4.66e-119	EASANA	chr7(+):73827744-73832690	UCSC	claudin 4	CPE-R, CPER, CPETR, CPETR1, hCPE-R, WBSCR8	1364	ENSG00000189143	12991.9	32090.1
GSHG0020770	INO80C	up	2.47	3.82e-13	2.39e-12	EASANA	chr18(-):35452230-35497960	UCSC	INO80 complex subunit C	C18orf37, hIes6, IES6	125476	--	138.26	341.83
GSHG0039254	IL6	up	2.47	2.01e-28	2.66e-27	EASANA	chr7(+):22727147-22732001	UCSC	interleukin 6	BSF-2, BSF2, CDF, HGF, HSF, IFN-beta-2, IFNB2, IL-6	3569	--	472.8	1165.21
GSHG0043172	LURAP1L	up	2.46	1e-14	6.9e-14	EASANA	chr9(+):12775020-12823060	UCSC	leucine rich adaptor protein 1 like	bA3L8.2, C9orf150, HYST0841, LRAP35b	286343	ENSG00000153714	153.09	377.22
GSHG0019255	KLHL11	up	2.46	1.74e-57	6.4e-56	EASANA	chr17(-):41848518-41865423	UCSC	kelch like family member 11	NULL	55175	ENSG00000178502	605.7	1490.36
GSHG0011310	ING1	up	2.46	3.08e-80	2.04e-78	EASANA	chr13(+):110712623-110723339	UCSC	inhibitor of growth family member 1	p24ING1c, p33, p33ING1, p33ING1b, p47, p47ING1a	3621	--	1396.47	3432.97
GSHG0037567	--	up	2.45	0.000336	0.00103	EASANA	chr6(-):13614113-13615155	UCSC	--	NULL	--	--	31.11	76.52
GSHG0005532	OAT	up	2.45	3.69e-139	7.89e-137	EASANA	chr10(-):124397303-124418950	UCSC	ornithine aminotransferase	GACR, HOGA, OATASE, OKT	4942	--	3141.56	7711.26
GSHG0016860	FBXL16	up	2.44	2.27e-09	1.11e-08	EASANA	chr16(-):692500-705808	UCSC	F-box and leucine rich repeat protein 16	C16orf22, c380A1.1, Fbl16	146330	ENSG00000127585	94.36	229.65
GSHG0024635	FAM171B	up	2.44	1.03e-15	7.47e-15	EASANA	chr2(+):186694060-186765959	UCSC	family with sequence similarity 171 member B	KIAA1946	165215	ENSG00000144369	155.96	380.75
GSHG0012210	--	up	2.44	5.78e-07	2.32e-06	EASANA	chr14(+):60128063-60128716	UCSC	--	NULL	--	--	59.87	146.34
GSHG0010071	--	up	2.43	3.62e-108	4.39e-106	EASANA	chr12(-):46191740-46194602	UCSC	--	NULL	--	--	1993.38	4842.03
GSHG0045254	RNU6ATAC	up	2.43	0.0301	0.0682	EASANA	chr9(-):134164440-134164564	UCSC	RNA, U6atac small nuclear (U12-dependent splicing)	RNU6ATAC1, U6ATAC	100151684	ENSG00000221676	11.5	27.98
GSHG0032017	ABCC5	up	2.42	1.52e-35	2.66e-34	EASANA	chr3(-):183919931-184036970	UCSC	ATP binding cassette subfamily C member 5	ABC33, EST277145, MOAT-C, MOATC, MRP5, pABC11, SMRP	10057	--	420.03	1016.65
GSHG0004370	LCOR	up	2.42	1.69e-92	1.5e-90	EASANA	chr10(+):96832278-96995956	UCSC	ligand dependent nuclear receptor corepressor	C10orf12, MLR2	84458	--	3413.2	8264.83
GSHG0023391	LENG9	up	2.42	4.39e-81	2.98e-79	EASANA	chr19(-):54461732-54463778	UCSC	leukocyte receptor cluster member 9	NULL	94059	ENSG00000275183	985.13	2381.23
GSHG0008416	LOC399975	up	2.42	2.95e-45	7.31e-44	EASANA	chr11(-):129233778-129283164	UCSC	uncharacterized LOC399975	NULL	399975	--	516.07	1246.4
GSHG0036272	FOXC1	up	2.41	2.67e-112	3.6e-110	EASANA	chr6(+):1609915-1613897	UCSC	forkhead box C1	ARA, ASGD3, FKHL7, FREAC-3, FREAC3, IGDA, IHG1, IRID1, RIEG3	2296	ENSG00000054598	3369.99	8126.69
GSHG0010374	CSRP2	up	2.41	1.43e-15	1.03e-14	EASANA	chr12(-):76858709-76879019	UCSC	cysteine and glycine rich protein 2	CRP2, LMO5, SmLIM	1466	--	177.3	427.65
GSHG0004690	--	up	2.4	1.54e-09	7.6e-09	EASANA	chr10(-):5484641-5486593	UCSC	--	NULL	--	--	107.51	259.2
GSHG0018098	--	up	2.4	2.4e-20	2.22e-19	EASANA	chr17(+):30971652-30973312	UCSC	--	NULL	--	--	251.18	602.61
GSHG0002500	PLPP3	up	2.4	1.32e-25	1.58e-24	EASANA	chr1(-):56494267-56579563	UCSC	phospholipid phosphatase 3	Dri42, LPP3, PAP2B, PPAP2B, VCIP	8613	ENSG00000162407	289.72	697.46
GSHG0006640	PANX1	up	2.4	2.06e-63	9.33e-62	EASANA	chr11(+):94128841-94181968	UCSC	pannexin 1	MRS1, OOMD7, PX1, UNQ2529	24145	ENSG00000110218	1048.97	2523.33
GSHG0035722	RAPGEF6	up	2.4	4.6e-48	1.26e-46	EASANA	chr5(-):131423921-131635236	UCSC	Rap guanine nucleotide exchange factor 6	KIA001LB, PDZ-GEF2, PDZGEF2, RA-GEF-2, RAGEF2	51735	--	879.33	2115.58
GSHG0026592	BTBD3	up	2.4	9.55e-182	3.73e-179	EASANA	chr20(+):11890723-11926595	UCSC	BTB domain containing 3	dJ742J24.1	22903	--	4162.23	10003
GSHG0048845	TMEM249	up	2.4	1.54e-05	5.46e-05	EASANA	chr8(-):144353228-144355609	UCSC	transmembrane protein 249	C8ORFK29	340393	--	45.96	110.07
GSHG0009146	LRP1	up	2.4	2.28e-05	7.95e-05	EASANA	chr12(+):57128483-57213340	UCSC	LDL receptor related protein 1	A2MR, APOER, APR, CD91, IGFBP-3R, IGFBP3R, IGFBP3R1, KPA, LRP, LRP1A, TGFBR5	4035	ENSG00000123384	45.66	109.43
GSHG0003000	ZNF687-AS1	up	2.39	0.000395	0.0012	EASANA	chr1(-):151280027-151281929	UCSC	ZNF687 antisense RNA 1	NULL	100507670	ENSG00000232671	31.87	76.65
GSHG0012343	FLVCR2	up	2.39	1.23e-41	2.69e-40	EASANA	chr14(+):75578617-75648167	UCSC	FLVCR heme transporter 2	C14orf58, CCT, EPV, FLVCRL14q, MFSD7C, PVHH, SLC49A2	55640	--	566.5	1355.63
GSHG0013649	MAPKBP1	up	2.39	1.94e-94	1.78e-92	EASANA	chr15(+):41774428-41827855	UCSC	mitogen-activated protein kinase binding protein 1	JNKBP-1, JNKBP1, NPHP20	23005	--	1309.31	3128.18
GSHG0001080	RPRD2	up	2.39	1.27e-74	7.5e-73	EASANA	chr1(+):150363091-150476566	UCSC	regulation of nuclear pre-mRNA domain containing 2	HSPC099, KIAA0460	23248	--	1501.79	3587.99
GSHG0043211	DMRTA1	up	2.39	3.26e-22	3.32e-21	EASANA	chr9(+):22446824-22455740	UCSC	DMRT like family A1	DMO, DMRT4	63951	ENSG00000176399	320.34	765.86
GSHG0027069	TCF15	up	2.39	0.00381	0.0102	EASANA	chr20(-):603797-610309	UCSC	transcription factor 15	bHLHa40, EC2, PARAXIS	6939	ENSG00000125878	23.56	56.57
GSHG0023672	CLIP4	up	2.39	1.06e-97	1.05e-95	EASANA	chr2(+):29097698-29183808	UCSC	CAP-Gly domain containing linker protein family member 4	RSNL2	79745	--	2036.99	4863.96
GSHG0019248	KRT16	up	2.39	1.77e-19	1.57e-18	EASANA	chr17(-):41609778-41612767	UCSC	keratin 16	CK16, FNEPPK, K16, K1CP, KRT16A, NEPPK, PC1	3868	ENSG00000186832	239.3	570.18
GSHG0001018	RNVU1-14	up	2.38	2.87e-05	9.91e-05	EASANA	chr1(+):145281116-145281279	UCSC	RNA, variant U1 small nuclear 14	RNU1-37, vU1.14	101954266	ENSG00000207501	43.81	104.62
GSHG0008818	FAM234B	up	2.38	2.2e-12	1.32e-11	EASANA	chr12(+):13044284-13142521	UCSC	family with sequence similarity 234 member B	KIAA1467	57613	ENSG00000084444	178.18	423.63
GSHG0011379	PSPC1	up	2.38	2.73e-112	3.66e-110	EASANA	chr13(-):19674752-19782945	UCSC	paraspeckle component 1	PSP1	55269	--	3037.07	7215.92
GSHG0012824	FBXO33	up	2.38	2.47e-23	2.66e-22	EASANA	chr14(-):39396373-39432508	UCSC	F-box protein 33	BMND12, c14_5247, Fbx33	254170	ENSG00000165355	288.39	684.54
GSHG0004145	SIRT1	up	2.37	5.24e-84	3.86e-82	EASANA	chr10(+):67884656-67918390	UCSC	sirtuin 1	SIR2, SIR2alpha, SIR2L1	23411	--	1145.46	2719.75
GSHG0019491	WFDC21P	up	2.37	7e-09	3.3e-08	EASANA	chr17(-):60083566-60088467	UCSC	WAP four-disulfide core domain 21, pseudogene	linc-DC, lnc-DC, LNCDC	645638	ENSG00000261040	84.49	200.5
GSHG0036461	H2BC9	up	2.37	3.43e-16	2.56e-15	EASANA	chr6(+):26251609-26253056	UCSC	H2B clustered histone 9	H2B/j, H2BFJ, HIST1H2BH	8345	ENSG00000275713	169.93	402.02
GSHG0012235	HSPA2	up	2.36	7.61e-72	4.19e-70	EASANA	chr14(+):64535905-64543237	UCSC	heat shock protein family A (Hsp70) member 2	HSP70-2, HSP70-3	3306	--	1087.03	2566.43
GSHG0002603	--	up	2.36	5.39e-10	2.75e-09	EASANA	chr1(-):85174312-85176880	UCSC	--	NULL	--	--	124.17	292.9
GSHG0021724	ZNF227	up	2.36	1.45e-11	8.24e-11	EASANA	chr19(+):44212531-44237268	UCSC	zinc finger protein 227	NULL	7770	--	111.08	262.17
GSHG0041802	ZBTB10	up	2.36	1.17e-38	2.3e-37	EASANA	chr8(+):80485593-80526265	UCSC	zinc finger and BTB domain containing 10	RINZF	65986	--	460.88	1087.68
GSHG0035825	HBEGF	up	2.36	1.33e-18	1.12e-17	EASANA	chr5(-):140332843-140349342	UCSC	heparin binding EGF like growth factor	DTR, DTS, DTSF, HEGFL	1839	ENSG00000113070	259.27	611
GSHG0031427	--	up	2.36	2.4e-34	4.03e-33	EASANA	chr3(-):64590155-64594182	UCSC	--	NULL	--	--	658.55	1553.18
GSHG0013063	SPTLC2	up	2.36	1.03e-108	1.29e-106	EASANA	chr14(-):77505997-77616767	UCSC	serine palmitoyltransferase long chain base subunit 2	hLCB2a, HSN1C, LCB2, LCB2A, NSAN1C, SPT2	9517	--	1529.91	3608.31
GSHG0043430	TLE4	up	2.36	2.37e-51	7.26e-50	EASANA	chr9(+):79571773-79726882	UCSC	TLE family member 4, transcriptional corepressor	BCE-1, BCE1, E(spI), E(spl), ESG, ESG4, Grg-4, GRG4	7091	--	863.18	2034.45
GSHG0015391	ZFYVE1	up	2.35	2.12e-17	1.68e-16	EASANA	chr14(-):72969446-73027140	UCSC	zinc finger FYVE-type containing 1	DFCP1, PPP1R172, SR3, TAFF1, ZNFN2A1	53349	--	200.85	473.27
GSHG0015270	TLE3	up	2.35	2.41e-250	1.97e-247	EASANA	chr15(-):70047790-70097917	UCSC	TLE family member 3, transcriptional corepressor	ESG, ESG3, GRG3, HsT18976	7090	--	6048.52	14226.1
GSHG0023655	ZNF512	up	2.35	1.98e-59	7.77e-58	EASANA	chr2(+):27583042-27623217	UCSC	zinc finger protein 512	NULL	84450	--	951.55	2237.54
GSHG0021821	CARD8-AS1	up	2.35	1.28e-08	5.92e-08	EASANA	chr19(+):48255675-48258162	UCSC	CARD8 antisense RNA 1	NULL	100505812	ENSG00000268001	84.41	198.49
GSHG0033535	CXCL3	up	2.34	2.41e-12	1.44e-11	EASANA	chr4(-):74036589-74038807	UCSC	C-X-C motif chemokine ligand 3	CINC-2b, GRO3, GROg, MIP-2b, MIP2B, SCYB3	2921	ENSG00000163734	158.56	370.98
GSHG0028821	MICAL3	up	2.34	5.96e-85	4.5e-83	EASANA	chr22(-):17787649-18024561	UCSC	microtubule associated monooxygenase, calponin and LIM domain containing 3	MICAL-3	57553	--	1285.27	3012.21
GSHG0037684	H2AC17	up	2.34	5.18e-05	0.000174	EASANA	chr6(-):27892576-27893185	UCSC	H2A clustered histone 17	dJ193B12.1, H2A.1, H2A/n, H2AC11, H2AC13, H2AC15, H2AC16, H2AFN, HIST1H2AM	8336	ENSG00000278677	41.52	97.39
GSHG0012811	NKX2-1 // SFTA3	up	2.34	1.16e-34	1.97e-33	EASANA	chr14(-):36473207-36520232	UCSC	NK2 homeobox 1 // surfactant associated 3	BCH, BHC, NANCI, NK-2, NKX2.1, NKX2A, NMTC1, SFTPH, SP-H, SPH, T/EBP, TEBP, TITF1, TTF-1, TTF1	253970, 7080	ENSG00000257520	525.6	1229.27
GSHG0002542	SLC35D1	up	2.33	4.44e-18	3.65e-17	EASANA	chr1(-):66999350-67054397	UCSC	solute carrier family 35 member D1	SHNKND, UGTREL7	23169	ENSG00000116704	196.13	457.33
GSHG0023513	SOX11	up	2.33	6.49e-21	6.2e-20	EASANA	chr2(+):5692384-5701385	UCSC	SRY-box transcription factor 11	CSS9, MRD27	6664	ENSG00000176887	4911.88	11452.1
GSHG0044888	PTCH1	up	2.33	5.4e-06	2e-05	EASANA	chr9(-):95442980-95516971	UCSC	patched 1	BCNS, NBCCS, PTC, PTC1, PTCH	5727	--	56.71	132.53
GSHG0019241	KRT13	up	2.33	5.49e-28	7.14e-27	EASANA	chr17(-):41500981-41505614	UCSC	keratin 13	CK13, K13, WSN2	3860	--	430.84	1003.3
GSHG0004535	INPP5F	up	2.33	5.69e-15	3.96e-14	EASANA	chr10(+):119726050-119829271	UCSC	inositol polyphosphate-5-phosphatase F	hSAC2, MSTP007, MSTPO47, SAC2	22876	--	245.54	572.17
GSHG0040701	METTL27	up	2.32	0.000689	0.00204	EASANA	chr7(-):73834590-73842535	UCSC	methyltransferase like 27	WBSCR27	155368	ENSG00000165171	32.04	74.71
GSHG0003746	ZNF695	up	2.32	1.32e-29	1.83e-28	EASANA	chr1(-):246945546-247008057	UCSC	zinc finger protein 695	SBZF3	57116	--	366.14	846.96
GSHG0001441	IER5	up	2.31	1.15e-113	1.6e-111	EASANA	chr1(+):181088700-181092900	UCSC	immediate early response 5	SBBI48	51278	ENSG00000162783	3114.36	7198.91
GSHG0041526	FZD3	up	2.31	4.41e-33	7.05e-32	EASANA	chr8(+):28494212-28574258	UCSC	frizzled class receptor 3	Fz-3	7976	--	452.49	1045.97
GSHG0009040	ACVR1B	up	2.31	8.18e-68	4.15e-66	EASANA	chr12(+):51951667-51997132	UCSC	activin A receptor type 1B	ACTRIB, ACVRLK4, ALK4, SKR2	91	--	1025.62	2369.91
GSHG0017249	SIAH1	up	2.31	6.51e-35	1.11e-33	EASANA	chr16(-):48351505-48448405	UCSC	siah E3 ubiquitin protein ligase 1	SIAH1A	6477	--	449.83	1036.66
GSHG0034188	OTULIN	up	2.3	1.46e-167	4.68e-165	EASANA	chr5(+):14664718-14699850	UCSC	OTU deubiquitinase with linear linkage specificity	AIPDS, FAM105B, GUM	90268	ENSG00000154124	3449.66	7944.51
GSHG0029304	LINC01315	up	2.3	1.59e-08	7.28e-08	EASANA	chr22(-):42364400-42369208	UCSC	long intergenic non-protein coding RNA 1315	C22orf32-1, lnc-C22orf32-1	102723775	--	126.65	291.04
GSHG0043665	FSD1L	up	2.3	0.00479	0.0126	EASANA	chr9(+):105447793-105552433	UCSC	fibronectin type III and SPRY domain containing 1 like	CCDC10, CSDUFD1, FSD1CL, FSD1NL, MIR1	83856	--	29.11	67.32
GSHG0042006	MYC	up	2.3	2.9e-86	2.29e-84	EASANA	chr8(+):127735434-127742951	UCSC	MYC proto-oncogene, bHLH transcription factor	bHLHe39, c-Myc, MRTL, MYCC	4609	--	2176.92	5005.08
GSHG0018323	--	up	2.29	0.00294	0.00801	EASANA	chr17(+):48944918-48945680	UCSC	--	NULL	--	--	30.92	70.99
GSHG0034028	--	up	2.29	3.37e-14	2.24e-13	EASANA	chr4(-):68320890-68322134	UCSC	--	NULL	--	--	176.47	404.35
GSHG0028786	--	up	2.29	3.86e-20	3.55e-19	EASANA	chr22(-):11925295-11974181	UCSC	--	NULL	--	--	307.75	706.05
GSHG0021226	IER2	up	2.29	2.2e-120	3.59e-118	EASANA	chr19(+):13150411-13154911	UCSC	immediate early response 2	ETR101	9592	ENSG00000160888	4735.21	10841.8
GSHG0014513	NR2F2	up	2.29	2.47e-85	1.91e-83	EASANA	chr15(+):96325928-96340263	UCSC	nuclear receptor subfamily 2 group F member 2	ARP-1, ARP1, CHTD4, COUPTF2, COUPTFB, COUPTFII, NF-E3, SRXX5, SVP40, TFCOUP2	7026	--	1457.43	3334.86
GSHG0047712	MED18	up	2.28	1.98e-31	2.97e-30	EASANA	chr1(+):28329038-28335966	UCSC	mediator complex subunit 18	p28b, SRB5	54797	ENSG00000130772	398.71	910.34
GSHG0003703	ARID4B	up	2.28	3.19e-27	4.04e-26	EASANA	chr1(-):235166897-235328217	UCSC	AT-rich interaction domain 4B	BCAA, BRCAA1, RBBP1L1, RBP1L1, SAP180	51742	--	556.88	1271.34
GSHG0030836	IL1RAP	up	2.28	2.17e-74	1.27e-72	EASANA	chr3(+):190514056-190659750	UCSC	interleukin 1 receptor accessory protein	C3orf13, IL-1RAcP, IL1R3	3556	--	1167.67	2664.96
GSHG0019252	HAP1	up	2.28	3.23e-06	1.22e-05	EASANA	chr17(-):41717739-41734646	UCSC	huntingtin associated protein 1	HAP2, hHLP1, HIP5, HLP	9001	--	69.02	157.17
GSHG0044575	ABHD17B	up	2.28	1.9e-25	2.25e-24	EASANA	chr9(-):71862452-71911245	UCSC	abhydrolase domain containing 17B, depalmitoylase	C9orf77, CGI-67, FAM108B1	51104	--	318.35	725.61
GSHG0023524	ID2	up	2.28	1.72e-114	2.43e-112	EASANA	chr2(+):8682047-8684461	UCSC	inhibitor of DNA binding 2	bHLHb26, GIG8, ID2A, ID2H	3398	ENSG00000115738	2319.51	5286.24
GSHG0017239	C16orf87	up	2.28	1.75e-20	1.63e-19	EASANA	chr16(-):46796603-46831180	UCSC	chromosome 16 open reading frame 87	NULL	388272	--	393.94	897.97
GSHG0005468	PDCD4-AS1	up	2.28	6.61e-07	2.64e-06	EASANA	chr10(-):110868890-110871779	UCSC	PDCD4 antisense RNA 1	NULL	282997	--	106.26	241.2
GSHG0048204	POLR2A	up	2.28	1.15e-257	1.03e-254	EASANA	chr17(+):7484356-7514616	UCSC	RNA polymerase II subunit A	hRPB220, hsRPB1, NEDHIB, POLR2, POLRA, RPB1, RPBh1, RpIILS, RPO2, RPOL2	5430	ENSG00000181222	12496.8	28434.4
GSHG0022971	ZNF296	up	2.27	1.54e-12	9.32e-12	EASANA	chr19(-):45071500-45076587	UCSC	zinc finger protein 296	ZFP296, ZNF342	162979	ENSG00000170684	152.18	345.8
GSHG0031786	MSL2	up	2.27	2.14e-106	2.5e-104	EASANA	chr3(-):136148917-136196335	UCSC	MSL complex subunit 2	MSL-2, MSL2L1, RNF184	55167	--	3921.8	8886.17
GSHG0022963	ZNF235	up	2.26	2.5e-27	3.18e-26	EASANA	chr19(-):44227126-44305025	UCSC	zinc finger protein 235	ANF270, HZF6, ZFP93, ZNF270	9310	--	386.65	875.5
GSHG0008731	--	up	2.26	0.0204	0.048	EASANA	chr12(+):6943878-6943905	UCSC	--	NULL	--	--	14.9	33.82
GSHG0046142	INTS6L	up	2.26	2.9e-26	3.55e-25	EASANA	chrX(+):135520622-135582510	UCSC	integrator complex subunit 6 like	DDX26B	203522	--	388.19	877.62
GSHG0038440	CITED2	up	2.25	4.88e-172	1.73e-169	EASANA	chr6(-):139371807-139374648	UCSC	Cbp/p300 interacting transactivator with Glu/Asp rich carboxy-terminal domain 2	ASD8, MRG-1, MRG1, P35SRJ, VSD2	10370	--	9623.11	21649.7
GSHG0000877	FAM102B	up	2.25	6.71e-11	3.65e-10	EASANA	chr1(+):108560100-108639322	UCSC	family with sequence similarity 102 member B	SYM-3B	284611	ENSG00000162636	133.22	299.91
GSHG0002290	C1orf216	up	2.25	1.77e-68	9.05e-67	EASANA	chr1(-):35713876-35719189	UCSC	chromosome 1 open reading frame 216	NULL	127703	ENSG00000142686	1422.12	3199.63
GSHG0022055	ZNF460	up	2.25	5.74e-13	3.55e-12	EASANA	chr19(+):57279982-57294069	UCSC	zinc finger protein 460	HZF8, ZNF272	10794	--	174.63	392.04
GSHG0009410	--	up	2.24	0.00868	0.0219	EASANA	chr12(+):108645729-108646395	UCSC	--	NULL	--	--	20.86	46.82
GSHG0021862	ADM5	up	2.24	3.72e-16	2.76e-15	EASANA	chr19(+):49688654-49690575	UCSC	adrenomedullin 5 (putative)	AM5, C19orf76	199800	ENSG00000224420	269.94	604.27
GSHG0010503	CRY1	up	2.24	1.79e-69	9.33e-68	EASANA	chr12(-):106991364-107093549	UCSC	cryptochrome circadian regulator 1	DSPD, PHLL1	1407	ENSG00000008405	1076.16	2407.45
GSHG0024300	BCL2L11	up	2.24	5.54e-116	8.12e-114	EASANA	chr2(+):111120914-111168445	UCSC	BCL2 like 11	BAM, BIM, BOD	10018	--	2554.46	5713.52
GSHG0029867	ACVR2B	up	2.24	2.78e-15	1.96e-14	EASANA	chr3(+):38453890-38493119	UCSC	activin A receptor type 2B	ActR-IIB, ACTRIIB, HTX4	93	ENSG00000114739	224.76	503.43
GSHG0037079	--	up	2.24	1.05e-14	7.22e-14	EASANA	chr6(+):110896134-110898752	UCSC	--	NULL	--	--	190.52	425.72
GSHG0027954	ADAMTS1	up	2.24	4.22e-134	8.5e-132	EASANA	chr21(-):26835755-26845409	UCSC	ADAM metallopeptidase with thrombospondin type 1 motif 1	C3-C5, METH1	9510	ENSG00000154734	3495.53	7819.94
GSHG0031205	POMGNT2	up	2.24	2.19e-67	1.1e-65	EASANA	chr3(-):43079232-43106079	UCSC	protein O-linked mannose N-acetylglucosaminyltransferase 2 (beta 1, 4-)	AGO61, C3orf39, GTDC2, MDDGA8, MDDGC8	84892	--	1955.28	4373.95
GSHG0031830	XRN1	up	2.23	1.61e-21	1.59e-20	EASANA	chr3(-):142306610-142448062	UCSC	5'-3' exoribonuclease 1	2001-09-01	54464	--	533.98	1190.98
GSHG0009374	HCFC2	up	2.23	4.86e-17	3.79e-16	EASANA	chr12(+):104064529-104106524	UCSC	host cell factor C2	HCF-2, HCF2	29915	ENSG00000111727	343.2	763.72
GSHG0024359	EPB41L5	up	2.23	1.75e-56	6.22e-55	EASANA	chr2(+):120013077-120179119	UCSC	erythrocyte membrane protein band 4.1 like 5	BE37, LULU, LULU1, YMO1, YRT	57669	--	934.87	2081.3
GSHG0038169	TENT5A	up	2.22	9.6e-08	4.13e-07	EASANA	chr6(-):81745730-81752712	UCSC	terminal nucleotidyltransferase 5A	C6orf37, FAM46A, OI18, XTP11	55603	ENSG00000112773	112.52	249.57
GSHG0004101	DKK1	up	2.22	2.49e-26	3.06e-25	EASANA	chr10(+):52314252-52317657	UCSC	dickkopf WNT signaling pathway inhibitor 1	DKK-1, SK	22943	ENSG00000107984	478.91	1063.13
GSHG0006635	SCARNA9	up	2.22	0.0124	0.0305	EASANA	chr11(+):93721514-93721866	UCSC	small Cajal body-specific RNA 9	mgU2-19/30, Z32	619383	ENSG00000254911	18.52	41.01
GSHG0009069	HOXC13	up	2.22	2.02e-17	1.6e-16	EASANA	chr12(+):53938792-53946544	UCSC	homeobox C13	ECTD9, HOX3, HOX3G	3229	ENSG00000123364	226.86	503.18
GSHG0039397	STK17A	up	2.22	2.23e-51	6.86e-50	EASANA	chr7(+):43583108-43627379	UCSC	serine/threonine kinase 17a	DRAK1	9263	ENSG00000164543	1158.22	2566.68
GSHG0007874	--	up	2.21	0.00117	0.00337	EASANA	chr11(-):64771098-64771296	UCSC	--	NULL	--	--	31.52	69.76
GSHG0030184	ZNF654	up	2.21	7.88e-19	6.71e-18	EASANA	chr3(+):88059255-88144660	UCSC	zinc finger protein 654	NULL	55279	ENSG00000175105	318.44	704.76
GSHG0023671	TOGARAM2	up	2.21	1.35e-06	5.26e-06	EASANA	chr2(+):28981298-29052230	UCSC	TOG array regulator of axonemal microtubules 2	FAM179A	165186	--	139.6	307
GSHG0039322	DKFZP586I1420	up	2.21	8.73e-20	7.87e-19	EASANA	chr7(+):30367838-30372792	UCSC	uncharacterized protein DKFZp586I1420	NULL	222161	--	504.65	1113.29
GSHG0047782	SLC16A1	up	2.21	1.3e-150	3.41e-148	EASANA	chr1(-):112911847-112956318	UCSC	solute carrier family 16 member 1	HHF7, MCT, MCT1, MCT1D	6566	--	5250.5	11580.8
GSHG0020316	MAPRE2	up	2.2	1.17e-05	4.18e-05	EASANA	chr18(+):34978300-35143470	UCSC	microtubule associated protein RP/EB family member 2	CSCSC2, EB1, EB2, RP1	10982	--	58.35	128.73
GSHG0019422	COL1A1	up	2.2	6.8e-51	2.05e-49	EASANA	chr17(-):50183289-50201632	UCSC	collagen type I alpha 1 chain	CAFYD, EDSARTH1, EDSC, OI1, OI2, OI3, OI4	1277	ENSG00000108821	995.49	2190.43
GSHG0005229	CERNA2	up	2.2	5.88e-07	2.36e-06	EASANA	chr10(-):84167230-84172076	UCSC	competing endogenous lncRNA 2 for microRNA let-7b	HOST2, lncRNA-HOST2	642934	ENSG00000285972	81.65	179.66
GSHG0012795	EGLN3	up	2.2	3.27e-17	2.57e-16	EASANA	chr14(-):33924217-33951078	UCSC	egl-9 family hypoxia inducible factor 3	HIFP4H3, HIFPH3, PHD3	112399	--	255.51	561.81
GSHG0010958	USPL1	up	2.19	9.39e-09	4.37e-08	EASANA	chr13(+):30617783-30660769	UCSC	ubiquitin specific peptidase like 1	bA121O19.1, C13orf22, D13S106E	10208	--	114.15	250.7
GSHG0022835	ZNF529	up	2.19	5.71e-63	2.53e-61	EASANA	chr19(-):36543613-36605262	UCSC	zinc finger protein 529	NULL	57711	--	1187.14	2601.07
GSHG0000123	KIF1B	up	2.19	8.79e-60	3.49e-58	EASANA	chr1(+):10210570-10381603	UCSC	kinesin family member 1B	CMT2, CMT2A, CMT2A1, HMSNII, KLP, NBLST1	23095	--	1069.53	2340.14
GSHG0040872	SMURF1	up	2.18	2.31e-81	1.58e-79	EASANA	chr7(-):99027438-99144108	UCSC	SMAD specific E3 ubiquitin protein ligase 1	NULL	57154	--	1932.05	4223.07
GSHG0046861	NKAPP1	up	2.18	2.03e-07	8.51e-07	EASANA	chrX(-):120236458-120245267	UCSC	NFKB activating protein pseudogene 1	CXorf42	158801	ENSG00000233382	104.37	227.34
GSHG0006909	ADAMTS15	up	2.18	4.7e-07	1.9e-06	EASANA	chr11(+):130448645-130476645	UCSC	ADAM metallopeptidase with thrombospondin type 1 motif 15	NULL	170689	ENSG00000166106	86.93	189.45
GSHG0047434	PDXP	up	2.18	2.43e-50	7.2e-49	EASANA	chr22(+):37658723-37666932	UCSC	pyridoxal phosphatase	CIN, dJ37E16.5, PLP	57026	ENSG00000241360	929.12	2027.49
GSHG0030963	--	up	2.18	1.89e-06	7.25e-06	EASANA	chr3(-):11561917-11564229	UCSC	--	NULL	--	--	85.82	186.98
GSHG0003565	PTPN14	up	2.18	6.74e-149	1.71e-146	EASANA	chr1(-):214348700-214551613	UCSC	protein tyrosine phosphatase non-receptor type 14	CATLPH, PEZ, PTP36	5784	ENSG00000152104	3629.94	7913.67
GSHG0038240	USP45	up	2.18	4.19e-19	3.62e-18	EASANA	chr6(-):99432325-99515432	UCSC	ubiquitin specific peptidase 45	LCA19	85015	--	295.69	643.56
GSHG0000163	PRDM2	up	2.18	1.37e-172	4.91e-170	EASANA	chr1(+):13700188-13825079	UCSC	PR/SET domain 2	HUMHOXY1, KMT8, KMT8A, MTB-ZF, RIZ, RIZ1, RIZ2	7799	--	7701.4	16755
GSHG0018300	--	up	2.17	0.000108	0.000352	EASANA	chr17(+):48100762-48101948	UCSC	--	NULL	--	--	59.91	129.92
GSHG0023339	LENG8	up	2.17	2.48e-166	7.67e-164	EASANA	chr19(+):54449199-54462016	UCSC	leukocyte receptor cluster member 8	pp13842	114823	--	19635	42695.7
GSHG0031987	ZMAT3	up	2.17	6.13e-23	6.46e-22	EASANA	chr3(-):179017223-179072513	UCSC	zinc finger matrin-type 3	PAG608, WIG-1, WIG1	64393	--	383.46	832.54
GSHG0047415	C2orf27A	up	2.17	0.000167	0.000531	EASANA	chr2(+):131682499-131767404	UCSC	chromosome 2 open reading frame 27A	C2orf27, C2orf27B	29798	--	56.03	121.81
GSHG0045240	TSC1	up	2.17	4.32e-36	7.74e-35	EASANA	chr9(-):132891349-132944634	UCSC	TSC complex subunit 1	LAM, TSC	7248	--	693.56	1506.36
GSHG0008488	PHLDA2	up	2.17	1.4e-88	1.15e-86	EASANA	chr11(-):2928273-2929420	UCSC	pleckstrin homology like domain family A member 2	BRW1C, BWR1C, HLDA2, IPL, TSSC3	7262	ENSG00000181649	4948.16	10741.8
GSHG0029407	ODF3B	up	2.17	9.22e-05	0.000302	EASANA	chr22(-):50530409-50532498	UCSC	outer dense fiber of sperm tails 3B	FAP123, ODF3L3	440836	--	55.22	119.79
GSHG0014822	SECISBP2L	up	2.17	7.75e-48	2.1e-46	EASANA	chr15(-):48988638-49046498	UCSC	SECIS binding protein 2 like	SBP2L, SLAN	9728	--	823.61	1787.7
GSHG0024465	ACVR2A	up	2.17	2.15e-27	2.74e-26	EASANA	chr2(+):147844517-147930822	UCSC	activin A receptor type 2A	ACTRII, ACVR2	92	--	472.31	1024.97
GSHG0010419	BTG1 // LINC01619	up	2.17	6.76e-119	1.04e-116	EASANA	chr12(-):91984977-92145849	UCSC	BTG anti-proliferation factor 1 // long intergenic non-protein coding RNA 1619	APRO2, C12orf79	256021, 694	ENSG00000133639	3147.62	6822.75
GSHG0040000	UBN2	up	2.17	3.03e-16	2.26e-15	EASANA	chr7(+):139231237-139329415	UCSC	ubinuclein 2	NULL	254048	ENSG00000157741	248.28	537.75
GSHG0033796	SLC7A11	up	2.16	0.000117	0.00038	EASANA	chr4(-):138164096-138242349	UCSC	solute carrier family 7 member 11	CCBR1, xCT	23657	ENSG00000151012	47.56	102.91
GSHG0032081	MB21D2	up	2.16	1.81e-62	7.94e-61	EASANA	chr3(-):192796815-192918161	UCSC	Mab-21 domain containing 2	C3orf59	151963	ENSG00000180611	1125.26	2432.88
GSHG0014182	ISL2	up	2.16	2.54e-05	8.81e-05	EASANA	chr15(+):76336773-76342475	UCSC	ISL LIM homeobox 2	NULL	64843	ENSG00000159556	66.29	143.55
GSHG0036754	NFYA // ADCY10P1	up	2.16	6.02e-119	9.32e-117	EASANA	chr6(+):41072906-41140834	UCSC	nuclear transcription factor Y subunit alpha // ADCY10 pseudogene 1	CBF-A, CBF-B, HAP2, NF-YA	221442, 4800	ENSG00000161912	3887.06	8393.34
GSHG0043426	CEP78	up	2.16	3.46e-63	1.56e-61	EASANA	chr9(+):78236075-78279690	UCSC	centrosomal protein 78	C9orf81, CRDHL, IP63	84131	--	1477.06	3185.88
GSHG0042124	TDRP	up	2.15	8.85e-74	5.08e-72	EASANA	chr8(-):489792-545780	UCSC	testis development related protein	C8orf42, Inm01, TDRP1, TDRP2	157695	--	1618.94	3484.71
GSHG0006067	EHF	up	2.15	5.48e-44	1.3e-42	EASANA	chr11(+):34621093-34663288	UCSC	ETS homologous factor	ESE3, ESE3B, ESEJ	26298	--	803.31	1728.55
GSHG0005913	TUB	up	2.15	3.79e-07	1.55e-06	EASANA	chr11(+):8019244-8106243	UCSC	TUB bipartite transcription factor	rd5, RDOB	7275	--	116.1	249.5
GSHG0038957	IER3	up	2.15	2.75e-83	1.99e-81	EASANA	chr6(-):30743199-30744551	UCSC	immediate early response 3	DIF-2, DIF2, GLY96, IEX-1, IEX-1L, IEX1, PRG1	8870	ENSG00000137331	11397.5	24452.5
GSHG0048481	RYBP	up	2.14	2.31e-59	9.03e-58	EASANA	chr3(-):72374593-72447122	UCSC	RING1 and YY1 binding protein	AAP1, APAP-1, DEDAF, YEAF1	23429	ENSG00000163602	1536.41	3297.2
GSHG0025228	CYP1B1	up	2.14	1.43e-11	8.13e-11	EASANA	chr2(-):38067509-38076183	UCSC	cytochrome P450 family 1 subfamily B member 1	ASGD6, CP1B, CYPIB1, GLC3A, P4501B1	1545	ENSG00000138061	189.07	405.26
GSHG0000460	RLF	up	2.14	1.16e-13	7.49e-13	EASANA	chr1(+):40161369-40240921	UCSC	RLF zinc finger	ZN-15L, ZNF292L	6018	ENSG00000117000	206.13	441.43
GSHG0035671	PGGT1B	up	2.14	4.23e-32	6.52e-31	EASANA	chr5(-):115204012-115262877	UCSC	protein geranylgeranyltransferase type I subunit beta	BGGI, GGTI	5229	ENSG00000164219	612.55	1308.86
GSHG0030127	MITF	up	2.13	3.81e-07	1.56e-06	EASANA	chr3(+):69739463-69968335	UCSC	melanocyte inducing transcription factor	bHLHe32, CMM8, COMMAD, MI, WS2, WS2A	4286	--	99.84	213.01
GSHG0038166	ELOVL4	up	2.13	1.81e-05	6.38e-05	EASANA	chr6(-):79914814-79947598	UCSC	ELOVL fatty acid elongase 4	ADMD, CT118, ISQMR, SCA34, STGD2, STGD3	6785	ENSG00000118402	61.89	131.93
GSHG0021576	--	up	2.13	4.67e-07	1.89e-06	EASANA	chr19(+):36215234-36216478	UCSC	--	NULL	--	--	87.09	185.62
GSHG0011763	FBXL3	up	2.13	5.5e-22	5.55e-21	EASANA	chr13(-):77005255-77027164	UCSC	F-box and leucine rich repeat protein 3	FBL3, FBL3A, FBXL3A, IDDSFAS	26224	ENSG00000005812	344.3	734.15
GSHG0005497	PDZD8	up	2.13	6.11e-42	1.35e-40	EASANA	chr10(-):117277274-117404401	UCSC	PDZ domain containing 8	PDZK8	118987	ENSG00000165650	877.56	1866.13
GSHG0006449	GAL	up	2.13	3.84e-75	2.29e-73	EASANA	chr11(+):68684544-68691179	UCSC	galanin and GMAP prepropeptide	ETL8, GAL-GMAP, GALN, GLNN, GMAP	51083	ENSG00000069482	1491.67	3172.25
GSHG0035663	MCC	up	2.13	1.63e-33	2.64e-32	EASANA	chr5(-):113022093-113488830	UCSC	MCC regulator of WNT signaling pathway	MCC1	4163	--	622.82	1323.57
GSHG0020815	SMAD7	up	2.13	2.44e-67	1.22e-65	EASANA	chr18(-):48919853-48950965	UCSC	SMAD family member 7	CRCS3, MADH7, MADH8	4092	--	1640.56	3485.93
GSHG0011873	ARGLU1	up	2.12	5.82e-142	1.34e-139	EASANA	chr13(-):106541673-106568164	UCSC	arginine and glutamate rich 1	NULL	55082	--	3834.91	8149.21
GSHG0003658	TAF5L	up	2.12	1.12e-51	3.48e-50	EASANA	chr1(-):229593121-229626122	UCSC	TATA-box binding protein associated factor 5 like	PAF65B	27097	--	1354.99	2879.14
GSHG0041005	PNPLA8	up	2.12	5.91e-43	1.36e-41	EASANA	chr7(-):108470417-108528178	UCSC	patatin like phospholipase domain containing 8	IPLA2-2, IPLA2G, iPLA2gamma, MMLA, PNPLA-gamma	50640	--	979.71	2078.96
GSHG0035073	CTC-338M12.4	up	2.12	2.4e-05	8.37e-05	EASANA	chr5(+):181246541-181257586	UCSC	uncharacterized LOC101928649	NULL	101928649	ENSG00000233937	91.82	193.95
GSHG0035673	FEM1C	up	2.12	9.7e-76	5.86e-74	EASANA	chr5(-):115520908-115544897	UCSC	fem-1 homolog C	EUROIMAGE686608, EUROIMAGE783647, FEM1A	56929	ENSG00000145780	2692.75	5697.87
GSHG0000433	ZC3H12A	up	2.11	4.42e-28	5.77e-27	EASANA	chr1(+):37474552-37484377	UCSC	zinc finger CCCH-type containing 12A	dJ423B22.1, MCPIP, MCPIP-1, MCPIP1, Reg1	80149	--	457.49	966.88
GSHG0029917	ABHD5	up	2.11	7.82e-29	1.05e-27	EASANA	chr3(+):43690870-43734371	UCSC	abhydrolase domain containing 5, lysophosphatidic acid acyltransferase	CGI58, IECN2, NCIE2	51099	--	660.45	1396.92
GSHG0017827	ALOX12P2	up	2.11	2.7e-09	1.31e-08	EASANA	chr17(+):6853576-6902181	UCSC	arachidonate 12-lipoxygenase pseudogene 2	ALOX12E	245	ENSG00000262943	134.23	283.51
GSHG0013050	IRF2BPL	up	2.11	7.69e-109	9.65e-107	EASANA	chr14(-):77024543-77028708	UCSC	interferon regulatory factor 2 binding protein like	C14orf4, EAP1, NEDAMSS	64207	ENSG00000119669	5881.85	12418.8
GSHG0036450	H2AC6	up	2.11	2.02e-73	1.15e-71	EASANA	chr6(+):26124138-26139108	UCSC	H2A clustered histone 6	dJ221C16.4, H2A/l, H2AFL, HIST1H2AC	8334	ENSG00000180573	1601.31	3381.63
GSHG0007162	SPTY2D1	up	2.11	4.29e-38	8.24e-37	EASANA	chr11(-):18606402-18634493	UCSC	SPT2 chromatin protein domain containing 1	Spt2	144108	ENSG00000179119	902.21	1903.12
GSHG0000962	HIPK1	up	2.11	3.13e-72	1.73e-70	EASANA	chr1(+):113929188-113977869	UCSC	homeodomain interacting protein kinase 1	Myak, Nbak2	204851	--	1470.88	3103.95
GSHG0035593	ARRDC3	up	2.11	9.58e-32	1.46e-30	EASANA	chr5(-):91368631-91383317	UCSC	arrestin domain containing 3	TLIMP	57561	ENSG00000113369	664.24	1400.01
GSHG0041617	POMK	up	2.1	5.91e-46	1.49e-44	EASANA	chr8(+):43093515-43123434	UCSC	protein O-mannose kinase	MDDGA12, MDDGC12, SGK196	84197	--	1033.51	2174.15
GSHG0035604	GLRX	up	2.1	1.18e-18	9.95e-18	EASANA	chr5(-):95781336-95822730	UCSC	glutaredoxin	GRX, GRX1	2745	--	291.95	614.26
GSHG0025341	FANCL	up	2.1	2.2e-34	3.7e-33	EASANA	chr2(-):58159243-58241380	UCSC	FA complementation group L	FAAP43, PHF9, POG	55120	--	669.64	1407.83
GSHG0041209	KDM7A	up	2.1	6.4e-11	3.49e-10	EASANA	chr7(-):140084746-140209115	UCSC	lysine demethylase 7A	JHDM1D	80853	ENSG00000006459	162.68	341.73
GSHG0017879	USP43	up	2.1	1.89e-35	3.3e-34	EASANA	chr17(+):9645262-9729687	UCSC	ubiquitin specific peptidase 43	NULL	124739	--	787.15	1649.64
GSHG0036483	H2AC11	up	2.1	1.52e-07	6.45e-07	EASANA	chr6(+):27133038-27135291	UCSC	H2A clustered histone 11	H2A.1b, H2A/p, H2AC13, H2AC15, H2AC16, H2AC17, H2AFP, H2AG, HIST1H2AG, pH2A/f	8969	ENSG00000196787	154.94	324.75
GSHG0026642	RIN2	up	2.1	1.96e-62	8.58e-61	EASANA	chr20(+):19799574-20002456	UCSC	Ras and Rab interactor 2	MACS, RASSF4	54453	--	1663.96	3483.87
GSHG0000318	SFN	up	2.09	1.53e-120	2.53e-118	EASANA	chr1(+):26863142-26864456	UCSC	stratifin	YWHAS	2810	ENSG00000175793	6287.64	13169.9
GSHG0034534	RGMB	up	2.09	6.77e-22	6.79e-21	EASANA	chr5(+):98768632-98796494	UCSC	repulsive guidance molecule BMP co-receptor b	DRAGON	285704	--	406.39	852.3
GSHG0010180	KRT3	up	2.09	7.77e-06	2.83e-05	EASANA	chr12(-):52789685-52797337	UCSC	keratin 3	CK3, K3, MECD2	3850	ENSG00000186442	88.61	185.46
GSHG0003973	SVIL-AS1	up	2.09	1.67e-42	3.75e-41	EASANA	chr10(+):29409534-29487856	UCSC	SVIL antisense RNA 1	NULL	102724316	--	1043.96	2185.2
GSHG0028422	CRKL	up	2.09	1.58e-136	3.25e-134	EASANA	chr22(+):20917407-20953749	UCSC	CRK like proto-oncogene, adaptor protein	NULL	1399	ENSG00000099942	10232.5	21392.2
GSHG0038232	MMS22L	up	2.09	2.28e-17	1.8e-16	EASANA	chr6(-):97142161-97283217	UCSC	MMS22 like, DNA repair protein	C6orf167, dJ39B17.2	253714	--	274.19	572.56
GSHG0034280	PTGER4	up	2.09	2.95e-20	2.72e-19	EASANA	chr5(+):40679915-40693735	UCSC	prostaglandin E receptor 4	EP4, EP4R	5734	ENSG00000171522	409.78	856.36
GSHG0033537	CXCL2	up	2.09	3.05e-08	1.36e-07	EASANA	chr4(-):74097039-74099197	UCSC	C-X-C motif chemokine ligand 2	CINC-2a, GRO2, GROb, MGSA-b, MIP-2a, MIP2, MIP2A, SCYB2	2920	ENSG00000081041	227.61	474.98
GSHG0042296	FGFR1	up	2.08	3.41e-23	3.64e-22	EASANA	chr8(-):38410219-38468834	UCSC	fibroblast growth factor receptor 1	bFGF-R-1, BFGFR, CD331, CEK, ECCL, FGFBR, FGFR-1, FLG, FLT-2, FLT2, HBGFR, HH2, HRTFDS, KAL2, N-SAM, OGD	2260	--	425.85	886.28
GSHG0001333	UCK2	up	2.08	3.94e-97	3.84e-95	EASANA	chr1(+):165827614-165911618	UCSC	uridine-cytidine kinase 2	TSA903, UK, UMPK	7371	--	2570.52	5348.86
GSHG0002172	RSRP1	up	2.08	3.96e-53	1.3e-51	EASANA	chr1(-):25242249-25267925	UCSC	arginine and serine rich protein 1	C1orf63, NPD014	57035	--	1152.35	2397.04
GSHG0037565	GFOD1	up	2.08	4.23e-84	3.13e-82	EASANA	chr6(-):13357830-13487600	UCSC	glucose-fructose oxidoreductase domain containing 1	ADG-90, C6orf114	54438	--	4089.28	8499.69
GSHG0002142	LUZP1	up	2.08	2.08e-167	6.6e-165	EASANA	chr1(-):23084030-23177808	UCSC	leucine zipper protein 1	LUZP	7798	--	7817.21	16254.4
GSHG0019210	NR1D1	up	2.08	1.45e-18	1.22e-17	EASANA	chr17(-):40089228-40100722	UCSC	nuclear receptor subfamily 1 group D member 1	ear-1, EAR1, hRev, REVERBA, REVERBalpha, THRA1, THRAL	9572	ENSG00000126368	391.54	811.5
GSHG0047788	H2AW	up	2.07	1.03e-11	5.88e-11	EASANA	chr1(-):228456981-228457873	UCSC	H2A.W histone	HIST3H2A	92815	ENSG00000181218	194.36	403.35
GSHG0028544	SLC35E4	up	2.07	1.22e-25	1.45e-24	EASANA	chr22(+):30635781-30669019	UCSC	solute carrier family 35 member E4	NULL	339665	--	537.17	1113.54
GSHG0045787	FOXR2	up	2.07	3.3e-46	8.47e-45	EASANA	chrX(+):55623400-55626192	UCSC	forkhead box R2	FOXN6	139628	ENSG00000189299	1580.55	3274.1
GSHG0046468	LINC02595	up	2.07	0.00101	0.00292	EASANA	chrX(-):45847069-45851490	UCSC	long intergenic non-protein coding RNA 2595	NULL	401585	--	54.38	112.34
GSHG0027559	DIDO1	up	2.07	3.42e-104	3.81e-102	EASANA	chr20(-):62877743-62937904	UCSC	death inducer-obliterator 1	BYE1, C20orf158, DATF-1, DATF1, DIDO2, DIDO3, DIO-1, DIO1, dJ885L7.8	11083	--	3495.17	7225.36
GSHG0025831	TFCP2L1	up	2.07	2.36e-08	1.07e-07	EASANA	chr2(-):121216587-121285204	UCSC	transcription factor CP2 like 1	CRTR1, LBP-9, LBP9	29842	ENSG00000115112	131.73	272.67
GSHG0028284	PAXBP1	up	2.07	2.03e-39	4.11e-38	EASANA	chr21(-):32733899-32771858	UCSC	PAX3 and PAX7 binding protein 1	BM020, C21orf66, FSAP105, GCFC, GCFC1	94104	--	1054.16	2176.78
GSHG0037660	H2BC11	up	2.06	1.49e-14	1.02e-13	EASANA	chr6(-):27123863-27132824	UCSC	H2B clustered histone 11	H2B/r, H2BFR, H2BJ, HIST1H2BJ	8970	ENSG00000124635	239.13	493.58
GSHG0004650	DIP2C	up	2.06	0.00222	0.00617	EASANA	chr10(-):274201-689668	UCSC	disco interacting protein 2 homolog C	KIAA0934	22982	--	47.31	97.6
GSHG0040366	HOXA10	up	2.06	4.4e-07	1.79e-06	EASANA	chr7(-):27170592-27254256	UCSC	homeobox A10	HOX1, HOX1.8, HOX1H, PL	3206	ENSG00000253293	119.55	246.86
GSHG0016392	ARMC5	up	2.06	1.29e-22	1.33e-21	EASANA	chr16(+):31458273-31467166	UCSC	armadillo repeat containing 5	AIMAH2	79798	--	512.88	1057.61
GSHG0031708	GATA2	up	2.06	8.4e-05	0.000276	EASANA	chr3(-):128479422-128493201	UCSC	GATA binding protein 2	DCML, IMD21, MONOMAC, NFE1B	2624	--	65.99	135.83
GSHG0023023	BBC3	up	2.06	1.89e-09	9.27e-09	EASANA	chr19(-):47220822-47232948	UCSC	BCL2 binding component 3	JFY-1, JFY1, PUMA	27113	--	147.99	304.37
GSHG0015449	NMB	up	2.06	2.19e-15	1.56e-14	EASANA	chr15(-):84655131-84658563	UCSC	neuromedin B	NULL	4828	--	351.45	722.9
GSHG0019028	--	up	2.06	0.0145	0.0351	EASANA	chr17(+):20896105-20896153	UCSC	--	NULL	--	--	22.55	46.28
GSHG0039919	SMO	up	2.06	1.97e-06	7.56e-06	EASANA	chr7(+):129188633-129213545	UCSC	smoothened, frizzled class receptor	CRJS, FZD11, Gx, PHLS, SMOH	6608	ENSG00000128602	132.31	273.12
GSHG0001425	SOAT1	up	2.06	5.87e-50	1.72e-48	EASANA	chr1(+):179293790-179358680	UCSC	sterol O-acyltransferase 1	ACACT, ACAT, ACAT-1, ACAT1, SOAT, STAT	6646	--	1436.13	2958.28
GSHG0026553	SMOX	up	2.06	1.33e-31	2.01e-30	EASANA	chr20(+):4148828-4187727	UCSC	spermine oxidase	C20orf16, PAO, PAO-1, PAO1, PAOH, PAOH1, SMO	54498	--	840.85	1730.1
GSHG0027678	BACH1	up	2.06	1.8e-83	1.32e-81	EASANA	chr21(+):29298838-29361896	UCSC	BTB domain and CNC homolog 1	BACH-1, BTBD24	571	--	1814.25	3731.39
GSHG0043705	SNX30	up	2.05	8.87e-28	1.14e-26	EASANA	chr9(+):112750760-112881671	UCSC	sorting nexin family member 30	ATG24A	401548	ENSG00000148158	569.57	1168.34
GSHG0040983	KMT2E-AS1	up	2.05	2.6e-12	1.55e-11	EASANA	chr7(-):105010542-105014141	UCSC	KMT2E antisense RNA 1	NULL	100216545	--	248.06	508.13
GSHG0001898	TNFRSF18	up	2.05	6.08e-09	2.87e-08	EASANA	chr1(-):1202971-1206709	UCSC	TNF receptor superfamily member 18	AITR, CD357, ENERGEN, GITR, GITR-D	8784	--	151.77	310.23
GSHG0035531	SERINC5	up	2.05	3.67e-33	5.89e-32	EASANA	chr5(-):80111225-80256079	UCSC	serine incorporator 5	C5orf12, TPO1	256987	--	611.95	1251.21
GSHG0043140	RCL1	up	2.04	1.35e-108	1.66e-106	EASANA	chr9(+):4789828-4889559	UCSC	RNA terminal phosphate cyclase like 1	RNAC, RPCL1	10171	--	3690.19	7529.69
GSHG0034552	MACIR	up	2.04	1.53e-59	6.01e-58	EASANA	chr5(+):103258741-103278660	UCSC	macrophage immunometabolism regulator	C5orf30	90355	--	2123.98	4332.67
GSHG0030679	NMD3	up	2.04	1.29e-136	2.68e-134	EASANA	chr3(+):161221307-161253532	UCSC	NMD3 ribosome export adaptor	CGI-07	51068	--	4744.47	9670.2
GSHG0032521	PCDH7	up	2.04	4.26e-54	1.43e-52	EASANA	chr4(+):30720369-31146800	UCSC	protocadherin 7	BH-Pcdh, BHPCDH, PPP1R120	5099	--	1415.67	2882.02
GSHG0031188	ULK4	up	2.04	5.8e-56	2.03e-54	EASANA	chr3(-):41246599-41962103	UCSC	unc-51 like kinase 4	FAM7C1, REC01035	54986	ENSG00000168038	1267.63	2581.7
GSHG0041980	RNF139	up	2.03	1.55e-66	7.58e-65	EASANA	chr8(+):124474873-124488618	UCSC	ring finger protein 139	HRCA1, RCA1, TRC8	11236	ENSG00000170881	1988.2	4045.4
GSHG0031293	USP4	up	2.03	8.71e-71	4.69e-69	EASANA	chr3(-):49277144-49340074	UCSC	ubiquitin specific peptidase 4	UNP, Unph	7375	--	2022.47	4112.9
GSHG0025516	PARTICL	up	2.03	1.79e-06	6.9e-06	EASANA	chr2(-):85537469-85538886	UCSC	promoter of MAT2A antisense radiation-induced circulating long non-coding RNA	PARTICLE	100630918	ENSG00000286532	122.55	249.32
GSHG0024859	SP100	up	2.03	1.3e-75	7.81e-74	EASANA	chr2(+):230416199-230545606	UCSC	SP100 nuclear antigen	lysp100b	6672	--	1768.32	3595.08
GSHG0048626	MCPH1	up	2.03	3.61e-52	1.14e-50	EASANA	chr8(+):6406594-6648508	UCSC	microcephalin 1	BRIT1, MCT	79648	--	1583.02	3217.46
GSHG0010541	PPTC7	up	2.03	6.2e-31	9.06e-30	EASANA	chr12(-):110533245-110583318	UCSC	protein phosphatase targeting COQ7	TA-PP2C, TAPP2C	160760	ENSG00000196850	662.52	1344.72
GSHG0040365	HOXA9	up	2.03	5.12e-46	1.3e-44	EASANA	chr7(-):27162438-27175180	UCSC	homeobox A9	ABD-B, HOX1, HOX1.7, HOX1G	3205	ENSG00000078399	1395.97	2830.92
GSHG0011644	NUFIP1	up	2.03	2.02e-37	3.79e-36	EASANA	chr13(-):44939249-44989471	UCSC	nuclear FMR1 interacting protein 1	bA540M5.1, NUFIP, Rsa1	26747	ENSG00000083635	982.76	1991.19
GSHG0022940	LYPD3	up	2.03	1.31e-15	9.46e-15	EASANA	chr19(-):43460787-43465656	UCSC	LY6/PLAUR domain containing 3	C4.4A	27076	ENSG00000124466	286.25	579.52
GSHG0006593	EED	up	2.03	2.5e-31	3.72e-30	EASANA	chr11(+):86244753-86278810	UCSC	embryonic ectoderm development	COGIS, HEED, WAIT1	8726	--	946.69	1917.86
GSHG0020290	TAF4B	up	2.02	3.22e-13	2.03e-12	EASANA	chr18(+):26226445-26391685	UCSC	TATA-box binding protein associated factor 4b	SPGF13, TAF2C2, TAFII105	6875	--	300.27	608.71
GSHG0025848	MAP3K2	up	2.02	1.55e-36	2.8e-35	EASANA	chr2(-):127298668-127388466	UCSC	mitogen-activated protein kinase kinase kinase 2	MEKK2, MEKK2B	10746	--	894.19	1809.75
GSHG0044573	CEMIP2	up	2.02	1.83e-80	1.22e-78	EASANA	chr9(-):71683366-71768513	UCSC	cell migration inducing hyaluronidase 2	TMEM2	23670	--	2880.33	5827.46
GSHG0046579	SPIN3	up	2.02	7.51e-34	1.24e-32	EASANA	chrX(-):56975120-56995619	UCSC	spindlin family member 3	bA445O16.1, SPIN-3, TDRD27	169981	--	859.53	1737.79
GSHG0029242	CSNK1E	up	2.02	5.05e-124	9.02e-122	EASANA	chr22(-):38290691-38318084	UCSC	casein kinase 1 epsilon	CKIe, CKIepsilon, HCKIE	1454	--	4276.14	8646.65
GSHG0038481	KATNA1	up	2.02	5.37e-31	7.88e-30	EASANA	chr6(-):149594873-149648714	UCSC	katanin catalytic subunit A1	NULL	11104	--	590.77	1194.04
GSHG0027331	CPNE1 // RBM12	up	2.02	9.58e-207	4.7e-204	EASANA	chr20(-):35626044-35664905	UCSC	copine 1 // RNA binding motif protein 12	COPN1, CPN1, HRIHFB2091, SCZD19, SWAN	10137, 8904	--	21827	44126.6
GSHG0033440	NFXL1	up	2.02	1.67e-93	1.49e-91	EASANA	chr4(-):47847233-47914667	UCSC	nuclear transcription factor, X-box binding like 1	CDZFP, HOZFP, OZFP, URCC5	152518	--	2700.38	5458.1
GSHG0032681	CXCL6	up	2.02	0.00043	0.0013	EASANA	chr4(+):73836665-73838760	UCSC	C-X-C motif chemokine ligand 6	CKA-3, GCP-2, GCP2, SCYB6	6372	ENSG00000124875	66.32	134.2
GSHG0041853	PDP1	up	2.02	4.03e-76	2.47e-74	EASANA	chr8(+):93916923-93926068	UCSC	pyruvate dehydrogenase phosphatase catalytic subunit 1	PDH, PDP, PDPC, PPM2A, PPM2C	54704	--	9873.89	19899.7
GSHG0013069	CEP128	up	2.01	1.12e-24	1.28e-23	EASANA	chr14(-):80476983-80959484	UCSC	centrosomal protein 128	C14orf145, C14orf61, LEDP/132	145508	ENSG00000100629	643.65	1295.32
GSHG0004112	UBE2D1	up	2.01	3.05e-35	5.3e-34	EASANA	chr10(+):58335004-58370748	UCSC	ubiquitin conjugating enzyme E2 D1	E2(17)KB1, SFT, UBC4/5, UBCH5, UBCH5A	7321	--	2144.38	4316.32
GSHG0005358	AVPI1	up	2.01	1.74e-37	3.25e-36	EASANA	chr10(-):97677424-97687404	UCSC	arginine vasopressin induced 1	PP5395, VIP32, VIT32	60370	ENSG00000119986	1763.32	3550.81
GSHG0000692	PDE4B	up	2.01	2.87e-15	2.02e-14	EASANA	chr1(+):65792510-66374579	UCSC	phosphodiesterase 4B	DPDE4, PDEIVB	5142	--	361.27	725.96
GSHG0010518	SSH1	up	2.01	3.16e-41	6.83e-40	EASANA	chr12(-):108778191-108857583	UCSC	slingshot protein phosphatase 1	SSH1L	54434	--	938.64	1887.15
GSHG0042830	CASC19	up	2.01	0.000367	0.00112	EASANA	chr8(-):127185480-127197627	UCSC	cancer susceptibility 19	CARLo-6, CARLO6, LINC01245	103021165	--	67.97	137.03
GSHG0041818	CA2	up	2.01	3.47e-103	3.82e-101	EASANA	chr8(+):85463902-85481493	UCSC	carbonic anhydrase 2	CA-II, CAC, CAII, Car2, HEL-76, HEL-S-282	760	ENSG00000104267	11902.5	23909.8
GSHG0023588	RHOB	up	2.01	8.84e-119	1.35e-116	EASANA	chr2(+):20447069-20449440	UCSC	ras homolog family member B	ARH6, ARHB, MST081, MSTP081, RHOH6	388	ENSG00000143878	4755.06	9549.38
GSHG0001659	ATF3	up	2.01	1.19e-30	1.71e-29	EASANA	chr1(+):212565407-212620776	UCSC	activating transcription factor 3	NULL	467	--	771.5	1550.22
GSHG0022016	ZNF580	up	2.01	1.03e-33	1.68e-32	EASANA	chr19(+):55639940-55643470	UCSC	zinc finger protein 580	NULL	51157	--	736.65	1479.23
GSHG0008887	FGFR1OP2	up	2.01	2.04e-50	6.05e-49	EASANA	chr12(+):26938383-26966648	UCSC	FGFR1 oncogene partner 2	HSPC123-like, WIT3.0	26127	--	2127.28	4271.75
GSHG0003654	CCSAP	up	2.01	2.34e-23	2.52e-22	EASANA	chr1(-):229321014-229343294	UCSC	centriole, cilia and spindle associated protein	C1orf96, CSAP	126731	ENSG00000154429	582.06	1166.16
GSHG0043905	PRRC2B	up	2.01	2.62e-67	1.3e-65	EASANA	chr9(+):131373651-131500194	UCSC	proline rich coiled-coil 2B	BAT2L, BAT2L1, KIAA0515, LQFBS-1	84726	--	2543.61	5100.08
GSHG0009078	HOXC4 // HOXC5 // HOXC6	up	2	3.7e-16	2.75e-15	EASANA	chr12(+):54016888-54056030	UCSC	homeobox C4 // homeobox C5 // homeobox C6	CP11, cp19, CP25, HHO.C8, HOX3, HOX3C, HOX3D, HOX3E	3221, 3222, 3223	ENSG00000172789, ENSG00000273046	334.22	670.62
GSHG0030645	TIPARP	up	2	5.98e-16	4.4e-15	EASANA	chr3(+):156674581-156706770	UCSC	TCDD inducible poly(ADP-ribose) polymerase	ARTD14, PARP7, pART14	25976	--	348.88	699.93
GSHG0032015	MAP6D1	up	2	4.96e-11	2.72e-10	EASANA	chr3(-):183815882-183825577	UCSC	MAP6 domain containing 1	MAPO6D1, SL21	79929	ENSG00000180834	187.25	374.01
GSHG0016582	HSD11B2	up	2	3.04e-06	1.15e-05	EASANA	chr16(+):67431114-67437553	UCSC	hydroxysteroid 11-beta dehydrogenase 2	AME, AME1, HSD11K, HSD2, SDR9C3	3291	ENSG00000176387	98.4	197.01
GSHG0023539	KLF11	up	2	1.26e-27	1.61e-26	EASANA	chr2(+):10043550-10054836	UCSC	Kruppel like factor 11	FKLF, FKLF1, MODY7, TIEG2, Tieg3	8462	--	594.73	1188.19
GSHG0041861	PLEKHF2	up	2	2.01e-65	9.63e-64	EASANA	chr8(+):95133785-95156685	UCSC	pleckstrin homology and FYVE domain containing 2	EAPF, PHAFIN2, ZFYVE18	79666	ENSG00000175895	2584.24	5159.29
GSHG0030198	ARL6	up	2	2.7e-15	1.91e-14	EASANA	chr3(+):97764521-97801240	UCSC	ADP ribosylation factor like GTPase 6	BBS3, RP55	84100	--	269.43	538
GSHG0018435	PPM1D	up	2	4.13e-22	4.19e-21	EASANA	chr17(+):60600183-60666280	UCSC	protein phosphatase, Mg2+/Mn2+ dependent 1D	IDDGIP, JDVS, PP2C-DELTA, WIP1	8493	ENSG00000170836	498.28	995.77
GSHG0033477	PPAT	up	1.99	1.71e-75	1.03e-73	EASANA	chr4(-):56393362-56435615	UCSC	phosphoribosyl pyrophosphate amidotransferase	ATASE, GPAT, PRAT	5471	ENSG00000128059	2644.85	5278.43
GSHG0003498	NUAK2	up	1.99	6.15e-08	2.68e-07	EASANA	chr1(-):205302059-205321791	UCSC	NUAK family kinase 2	SNARK	81788	ENSG00000163545	131.75	262.95
GSHG0024032	KDM3A	up	1.99	8.54e-58	3.18e-56	EASANA	chr2(+):86441319-86492716	UCSC	lysine demethylase 3A	JHDM2A, JHMD2A, JMJD1, JMJD1A, TSGA	55818	--	1561.48	3113.85
GSHG0043701	KIAA1958	up	1.99	3.66e-10	1.89e-09	EASANA	chr9(+):112486827-112669397	UCSC	KIAA1958	NULL	158405	--	246.62	491.3
GSHG0033152	ANKRD37	up	1.99	2e-06	7.68e-06	EASANA	chr4(+):185396684-185400628	UCSC	ankyrin repeat domain 37	Lrp2bp	353322	ENSG00000186352	116.39	231.49
GSHG0005166	ZNF503	up	1.99	4.48e-83	3.24e-81	EASANA	chr10(-):75279725-75401916	UCSC	zinc finger protein 503	Nlz2, NOLZ-1, NOLZ1	84858	ENSG00000165655	8556.31	17013.8
GSHG0013322	CKB	up	1.99	6.14e-155	1.78e-152	EASANA	chr14(-):103519659-103522833	UCSC	creatine kinase B	B-CK, BCK, CKBB, CPK-B, HEL-211, HEL-S-29	1152	--	21433.8	42601.6
GSHG0000920	RBM15	up	1.99	3.8e-66	1.85e-64	EASANA	chr1(+):110338506-110366872	UCSC	RNA binding motif protein 15	OTT, OTT1, SPEN	64783	--	1670.12	3317.44
GSHG0035462	SGTB	up	1.99	5.6e-07	2.25e-06	EASANA	chr5(-):65665928-65722113	UCSC	small glutamine rich tetratricopeptide repeat co-chaperone beta	SGT2	54557	ENSG00000197860	145.83	289.04
GSHG0002887	TXNIP	up	1.98	5.87e-14	3.86e-13	EASANA	chr1(-):145992435-145996579	UCSC	thioredoxin interacting protein	ARRDC6, EST01027, HHCPA78, THIF, VDUP1	10628	--	309.75	613.88
GSHG0028429	HIC2	up	1.98	1.22e-52	3.92e-51	EASANA	chr22(+):21417371-21451463	UCSC	HIC ZBTB transcriptional repressor 2	HRG22, ZBTB30, ZNF907	23119	--	1464.38	2903.15
GSHG0011010	NAA16	up	1.98	2.53e-25	2.97e-24	EASANA	chr13(+):41311267-41377030	UCSC	N-alpha-acetyltransferase 16, NatA auxiliary subunit	NARG1L	79612	--	525.46	1042.91
GSHG0014170	--	up	1.98	0.000904	0.00263	EASANA	chr15(+):75639760-75640691	UCSC	--	NULL	--	--	54.26	107.42
GSHG0005306	CPEB3	up	1.98	7.54e-09	3.54e-08	EASANA	chr10(-):92046692-92291105	UCSC	cytoplasmic polyadenylation element binding protein 3	NULL	22849	--	150.49	298.04
GSHG0047560	HLA-DRB1	up	1.98	0.0124	0.0305	EASANA	chr6(-):32578758-32589848	UCSC	major histocompatibility complex, class II, DR beta 1	DRB1, HLA-DR1B, HLA-DRB, SS1	3123	ENSG00000196126	30.72	60.62
GSHG0041529	HMBOX1	up	1.98	9.81e-12	5.63e-11	EASANA	chr8(+):28890394-29053268	UCSC	homeobox containing 1	HNF1LA, HOT1, PBHNF, TAH1	79618	--	240.35	475.8
GSHG0001731	COQ8A	up	1.98	1.19e-38	2.34e-37	EASANA	chr1(+):226896678-226987545	UCSC	coenzyme Q8A	ADCK3, ARCA2, CABC1, COQ10D4, COQ8, SCAR9	56997	ENSG00000163050	1005.72	1992.14
GSHG0029406	TYMP // SCO2	up	1.98	2.57e-05	8.91e-05	EASANA	chr22(-):50523568-50530085	UCSC	thymidine phosphorylase // synthesis of cytochrome C oxidase 2	CEMCOX1, ECGF, ECGF1, Gliostatin, hPD-ECGF, MC4DN2, MEDPS1, MNGIE, MTDPS1, MYP6, PD-ECGF, PDECGF, SCO1L, TdRPase, TP, TYMP	1890, 9997	--	80.1	158.5
GSHG0004534	BAG3	up	1.98	2.62e-108	3.2e-106	EASANA	chr10(+):119651370-119677819	UCSC	BAG cochaperone 3	BAG-3, BIS, CAIR-1, MFM6	9531	ENSG00000151929	3747.09	7416.38
GSHG0033030	TMEM131L	up	1.98	1.89e-62	8.29e-61	EASANA	chr4(+):153466349-153636711	UCSC	transmembrane 131 like	KIAA0922	23240	--	1665.33	3291.34
GSHG0028529	MTMR3	up	1.98	1.03e-69	5.39e-68	EASANA	chr22(+):29883155-30030868	UCSC	myotubularin related protein 3	FYVE-DSP1, ZFYVE10	8897	--	2225.45	4397.91
GSHG0002054	ZBTB17	up	1.98	3.04e-106	3.5e-104	EASANA	chr1(-):15941869-15976122	UCSC	zinc finger and BTB domain containing 17	MIZ-1, pHZ-67, ZNF151, ZNF60	7709	--	3519.51	6958.37
GSHG0044232	SUGT1	up	1.98	2.58e-74	1.5e-72	EASANA	chr13(+):52652828-52700909	UCSC	SGT1 homolog, MIS12 kinetochore complex assembly cochaperone	SGT1	10910	--	2231.24	4410.11
GSHG0025653	TBC1D8	up	1.98	1.19e-53	3.93e-52	EASANA	chr2(-):101005933-101151384	UCSC	TBC1 domain family member 8	AD3, GRAMD8, HBLP1, TBC1D8A, VRP	11138	--	2403.91	4748.18
GSHG0045159	SNORA65	up	1.97	0.00225	0.00624	EASANA	chr9(-):127448502-127448637	UCSC	small nucleolar RNA, H/ACA box 65	RNU65, U65	26783	ENSG00000201302	44.09	87.12
GSHG0017055	GPRC5B	up	1.97	8.26e-05	0.000272	EASANA	chr16(-):19856691-19885634	UCSC	G protein-coupled receptor class C group 5 member B	RAIG-2, RAIG2	51704	--	69.93	137.45
GSHG0000812	DR1	up	1.97	1.16e-59	4.57e-58	EASANA	chr1(+):93345907-93369493	UCSC	down-regulator of transcription 1	NC2, NC2-BETA, NC2B, NCB2	1810	ENSG00000117505	8064.46	15880.8
GSHG0010818	SINHCAF	up	1.97	1.28e-81	8.84e-80	EASANA	chr12(-):31280584-31326187	UCSC	SIN3-HDAC complex associated factor	C12orf14, FAM60A, L4, TERA	58516	--	2837.03	5585.64
GSHG0036375	CD83	up	1.97	2.64e-31	3.92e-30	EASANA	chr6(+):14117256-14136918	UCSC	CD83 molecule	BL11, HB15	9308	--	937.62	1844.7
GSHG0035088	TPPP	up	1.97	1.55e-09	7.65e-09	EASANA	chr5(-):659862-693352	UCSC	tubulin polymerization promoting protein	p24, p25, p25alpha, TPPP/p25, TPPP1	11076	ENSG00000171368	169.95	334.16
GSHG0021008	GADD45B	up	1.97	7.69e-64	3.54e-62	EASANA	chr19(+):2476127-2478259	UCSC	growth arrest and DNA damage inducible beta	GADD45BETA, MYD118	4616	--	1930.64	3793.34
GSHG0017665	--	up	1.96	9.65e-31	1.4e-29	EASANA	chr16(+):15699159-15701912	UCSC	--	NULL	--	--	631.51	1240.84
GSHG0028524	NEFH	up	1.96	2.63e-10	1.38e-09	EASANA	chr22(+):29470918-29491390	UCSC	neurofilament heavy	CMT2CC, NFH	4744	ENSG00000100285	195.5	383.9
GSHG0027845	--	up	1.96	0.0181	0.0429	EASANA	chr21(+):44849598-44850088	UCSC	--	NULL	--	--	26.83	52.7
GSHG0000231	OTUD3	up	1.96	0.000178	0.000565	EASANA	chr1(+):19882395-19912945	UCSC	OTU deubiquitinase 3	DUBA4	23252	ENSG00000169914	70.4	138.27
GSHG0015457	KLHL25	up	1.96	6.54e-12	3.8e-11	EASANA	chr15(-):85759326-85794940	UCSC	kelch like family member 25	ENC-2, ENC2	64410	ENSG00000183655	377.31	741.49
GSHG0041996	TRIB1	up	1.96	3.63e-92	3.2e-90	EASANA	chr8(+):125430321-125438404	UCSC	tribbles pseudokinase 1	C8FW, GIG-2, GIG2, SKIP1, TRB-1, TRB1	10221	--	3214.19	6304.75
GSHG0034239	--	up	1.96	1.43e-06	5.54e-06	EASANA	chr5(+):32173391-32175271	UCSC	--	NULL	--	--	123.03	240.88
GSHG0018420	YPEL2	up	1.96	4.34e-29	5.88e-28	EASANA	chr17(+):59331655-59401729	UCSC	yippee like 2	FKSG4	388403	--	658.87	1290.37
GSHG0005408	NPM3	up	1.96	7.62e-70	4.01e-68	EASANA	chr10(-):101781326-101783413	UCSC	nucleophosmin/nucleoplasmin 3	PORMIN, TMEM123	10360	ENSG00000107833	3165.1	6194.92
GSHG0001188	EFNA3	up	1.96	2.44e-11	1.37e-10	EASANA	chr1(+):155078837-155087538	UCSC	ephrin A3	EFL2, Ehk1-L, EPLG3, LERK3	1944	ENSG00000143590	261.31	510.88
GSHG0040301	SOSTDC1	up	1.96	4.34e-13	2.71e-12	EASANA	chr7(-):16461481-16530580	UCSC	sclerostin domain containing 1	CDA019, DAND7, ECTODIN, USAG1	25928	ENSG00000171243	278.08	543.46
GSHG0010354	PTPRB	up	1.96	1.61e-09	7.96e-09	EASANA	chr12(-):70515870-70637429	UCSC	protein tyrosine phosphatase receptor type B	HPTP-BETA, HPTPB, PTPB, R-PTP-BETA, VEPTP	5787	--	168.31	329.3
GSHG0011583	MAB21L1	up	1.95	2.63e-07	1.09e-06	EASANA	chr13(-):35473789-35476691	UCSC	mab-21 like 1	CAGR1, COFG, Nbla00126	4081	ENSG00000180660	151.32	295.61
GSHG0014049	USP3	up	1.95	4.65e-94	4.2e-92	EASANA	chr15(+):63504592-63594639	UCSC	ubiquitin specific peptidase 3	SIH003, UBP	9960	--	3094.55	6048.91
GSHG0011476	HSPH1	up	1.95	3.36e-188	1.39e-185	EASANA	chr13(-):31134973-31162388	UCSC	heat shock protein family H (Hsp110) member 1	HSP105, HSP105A, HSP105B, NY-CO-25	10808	--	20324.1	39713.4
GSHG0019249	KRT17	up	1.95	1.45e-54	4.9e-53	EASANA	chr17(-):41619440-41624578	UCSC	keratin 17	39.1, CK-17, K17, PC, PC2, PCHC1	3872	ENSG00000128422	1922.08	3750.32
GSHG0017956	ALKBH5	up	1.95	1.01e-138	2.14e-136	EASANA	chr17(+):18183078-18209954	UCSC	alkB homolog 5, RNA demethylase	ABH5, OFOXD, OFOXD1	54890	ENSG00000091542	9629.85	18793.5
GSHG0032871	UGT8	up	1.95	3.65e-10	1.89e-09	EASANA	chr4(+):114598402-114678225	UCSC	UDP glycosyltransferase 8	CGT, UGT4	7368	--	204.7	399.27
GSHG0020830	MEX3C	up	1.95	5.43e-52	1.71e-50	EASANA	chr18(-):51174550-51197681	UCSC	mex-3 RNA binding family member C	BM-013, MEX-3C, RKHD2, RNF194	51320	ENSG00000176624	1414.76	2758.44
GSHG0036068	F12	up	1.95	4.33e-06	1.61e-05	EASANA	chr5(-):177402140-177409576	UCSC	coagulation factor XII	HAE3, HAEX, HAF	2161	ENSG00000131187	129.48	252.88
GSHG0043799	MVB12B	up	1.95	0.00125	0.0036	EASANA	chr9(+):126326829-126507040	UCSC	multivesicular body subunit 12B	C9orf28, FAM125B	89853	--	67.7	131.66
GSHG0039658	CLDN12	up	1.94	3.63e-59	1.4e-57	EASANA	chr7(+):90403448-90415954	UCSC	claudin 12	NULL	9069	--	3694.54	7183.08
GSHG0043580	MIR23AHG // MIR23A // MIR24-2 // MIR27A	up	1.94	1.49e-25	1.78e-24	EASANA	chr19(-):13834516-13842918	UCSC	miR-23a/27a/24-2 cluster host gene // microRNA 23a // microRNA 24-2 // microRNA 27a	hsa-mir-23a, mir-23a, miR-24-2, mir-27a, MIR27, MIRN23A, MIRN24-2, MIRN27A, miRNA23A, miRNA24-2	284454, 407010, 407013, 407018	ENSG00000207808, ENSG00000207980, ENSG00000284387	1149.53	2229.26
GSHG0032756	--	up	1.94	5.97e-12	3.47e-11	EASANA	chr4(+):86988270-86991371	UCSC	--	NULL	--	--	231.23	448.83
GSHG0001069	H2AC20	up	1.94	0.00825	0.0209	EASANA	chr1(+):149886918-149887411	UCSC	H2A clustered histone 20	H2A, H2A-GL101, H2A/q, H2AFQ, HIST2H2AC	8338	ENSG00000184260	35.83	69.58
GSHG0040787	HGF	up	1.94	7.82e-05	0.000258	EASANA	chr7(-):81699010-81770138	UCSC	hepatocyte growth factor	DFNB39, F-TCF, HGFB, HPTA, SF	3082	--	120.66	234.4
GSHG0044218	TOPORS	up	1.94	1.72e-108	2.11e-106	EASANA	chr9(-):32540544-32552586	UCSC	TOP1 binding arginine/serine rich protein, E3 ubiquitin ligase	LUN, P53BP3, RP31, TP53BPL	10210	--	4741.9	9194.19
GSHG0007098	LOC644656	up	1.94	2.53e-05	8.8e-05	EASANA	chr11(-):9459557-9460702	UCSC	uncharacterized LOC644656	NULL	644656	ENSG00000268403	153.29	297.74
GSHG0046845	NKRF	up	1.94	3.97e-79	2.57e-77	EASANA	chrX(-):119588337-119606424	UCSC	NFKB repressing factor	ITBA4, NRF	55922	ENSG00000186416	4451.9	8622.59
GSHG0033016	FHIP1A	up	1.94	2.17e-10	1.14e-09	EASANA	chr4(+):151409176-151670503	UCSC	FHF complex subunit HOOK interacting protein 1A	FAM160A1, FHIP-L	729830	--	188.71	365.27
GSHG0036715	CDKN1A	up	1.94	3.4e-17	2.67e-16	EASANA	chr6(+):36676463-36687332	UCSC	cyclin dependent kinase inhibitor 1A	CAP20, CDKN1, CIP1, MDA-6, P21, p21CIP1, SDI1, WAF1	1026	--	387.56	750.49
GSHG0044845	NFIL3	up	1.94	1.23e-19	1.1e-18	EASANA	chr9(-):91409045-91424626	UCSC	nuclear factor, interleukin 3 regulated	E4BP4, IL3BP1, NF-IL3A, NFIL3A	4783	ENSG00000165030	492.89	953.9
GSHG0004762	NMT2	up	1.94	2.52e-23	2.71e-22	EASANA	chr10(-):15102586-15168693	UCSC	N-myristoyltransferase 2	NULL	9397	--	570.22	1103.34
GSHG0026812	FAM83D	up	1.93	1.18e-93	1.07e-91	EASANA	chr20(+):38926308-38953106	UCSC	family with sequence similarity 83 member D	C20orf129, CHICA, dJ616B8.3	81610	ENSG00000101447	6478.27	12527.5
GSHG0003710	ERO1B	up	1.93	0.000822	0.00241	EASANA	chr1(-):236215101-236282020	UCSC	endoplasmic reticulum oxidoreductase 1 beta	Ero1beta, ERO1LB	56605	ENSG00000086619	55.75	107.77
GSHG0016798	CTU2	up	1.93	1.57e-27	2.01e-26	EASANA	chr16(+):88706483-88715396	UCSC	cytosolic thiouridylase subunit 2	C16orf84, MFRG, NCS2, UPF0432	348180	--	699.87	1352.03
GSHG0003910	STAM	up	1.93	4.54e-27	5.71e-26	EASANA	chr10(+):17644151-17716824	UCSC	signal transducing adaptor molecule	STAM-1, STAM1	8027	ENSG00000136738	760.17	1471.02
GSHG0022923	CNFN	up	1.93	0.0262	0.0601	EASANA	chr19(-):42387019-42390297	UCSC	cornifelin	PLAC8L2	84518	ENSG00000105427	31.04	60.26
GSHG0034663	ISOC1	up	1.93	4.85e-71	2.62e-69	EASANA	chr5(+):129094747-129114138	UCSC	isochorismatase domain containing 1	CGI-111	51015	ENSG00000066583	2951.57	5692.85
GSHG0021592	ZNF420	up	1.93	5.17e-13	3.21e-12	EASANA	chr19(+):37078222-37130368	UCSC	zinc finger protein 420	APAK	147923	--	328.22	633.66
GSHG0028630	MAFF	up	1.93	6.12e-35	1.05e-33	EASANA	chr22(+):38201991-38216508	UCSC	MAF bZIP transcription factor F	hMafF, U-MAF	23764	--	1984.27	3823.18
GSHG0019557	C17orf58	up	1.93	2.88e-23	3.09e-22	EASANA	chr17(-):67991099-67996469	UCSC	chromosome 17 open reading frame 58	NULL	284018	--	529.58	1020.27
GSHG0038146	COL12A1	up	1.93	3.89e-108	4.7e-106	EASANA	chr6(-):75084326-75206053	UCSC	collagen type XII alpha 1 chain	BA209D8.1, BTHLM2, COL12A1L, DJ234P15.1, EDSMYP, UCMD2	1303	--	4823	9291.95
GSHG0045963	LINC00630	up	1.93	5.15e-11	2.82e-10	EASANA	chrX(+):102769153-102964523	UCSC	long intergenic non-protein coding RNA 630	NULL	100287765	--	260.4	501.84
GSHG0035291	AMACR	up	1.93	2.08e-13	1.33e-12	EASANA	chr5(-):33986165-34008123	UCSC	alpha-methylacyl-CoA racemase	AMACRD, CBAS4, P504S, RACE, RM	23600	--	314.87	606.43
GSHG0023781	SOCS5	up	1.93	1.62e-47	4.32e-46	EASANA	chr2(+):46698937-46763129	UCSC	suppressor of cytokine signaling 5	CIS6, Cish5, CISH6, SOCS-5	9655	--	1638.55	3154.66
GSHG0026526	SNORD110	up	1.92	0.00893	0.0225	EASANA	chr20(+):2654212-2654286	UCSC	small nucleolar RNA, C/D box 110	HBII-55	692213	ENSG00000221116	35.09	67.4
GSHG0039339	LINC00997	up	1.92	8.94e-13	5.47e-12	EASANA	chr7(+):32758286-32762924	UCSC	long intergenic non-protein coding RNA 997	NULL	401321	--	522.5	1004.97
GSHG0000009	ISG15	up	1.92	1.68e-38	3.28e-37	EASANA	chr1(+):1013497-1014540	UCSC	ISG15 ubiquitin like modifier	G1P2, hUCRP, IFI15, IMD38, IP17, UCRP	9636	ENSG00000187608	1710.54	3289.62
GSHG0010406	GALNT4	up	1.92	4.55e-28	5.94e-27	EASANA	chr12(-):89519412-89524796	UCSC	polypeptide N-acetylgalactosaminyltransferase 4	GALNAC-T4, GALNACT4	8693	ENSG00000257594	870.51	1674.15
GSHG0001782	MAP3K21	up	1.92	4.88e-35	8.41e-34	EASANA	chr1(+):233327724-233385148	UCSC	mitogen-activated protein kinase kinase kinase 21	dJ862P8.3, MLK4	84451	ENSG00000143674	882.43	1694.49
GSHG0033570	PAQR3	up	1.92	7.21e-21	6.88e-20	EASANA	chr4(-):78887149-78939438	UCSC	progestin and adipoQ receptor family member 3	RKTG	152559	--	618.98	1187.56
GSHG0017070	USP31	up	1.92	2.52e-13	1.6e-12	EASANA	chr16(-):23061406-23149452	UCSC	ubiquitin specific peptidase 31	NULL	57478	ENSG00000103404	282.06	541.24
GSHG0012169	CGRRF1	up	1.92	4.57e-11	2.52e-10	EASANA	chr14(+):54509828-54539292	UCSC	cell growth regulator with ring finger domain 1	CGR19, RNF197	10668	ENSG00000100532	230.19	441.28
GSHG0040799	ELAPOR2	up	1.92	7.08e-16	5.19e-15	EASANA	chr7(-):86876906-87059654	UCSC	endosome-lysosome associated apoptosis and autophagy regulator family member 2	EIG121L, KIAA1324L	222223	--	338.68	649.76
GSHG0004363	CCNJ	up	1.92	1.93e-16	1.46e-15	EASANA	chr10(+):96043391-96060870	UCSC	cyclin J	bA690P14.1	54619	--	345.16	661.84
GSHG0026092	DLX2	up	1.92	3.66e-62	1.58e-60	EASANA	chr2(-):172099438-172102900	UCSC	distal-less homeobox 2	TES-1, TES1	1746	ENSG00000115844	1930.06	3697.68
GSHG0032181	MIR570HG // SDHAP2	up	1.91	2.21e-09	1.08e-08	EASANA	chr3(+):195658039-195711875	UCSC	MIR570 host gene // succinate dehydrogenase complex flavoprotein subunit A pseudogene 2	LINC00969, SDHAL2, SDHALP2	440993, 727956	ENSG00000242086	226.02	431.94
GSHG0031690	--	up	1.91	2.86e-11	1.59e-10	EASANA	chr3(-):126451125-126452906	UCSC	--	NULL	--	--	332.94	636.29
GSHG0043914	GTF3C4	up	1.91	8.17e-112	1.09e-109	EASANA	chr9(+):132670035-132694955	UCSC	general transcription factor IIIC subunit 4	KAT12, TF3C-delta, TFIII90, TFIIIC290, TFIIIC90, TFIIICDELTA	9329	ENSG00000125484	4500.38	8599.51
GSHG0036216	ADAMTS12	up	1.91	0.0116	0.0287	EASANA	chr5(-):33523535-33892200	UCSC	ADAM metallopeptidase with thrombospondin type 1 motif 12	PRO4389	81792	--	34.09	64.99
GSHG0006451	IGHMBP2	up	1.91	6.17e-27	7.72e-26	EASANA	chr11(+):68903883-68940602	UCSC	immunoglobulin mu DNA binding protein 2	CATF1, CMT2S, HCSA, HMN6, SMARD1, SMUBP2, ZFAND7	3508	--	756.87	1444.27
GSHG0026558	PCNA-AS1	up	1.91	0.0132	0.0323	EASANA	chr20(+):5119586-5119969	UCSC	PCNA antisense RNA 1	PCNA-AS, PCNAAS	100302739	--	34.59	65.94
GSHG0045579	SAT1	up	1.91	5.01e-92	4.4e-90	EASANA	chrX(+):23783173-23786210	UCSC	spermidine/spermine N1-acetyltransferase 1	DC21, KFSD, KFSDX, SAT, SSAT, SSAT-1	6303	--	3376.24	6431.76
GSHG0040399	NOD1	up	1.9	5.73e-10	2.92e-09	EASANA	chr7(-):30424527-30478784	UCSC	nucleotide binding oligomerization domain containing 1	CARD4, CLR7.1, NLRC1	10392	--	201.59	383.65
GSHG0008215	CWF19L2	up	1.9	1.05e-11	5.98e-11	EASANA	chr11(-):107326345-107457846	UCSC	CWF19 like cell cycle control factor 2	NULL	143884	--	268.42	510.4
GSHG0041688	LYN	up	1.9	1.93e-83	1.41e-81	EASANA	chr8(+):55879813-56014169	UCSC	LYN proto-oncogene, Src family tyrosine kinase	JTK8, p53Lyn, p56Lyn	4067	--	2815.17	5354.44
GSHG0032924	HSPA4L	up	1.9	2.22e-34	3.72e-33	EASANA	chr4(+):127781796-127840733	UCSC	heat shock protein family A (Hsp70) member 4 like	APG-1, APG1, HSPH3, Osp94	22824	--	837.88	1592.67
GSHG0036380	MYLIP	up	1.9	1.91e-17	1.52e-16	EASANA	chr6(+):16129086-16148248	UCSC	myosin regulatory light chain interacting protein	IDOL, MIR	29116	--	580.49	1103.38
GSHG0011394	LATS2	up	1.9	5.02e-49	1.41e-47	EASANA	chr13(-):20973036-21061586	UCSC	large tumor suppressor kinase 2	KPM	26524	ENSG00000150457	1393.96	2646.98
GSHG0042901	AGO2	up	1.9	2.74e-45	6.79e-44	EASANA	chr8(-):140520156-140635633	UCSC	argonaute RISC catalytic component 2	CASC7, EIF2C2, LESKRES, LINC00980, PPD, Q10	27161	--	1492.3	2832.15
GSHG0019698	CBX4	up	1.9	1.69e-42	3.8e-41	EASANA	chr17(-):79833156-79839440	UCSC	chromobox 4	NBP16, PC2	8535	ENSG00000141582	2592.34	4921.51
GSHG0039227	TSPAN13	up	1.9	2.1e-27	2.68e-26	EASANA	chr7(+):16753703-16784544	UCSC	tetraspanin 13	NET-6, NET6, TM4SF13	27075	ENSG00000106537	2170.88	4117.68
GSHG0014208	CHRNA5	up	1.9	1.04e-41	2.29e-40	EASANA	chr15(+):78565520-78595269	UCSC	cholinergic receptor nicotinic alpha 5 subunit	LNCR2	1138	--	1107.98	2102.53
GSHG0016939	--	up	1.9	3.4e-13	2.14e-12	EASANA	chr16(-):2761361-2768170	UCSC	--	NULL	--	--	343.37	651.33
GSHG0045872	PBDC1	up	1.9	5.97e-88	4.83e-86	EASANA	chrX(+):76172927-76178314	UCSC	polysaccharide biosynthesis domain containing 1	CXorf26	51260	--	3956.82	7503.74
GSHG0041992	SQLE	up	1.9	1.77e-78	1.13e-76	EASANA	chr8(+):124998497-125022283	UCSC	squalene epoxidase	NULL	6713	--	2629.49	4986.34
GSHG0012357	--	up	1.89	0.00361	0.0097	EASANA	chr14(+):77028080-77029073	UCSC	--	NULL	--	--	56.21	106.13
GSHG0037368	WTAP	up	1.89	1.29e-102	1.41e-100	EASANA	chr6(+):159727097-159756319	UCSC	WT1 associated protein	Mum2	9589	--	3915.71	7410.34
GSHG0024624	NUP35	up	1.89	3.28e-34	5.46e-33	EASANA	chr2(+):183117514-183161680	UCSC	nucleoporin 35	MP-44, MP44, NP44, NUP53	129401	--	1110.47	2100.88
GSHG0032960	NOCT	up	1.89	5.94e-40	1.23e-38	EASANA	chr4(+):139015781-139046618	UCSC	nocturnin	Ccr4c, CCR4L, CCRN4L, NOC	25819	ENSG00000151014	1319.87	2495.72
GSHG0033904	NAF1	up	1.89	9.3e-13	5.69e-12	EASANA	chr4(-):163126708-163166921	UCSC	nuclear assembly factor 1 ribonucleoprotein	NULL	92345	--	325.29	615.64
GSHG0043343	FRG1HP	up	1.89	4.69e-11	2.58e-10	EASANA	chr9(+):40992261-41039103	UCSC	FSHD region gene 1 family member H, pseudogene	NULL	100132352	--	222.48	420.18
GSHG0035656	STARD4	up	1.89	1.82e-19	1.61e-18	EASANA	chr5(-):111496033-111512594	UCSC	StAR related lipid transfer domain containing 4	NULL	134429	--	552.31	1042.8
GSHG0002826	GDAP2	up	1.89	2.43e-47	6.45e-46	EASANA	chr1(-):117863485-117929621	UCSC	ganglioside induced differentiation associated protein 2	MACROD3, SCAR27	54834	--	1393.8	2634.67
GSHG0048670	MTMR9	up	1.89	5.93e-14	3.9e-13	EASANA	chr8(+):11284491-11328146	UCSC	myotubularin related protein 9	C8orf9, LIP-STYX, MTMR8	66036	--	333.94	631.18
GSHG0011462	UBL3	up	1.89	1.94e-39	3.94e-38	EASANA	chr13(-):29764371-29850617	UCSC	ubiquitin like 3	HCG-1, PNSC1	5412	ENSG00000122042	1505.94	2844.48
GSHG0048459	C3orf52	up	1.89	1.17e-18	9.88e-18	EASANA	chr3(+):112086335-112131108	UCSC	chromosome 3 open reading frame 52	TTMP	79669	--	459.83	868.89
GSHG0030112	KBTBD8	up	1.89	3.12e-05	0.000107	EASANA	chr3(+):66998307-67011213	UCSC	kelch repeat and BTB domain containing 8	TA-KRP, TAKRP	84541	ENSG00000163376	120.73	228.3
GSHG0000113	SLC25A33	up	1.89	9.72e-32	1.48e-30	EASANA	chr1(+):9539465-9585173	UCSC	solute carrier family 25 member 33	BMSC-MCP, PNC1	84275	ENSG00000171612	892.47	1683.52
GSHG0034415	TNPO1	up	1.89	4.13e-117	6.08e-115	EASANA	chr5(+):72816649-72914388	UCSC	transportin 1	IPO2, KPNB2, MIP, MIP1, TRN	3842	--	9701.62	18296.4
GSHG0035769	PITX1	up	1.89	6.36e-41	1.36e-39	EASANA	chr5(-):135027734-135034634	UCSC	paired like homeodomain 1	BFT, CCF, LBNBG, POTX, PTX1	5307	ENSG00000069011	1732.96	3266.23
GSHG0041723	YTHDF3	up	1.89	1.79e-99	1.82e-97	EASANA	chr8(+):63168553-63212788	UCSC	YTH N6-methyladenosine RNA binding protein 3	NULL	253943	--	7104.15	13394.2
GSHG0016887	NME3	up	1.88	4.72e-06	1.75e-05	EASANA	chr16(-):1770320-1771709	UCSC	NME/NM23 nucleoside diphosphate kinase 3	c371H6.2, DR-nm23, NDPK-C, NDPKC, NM23-H3, NM23H3	4832	--	207.72	390.89
GSHG0002206	TENT5B	up	1.88	3.82e-18	3.15e-17	EASANA	chr1(-):27005020-27012972	UCSC	terminal nucleotidyltransferase 5B	FAM46, FAM46B	115572	ENSG00000158246	796.58	1501.29
GSHG0012655	SIVA1	up	1.88	1.7e-07	7.18e-07	EASANA	chr14(+):104668262-104759658	UCSC	SIVA1 apoptosis inducing factor	CD27BP, SIVA, Siva-1, Siva-2	10572	--	2212.62	4167.93
GSHG0009659	ZNF26	up	1.88	4.04e-50	1.19e-48	EASANA	chr12(+):132986367-133027102	UCSC	zinc finger protein 26	HEL-179, KOX20	7574	ENSG00000198393	1540.09	2900.76
GSHG0038002	TBCC	up	1.88	1.5e-47	4.02e-46	EASANA	chr6(-):42744497-42746820	UCSC	tubulin folding cofactor C	CFC	6903	ENSG00000124659	1851.41	3482.71
GSHG0017050	ARL6IP1	up	1.88	8.95e-105	1.01e-102	EASANA	chr16(-):18791661-18801549	UCSC	ADP ribosylation factor like GTPase 6 interacting protein 1	AIP1, ARL6IP, ARMER, SPG61	23204	--	10318.1	19393.5
GSHG0009962	EPS8	up	1.88	1.66e-74	9.72e-73	EASANA	chr12(-):15620134-15789576	UCSC	epidermal growth factor receptor pathway substrate 8	DFNB102	2059	--	2748	5161.65
GSHG0021212	JUNB	up	1.88	5.72e-102	6.09e-100	EASANA	chr19(+):12791475-12793315	UCSC	JunB proto-oncogene, AP-1 transcription factor subunit	AP-1	3726	ENSG00000171223	5467.06	10265.8
GSHG0042547	TMEM64	up	1.88	8.18e-54	2.72e-52	EASANA	chr8(-):90621995-90791631	UCSC	transmembrane protein 64	NULL	169200	--	4255.54	7989.59
GSHG0031251	CDC25A	up	1.88	4.05e-37	7.48e-36	EASANA	chr3(-):48157146-48188417	UCSC	cell division cycle 25A	CDC25A2	993	--	1321.73	2479.47
GSHG0017190	ZNF668	up	1.88	4.91e-12	2.87e-11	EASANA	chr16(-):31060843-31074240	UCSC	zinc finger protein 668	NULL	79759	--	342.66	643.53
GSHG0032590	SLC10A4	up	1.88	2.37e-06	9.06e-06	EASANA	chr4(+):48483343-48489526	UCSC	solute carrier family 10 member 4	P4	201780	ENSG00000145248	127.51	239.18
GSHG0001716	DNAH14	up	1.87	6.67e-23	7.01e-22	EASANA	chr1(+):224929654-225399286	UCSC	dynein axonemal heavy chain 14	C1orf67, Dnahc14, HL-18, HL18	127602	--	615.29	1153.02
GSHG0019851	DHRS11	up	1.87	3.33e-10	1.73e-09	EASANA	chr17(+):36590129-36600804	UCSC	dehydrogenase/reductase 11	ARPG836, SDR24C1, spDHRS11	79154	ENSG00000278535	240.08	449.26
GSHG0000115	TMEM201	up	1.87	3.52e-86	2.77e-84	EASANA	chr1(+):9588874-9614877	UCSC	transmembrane protein 201	Ima1, NET5, SAMP1	199953	--	3305.52	6191.05
GSHG0024681	C2orf69	up	1.87	6.91e-08	3e-07	EASANA	chr2(+):199911293-199928273	UCSC	chromosome 2 open reading frame 69	NULL	205327	ENSG00000178074	1977.62	3702.96
GSHG0037637	H1-2	up	1.87	4.84e-13	3.01e-12	EASANA	chr6(-):26055553-26056473	UCSC	H1.2 linker histone, cluster member	H1.2, H1C, H1F2, H1s-1, HIST1H1C	3006	ENSG00000187837	555.38	1040.63
GSHG0044382	LOC103908605	up	1.87	0.0286	0.065	EASANA	chr9(-):42567859-42569349	UCSC	uncharacterized LOC103908605	NULL	103908605	--	32.71	60.91
GSHG0013343	JAG2	up	1.87	8e-32	1.22e-30	EASANA	chr14(-):105140995-105168824	UCSC	jagged canonical Notch ligand 2	HJ2, SER2	3714	--	994.75	1857.51
GSHG0046792	NUP62CL	up	1.87	1.58e-05	5.6e-05	EASANA	chrX(-):107123427-107206438	UCSC	nucleoporin 62 C-terminal like	NULL	54830	--	126.17	236.27
GSHG0033840	OTUD4	up	1.87	4e-43	9.23e-42	EASANA	chr4(-):145133650-145180589	UCSC	OTU deubiquitinase 4	DUBA6, HIN1, HSHIN1	54726	--	1677.87	3131.77
GSHG0018392	AKAP1	up	1.87	9.24e-134	1.85e-131	EASANA	chr17(+):57085192-57121349	UCSC	A-kinase anchoring protein 1	AKAP, AKAP121, AKAP149, AKAP84, D-AKAP1, PPP1R43, PRKA1, SAKAP84, TDRD17	8165	--	11304.4	21093.1
GSHG0028697	BIK	up	1.87	1.26e-17	1.01e-16	EASANA	chr22(+):43110750-43129712	UCSC	BCL2 interacting killer	BIP1, BP4, NBK	638	ENSG00000100290	512.75	956.3
GSHG0023270	ZNF256	up	1.87	9.44e-12	5.43e-11	EASANA	chr19(-):57940670-57947706	UCSC	zinc finger protein 256	BMZF-3, BMZF3	10172	ENSG00000152454	308.86	575.89
GSHG0016128	UBN1	up	1.87	2.5e-109	3.18e-107	EASANA	chr16(+):4846665-4882401	UCSC	ubinuclein 1	VT, VT4	29855	--	4513.34	8418.23
GSHG0032228	FGFR3	up	1.86	9.5e-41	2.02e-39	EASANA	chr4(+):1793293-1808871	UCSC	fibroblast growth factor receptor 3	ACH, CD333, CEK2, HSFGFR3EX, JTK4	2261	--	1343.55	2505.21
GSHG0037662	H2BC12	up	1.86	2.06e-83	1.49e-81	EASANA	chr6(-):27138294-27146858	UCSC	H2B clustered histone 12	H2B/S, H2BFAiii, H2BFT, H2BK, HIST1H2BK	85236	ENSG00000197903	6410.21	11953.6
GSHG0025379	SERTAD2	up	1.86	4.45e-74	2.58e-72	EASANA	chr2(-):64631621-64653916	UCSC	SERTA domain containing 2	Sei-2, TRIP-Br2, TRIPBR2	9792	ENSG00000179833	3865.86	7203.76
GSHG0047710	SESN2	up	1.86	5.48e-13	3.39e-12	EASANA	chr1(+):28259518-28282491	UCSC	sestrin 2	HI95, SES2, SEST2	83667	ENSG00000130766	337.12	628.39
GSHG0046376	SCML2	up	1.86	1.72e-07	7.23e-07	EASANA	chrX(-):18239313-18354728	UCSC	Scm polycomb group protein like 2	NULL	10389	ENSG00000102098	195.45	364.46
GSHG0014300	TICRR	up	1.86	6.96e-35	1.19e-33	EASANA	chr15(+):89575469-89631055	UCSC	TOPBP1 interacting checkpoint and replication regulator	C15orf42, SLD3, Treslin	90381	--	1294.41	2409.92
GSHG0030274	NECTIN3	up	1.86	0.00148	0.00421	EASANA	chr3(+):111071816-111194170	UCSC	nectin cell adhesion molecule 3	CD113, CDW113, NECTIN-3, PPR3, PRR3, PVRL3, PVRR3	25945	--	59.06	109.67
GSHG0006291	SNORA57	up	1.86	0.0029	0.00792	EASANA	chr11(+):62665422-62665570	UCSC	small nucleolar RNA, H/ACA box 57	U99	692158	ENSG00000206597	55.65	103.56
GSHG0031631	GSK3B	up	1.86	1.82e-73	1.04e-71	EASANA	chr3(-):119821321-120094447	UCSC	glycogen synthase kinase 3 beta	NULL	2932	--	2835.3	5271.05
GSHG0037131	HSF2	up	1.86	7.47e-16	5.46e-15	EASANA	chr6(+):122399551-122433119	UCSC	heat shock transcription factor 2	HSF2, HSTF2	3298	--	492.97	916.22
GSHG0012359	CIPC	up	1.86	1.53e-07	6.49e-07	EASANA	chr14(+):77098258-77117287	UCSC	CLOCK interacting pacemaker	KIAA1737	85457	ENSG00000198894	238.65	444.35
GSHG0039870	--	up	1.86	2.11e-06	8.07e-06	EASANA	chr7(+):123749068-123751161	UCSC	--	NULL	--	--	147.77	274.4
GSHG0034831	RBM27	up	1.85	7.8e-87	6.22e-85	EASANA	chr5(+):146203550-146289223	UCSC	RNA binding motif protein 27	ARRS1, Psc1, ZC3H18, ZC3H20	54439	ENSG00000091009, ENSG00000275740	4588.2	8502.11
GSHG0036378	JARID2	up	1.85	4.74e-43	1.09e-41	EASANA	chr6(+):15245503-15522042	UCSC	jumonji and AT-rich interaction domain containing 2	JMJ	3720	--	1254.29	2323.99
GSHG0045141	SCAI	up	1.85	8.93e-11	4.83e-10	EASANA	chr9(-):124942608-125143528	UCSC	suppressor of cancer cell invasion	C9orf126, NET40	286205	--	297.77	552.12
GSHG0003539	IRF6	up	1.85	7.11e-32	1.08e-30	EASANA	chr1(-):209785617-209806142	UCSC	interferon regulatory factor 6	LPS, OFC6, PIT, PPS, PPS1, VWS, VWS1	3664	--	940.32	1739.62
GSHG0027142	GPCPD1	up	1.85	3.29e-13	2.07e-12	EASANA	chr20(-):5544439-5611026	UCSC	glycerophosphocholine phosphodiesterase 1	EDI3, GDE5, GDPD6, PREI4	56261	ENSG00000125772	386.27	715.09
GSHG0015478	HAPLN3	up	1.85	1.09e-35	1.92e-34	EASANA	chr15(-):88877288-88895627	UCSC	hyaluronan and proteoglycan link protein 3	EXLD1, HsT19883	145864	--	1105.69	2044.31
GSHG0022554	ZNF14	up	1.85	1.75e-09	8.58e-09	EASANA	chr19(-):19710471-19733112	UCSC	zinc finger protein 14	GIOT-4, KOX6	7561	ENSG00000105708	240.77	445.76
GSHG0034629	SRFBP1	up	1.85	1.91e-36	3.46e-35	EASANA	chr5(+):121961961-122028633	UCSC	serum response factor binding protein 1	BUD22, P49, p49/STRAP, Rlb1, STRAP	153443	ENSG00000151304	1412.34	2610.04
GSHG0032109	PPP1R2	up	1.85	4.93e-13	3.06e-12	EASANA	chr3(-):195514427-195543386	UCSC	protein phosphatase 1 regulatory inhibitor subunit 2	IPP-2, IPP2, PPP1R2A	5504	--	4540.02	8385.06
GSHG0003893	PRPF18	up	1.85	5.48e-39	1.09e-37	EASANA	chr10(+):13586965-13655927	UCSC	pre-mRNA processing factor 18	hPrp18, PRP18	8559	ENSG00000165630	1635.29	3020.99
GSHG0021249	SNORA104	up	1.85	8.67e-08	3.74e-07	EASANA	chr19(+):14622213-14622351	UCSC	small nucleolar RNA, H/ACA box 104	NULL	106635534	--	162.94	300.59
GSHG0004134	ZNF365	up	1.85	0.00184	0.00516	EASANA	chr10(+):62259156-62672011	UCSC	zinc finger protein 365	Su48, UAN, ZNF365D	22891	--	56.53	104.37
GSHG0026448	PER2	up	1.85	1.05e-08	4.87e-08	EASANA	chr2(-):238244044-238290102	UCSC	period circadian regulator 2	FASPS, FASPS1	8864	ENSG00000132326	245.19	452.55
GSHG0013776	CCNB2	up	1.84	1.28e-119	2.04e-117	EASANA	chr15(+):59105121-59125050	UCSC	cyclin B2	HsT17299	9133	ENSG00000157456	6611.66	12190.1
GSHG0010037	YARS2	up	1.84	2.72e-53	8.93e-52	EASANA	chr12(-):32744147-32755901	UCSC	tyrosyl-tRNA synthetase 2	CGI-04, MLASA2, MT-TYRRS, TYRRS	51067	ENSG00000139131	3925.02	7235.31
GSHG0039337	--	up	1.84	1.38e-23	1.5e-22	EASANA	chr7(+):32728130-32754773	UCSC	--	NULL	--	--	630.14	1161.01
GSHG0046727	KAT7	up	1.84	1.09e-38	2.13e-37	EASANA	chr17(+):49788681-49835003	UCSC	lysine acetyltransferase 7	HBO1, HBOA, MYST2, ZC2HC7	11143	--	1608.76	2964.73
GSHG0012619	WDR20	up	1.84	2.59e-31	3.85e-30	EASANA	chr14(+):102139423-102223673	UCSC	WD repeat domain 20	DMR	91833	--	1242.2	2288.45
GSHG0011221	DNAJC3	up	1.84	1.71e-72	9.52e-71	EASANA	chr13(+):95677139-95794988	UCSC	DnaJ heat shock protein family (Hsp40) member C3	ACPHD, ERdj6, HP58, P58, p58(IPK), P58IPK, PRKRI	5611	ENSG00000102580	2783.53	5127.05
GSHG0043783	MIR181A2HG	up	1.84	0.00816	0.0207	EASANA	chr9(+):124658412-124698628	UCSC	MIR181A2 host gene	NULL	100379345	ENSG00000224020	50.27	92.87
GSHG0018628	PGS1	up	1.84	4.05e-38	7.79e-37	EASANA	chr17(+):78378640-78427966	UCSC	phosphatidylglycerophosphate synthase 1	NULL	9489	--	1506.6	2767.7
GSHG0010981	RFC3	up	1.84	2.1e-40	4.41e-39	EASANA	chr13(+):33818128-33966558	UCSC	replication factor C subunit 3	RFC38	5983	--	1473.17	2706.18
GSHG0022174	KLF16	up	1.84	6.68e-30	9.36e-29	EASANA	chr19(-):1852399-1863579	UCSC	Kruppel like factor 16	BTEB4, DRRF, NSLP2	83855	ENSG00000129911	973.59	1787.56
GSHG0045552	SCML1	up	1.83	0.000309	0.000954	EASANA	chrX(+):17737469-17754985	UCSC	Scm polycomb group protein like 1	NULL	6322	--	81.06	148.79
GSHG0042272	RNF122	up	1.83	0.0013	0.00373	EASANA	chr8(-):33547754-33567128	UCSC	ring finger protein 122	NULL	79845	ENSG00000133874	63.48	116.4
GSHG0025565	BMS1P23	up	1.83	4.92e-07	1.99e-06	EASANA	chr2(-):94192531-94208419	UCSC	BMS1 pseudogene 23	NULL	728034	--	186	341.39
GSHG0003381	GLUL	up	1.83	1.37e-85	1.07e-83	EASANA	chr1(-):182378098-182392206	UCSC	glutamate-ammonia ligase	GLNS, GS, PIG43, PIG59	2752	--	4835.67	8861.96
GSHG0045084	BRINP1	up	1.83	0.000388	0.00118	EASANA	chr9(-):119166629-119369435	UCSC	BMP/retinoic acid inducible neural specific 1	DBC1, DBCCR1, FAM5A	1620	ENSG00000078725	101.94	186.63
GSHG0031150	UBP1	up	1.83	1.7e-100	1.76e-98	EASANA	chr3(-):33388336-33440405	UCSC	upstream binding protein 1	LBP-1a, LBP-1B, LBP1A, LBP1B	7342	--	7137.77	13081.6
GSHG0024545	GAD1	up	1.83	0.00259	0.00712	EASANA	chr2(+):170816562-170861151	UCSC	glutamate decarboxylase 1	CPSQ1, DEE89, GAD, SCP	2571	--	53.92	98.81
GSHG0002185	AUNIP	up	1.83	1.42e-23	1.54e-22	EASANA	chr1(-):25831906-25859457	UCSC	aurora kinase A and ninein interacting protein	AIBP, C1orf135	79000	--	709.79	1299.67
GSHG0030570	SLC25A36	up	1.83	5.23e-23	5.53e-22	EASANA	chr3(+):140941836-140980995	UCSC	solute carrier family 25 member 36	PNC2	55186	--	750.82	1374.31
GSHG0031166	PLCD1	up	1.83	5.34e-12	3.12e-11	EASANA	chr3(-):38007496-38029663	UCSC	phospholipase C delta 1	NDNC3, PLC-III	5333	--	325.3	595.65
GSHG0043118	DMRT3	up	1.83	2.99e-10	1.56e-09	EASANA	chr9(+):976655-991732	UCSC	doublesex and mab-3 related transcription factor 3	DMRTA3	58524	ENSG00000064218	285.78	523.39
GSHG0046972	SOX3	up	1.83	3.98e-21	3.86e-20	EASANA	chrX(-):140502985-140505116	UCSC	SRY-box transcription factor 3	GHDX, MRGH, PHP, PHPX, SOXB	6658	ENSG00000134595	623.45	1141.61
GSHG0037164	L3MBTL3	up	1.83	1.96e-09	9.6e-09	EASANA	chr6(+):130018581-130141438	UCSC	L3MBTL histone methyl-lysine binding protein 3	MBT-1, MBT1	84456	--	306.91	561.42
GSHG0002090	IFFO2	up	1.83	4.54e-15	3.17e-14	EASANA	chr1(-):18904280-18956676	UCSC	intermediate filament family orphan 2	NULL	126917	ENSG00000169991	453.78	830.8
GSHG0010099	KANSL2	up	1.83	5.44e-44	1.29e-42	EASANA	chr12(-):48653211-48682238	UCSC	KAT8 regulatory NSL complex subunit 2	C12orf41, NSL2	54934	ENSG00000139620	1390.58	2543.52
GSHG0020731	OSBPL1A	up	1.83	6.06e-18	4.94e-17	EASANA	chr18(-):24162045-24397869	UCSC	oxysterol binding protein like 1A	ORP-1, ORP1, OSBPL1B	114876	--	469.35	858.28
GSHG0042520	IMPA1	up	1.83	1.26e-19	1.12e-18	EASANA	chr8(-):81656914-81686354	UCSC	inositol monophosphatase 1	IMP, IMPA, MRT59	3612	--	922.88	1686.63
GSHG0011012	RGCC	up	1.83	7e-36	1.24e-34	EASANA	chr13(+):41457550-41470877	UCSC	regulator of cell cycle	bA157L14.2, C13orf15, RGC-32, RGC32	28984	ENSG00000102760	1198.39	2191.47
GSHG0028855	C22orf39	up	1.82	1.08e-43	2.53e-42	EASANA	chr22(-):19440886-19448205	UCSC	chromosome 22 open reading frame 39	NULL	128977	--	1619.16	2955.97
GSHG0027582	STMN3	up	1.82	6.5e-22	6.52e-21	EASANA	chr20(-):63639711-63653467	UCSC	stathmin 3	SCLIP	50861	--	732.97	1335.83
GSHG0048127	ZFP1	up	1.82	2.08e-14	1.4e-13	EASANA	chr16(+):75148492-75172234	UCSC	ZFP1 zinc finger protein	ZNF475	162239	--	416.15	760.1
GSHG0009147	NXPH4	up	1.82	3.75e-11	2.07e-10	EASANA	chr12(+):57216794-57226449	UCSC	neurexophilin 4	NPH4	11247	ENSG00000182379	319.74	582.3
GSHG0001574	SOX13	up	1.82	1.19e-51	3.69e-50	EASANA	chr1(+):204073099-204127786	UCSC	SRY-box transcription factor 13	ICA12, Sox-13	9580	ENSG00000143842	1940.34	3539.61
GSHG0023535	GRHL1	up	1.82	1.33e-33	2.18e-32	EASANA	chr2(+):9951693-10002277	UCSC	grainyhead like transcription factor 1	LBP32, MGR, NH32, TFCP2L2	29841	--	1221.37	2228.62
GSHG0040014	NDUFB2	up	1.82	7.56e-08	3.27e-07	EASANA	chr7(+):140696681-140706646	UCSC	NADH:ubiquinone oxidoreductase subunit B2	AGGG, CI-AGGG	4708	ENSG00000090266	2605.62	4747.44
GSHG0001919	--	up	1.82	6.24e-08	2.72e-07	EASANA	chr1(-):1612575-1615796	UCSC	--	NULL	--	--	283.86	516.71
GSHG0020455	SOCS6	up	1.82	7.93e-25	9.06e-24	EASANA	chr18(+):70289027-70330199	UCSC	suppressor of cytokine signaling 6	CIS-4, CIS4, HSPC060, SOCS-4, SOCS-6, SOCS4, SSI4, STAI4, STATI4	9306	--	1699.29	3094.06
GSHG0030761	SOX2	up	1.82	4.6e-40	9.57e-39	EASANA	chr3(+):181711925-181714436	UCSC	SRY-box transcription factor 2	ANOP3, MCOPS3	6657	ENSG00000181449	3129.91	5698.2
GSHG0040823	CYP51A1	up	1.82	9.53e-43	2.17e-41	EASANA	chr7(-):92112152-92134803	UCSC	cytochrome P450 family 51 subfamily A member 1	CP51, CYP51, CYPL1, LDM, P450-14DM, P450L1	1595	--	1594.1	2902.75
GSHG0037303	SCAF8	up	1.82	1.52e-56	5.42e-55	EASANA	chr6(+):154733378-154834244	UCSC	SR-related CTD associated factor 8	RBM16	22828	--	2667.61	4857.01
GSHG0030881	NCBP2AS2	up	1.82	9.53e-31	1.38e-29	EASANA	chr3(+):196942623-196944013	UCSC	NCBP2 antisense 2 (head to head)	HIAR, KRASIM, NCBP2-AS2	152217	ENSG00000270170	1885.37	3432.05
GSHG0037553	NEDD9	up	1.82	2.14e-18	1.78e-17	EASANA	chr6(-):11183298-11382348	UCSC	neural precursor cell expressed, developmentally down-regulated 9	CAS-L, CAS2, CASL, CASS2, HEF1	4739	--	604.75	1099.33
GSHG0011015	DGKH	up	1.82	8.67e-09	4.05e-08	EASANA	chr13(+):42040033-42256584	UCSC	diacylglycerol kinase eta	DGKeta	160851	--	210.26	382.8
GSHG0012740	CDH24	up	1.82	2.14e-18	1.79e-17	EASANA	chr14(-):23047065-23057538	UCSC	cadherin 24	CDH11L	64403	--	534.94	973.77
GSHG0012897	GCH1	up	1.82	2.85e-29	3.88e-28	EASANA	chr14(-):54842016-54902826	UCSC	GTP cyclohydrolase 1	DYT14, DYT5, DYT5a, GCH, GTP-CH-1, GTPCH1, HPABH4B	2643	--	1474.2	2680.94
GSHG0001342	POU2F1	up	1.82	6.78e-22	6.8e-21	EASANA	chr1(+):167220885-167427345	UCSC	POU class 2 homeobox 1	oct-1B, OCT1, OTF1	5451	--	829.95	1507.96
GSHG0010445	CDK17	up	1.82	1.87e-23	2.03e-22	EASANA	chr12(-):96278225-96400496	UCSC	cyclin dependent kinase 17	PCTAIRE2, PCTK2	5128	--	719.47	1307.88
GSHG0010103	CCNT1	up	1.82	4.43e-20	4.05e-19	EASANA	chr12(-):48669506-48716898	UCSC	cyclin T1	CCNT, CYCT1, HIVE1	904	--	802.73	1460.63
GSHG0010431	CEP83	up	1.82	3.86e-15	2.71e-14	EASANA	chr12(-):94306393-94460454	UCSC	centrosomal protein 83	CCDC41, NPHP18, NY-REN-58	51134	--	421.17	765.24
GSHG0041553	NRG1	up	1.82	7.41e-29	9.94e-28	EASANA	chr8(+):31639222-32774046	UCSC	neuregulin 1	ARIA, GGF, GGF2, HGL, HRG, HRG1, HRGA, MST131, MSTP131, NDF, NRG1-IT2, SMDF	3084	--	880.01	1599.02
GSHG0025071	ODC1	up	1.82	2.09e-119	3.31e-117	EASANA	chr2(-):10437734-10448327	UCSC	ornithine decarboxylase 1	BABS, NEDBA, NEDBIA, ODC	4953	--	14012.1	25444.9
GSHG0001952	C1orf174	up	1.82	4.21e-52	1.33e-50	EASANA	chr1(-):3889133-3900293	UCSC	chromosome 1 open reading frame 174	NULL	339448	ENSG00000198912	2265.91	4111.68
GSHG0039181	USP42	up	1.81	1.9e-17	1.51e-16	EASANA	chr7(+):6104949-6161564	UCSC	ubiquitin specific peptidase 42	NULL	84132	--	516.59	937.68
GSHG0033212	TMEM129	up	1.81	1.56e-29	2.15e-28	EASANA	chr4(-):1715952-1721357	UCSC	transmembrane protein 129, E3 ubiquitin ligase	D4S2561E	92305	--	974.13	1767.41
GSHG0036267	FOXQ1	up	1.81	5.31e-32	8.14e-31	EASANA	chr6(+):1312098-1314758	UCSC	forkhead box Q1	HFH1	94234	ENSG00000164379	991.04	1796.71
GSHG0040858	DLX5	up	1.81	8.42e-41	1.79e-39	EASANA	chr7(-):97020396-97024952	UCSC	distal-less homeobox 5	SHFM1, SHFM1D	1749	ENSG00000105880	1646.05	2985.75
GSHG0036720	PIM1	up	1.81	1.49e-10	7.95e-10	EASANA	chr6(+):37170152-37175429	UCSC	Pim-1 proto-oncogene, serine/threonine kinase	PIM	5292	ENSG00000137193	338.51	614.78
GSHG0025817	CCDC93	up	1.81	3.72e-32	5.74e-31	EASANA	chr2(-):117915481-118014137	UCSC	coiled-coil domain containing 93	NULL	54520	ENSG00000125633	1269.22	2299.33
GSHG0004352	HELLS	up	1.81	3.33e-56	1.17e-54	EASANA	chr10(+):94545778-94610434	UCSC	helicase, lymphoid specific	ICF4, LSH, Nbla10143, PASG, SMARCA6	3070	--	2413.37	4374.2
GSHG0036894	PHF3	up	1.81	5.34e-63	2.39e-61	EASANA	chr6(+):63635802-63726011	UCSC	PHD finger protein 3	NULL	23469	--	2926.5	5302.84
GSHG0027135	PCNA	up	1.81	1.13e-100	1.18e-98	EASANA	chr20(-):5114953-5126622	UCSC	proliferating cell nuclear antigen	ATLD2	5111	--	6135.73	11120.5
GSHG0024686	SGO2	up	1.81	1.15e-16	8.77e-16	EASANA	chr2(+):200526142-200584096	UCSC	shugoshin 2	SGOL2, TRIPIN	151246	ENSG00000163535	453.89	822.57
GSHG0007097	TMEM41B	up	1.81	1.43e-15	1.03e-14	EASANA	chr11(-):9280654-9314640	UCSC	transmembrane protein 41B	NULL	440026	--	551.44	998.03
GSHG0037560	TBC1D7	up	1.81	1.6e-22	1.65e-21	EASANA	chr6(-):13266542-13328557	UCSC	TBC1 domain family member 7	MGCPH, PIG51, TBC7	51256	--	918.85	1663.22
GSHG0042439	VCPIP1	up	1.81	8.25e-58	3.08e-56	EASANA	chr8(-):66628483-66667248	UCSC	valosin containing protein interacting protein 1	DUBA3, VCIP135	80124	ENSG00000175073	3672.56	6644.18
GSHG0004898	LINC01518	up	1.81	6.75e-08	2.93e-07	EASANA	chr10(-):42673013-42691759	UCSC	long intergenic non-protein coding RNA 1518	NULL	101929397	ENSG00000233515	222.49	402.59
GSHG0036269	FOXF2	up	1.81	1.01e-22	1.05e-21	EASANA	chr6(+):1389576-1395603	UCSC	forkhead box F2	FKHL6, FREAC-2, FREAC2	2295	ENSG00000137273	669.71	1210.93
GSHG0037600	MBOAT1	up	1.81	6.12e-29	8.24e-28	EASANA	chr6(-):20090865-20212469	UCSC	membrane bound O-acyltransferase domain containing 1	dJ434O11.1, LPEAT1, LPLAT, LPLAT1, LPSAT, OACT1	154141	ENSG00000172197	1406.96	2543.23
GSHG0033473	NMU	up	1.81	1.07e-22	1.11e-21	EASANA	chr4(-):55595231-55636793	UCSC	neuromedin U	NULL	10874	--	922.03	1666.29
GSHG0046643	XIST	up	1.81	2.87e-61	1.2e-59	EASANA	chrX(-):73820651-73852753	UCSC	X inactive specific transcript	DXS1089, DXS399E, LINC00001, NCRNA00001, swd66, SXI1	7503	ENSG00000229807	5727.79	10350.6
GSHG0013058	POMT2	up	1.81	2e-27	2.55e-26	EASANA	chr14(-):77274956-77320885	UCSC	protein O-mannosyltransferase 2	LGMD2N, LGMDR14, MDDGA2, MDDGB2, MDDGC2	29954	ENSG00000009830	1379.79	2493.47
GSHG0001514	NEK7	up	1.81	9.12e-26	1.1e-24	EASANA	chr1(+):198156998-198322420	UCSC	NIMA related kinase 7	NULL	140609	ENSG00000151414	1013.59	1830.93
GSHG0029626	BHLHE40	up	1.81	2.07e-64	9.64e-63	EASANA	chr3(+):4979437-4985323	UCSC	basic helix-loop-helix family member e40	BHLHB2, Clast5, DEC1, HLHB2, SHARP-2, SHARP2, STRA13, Stra14	8553	ENSG00000134107	3711.46	6704.7
GSHG0048083	FMN1	up	1.81	1.1e-38	2.15e-37	EASANA	chr15(-):32765544-33194714	UCSC	formin 1	FMN, LD	342184	--	2026.74	3658.92
GSHG0008118	RAB38	up	1.81	2.77e-24	3.11e-23	EASANA	chr11(-):88113248-88175443	UCSC	RAB38, member RAS oncogene family	NY-MEL-1, rrGTPbp	23682	ENSG00000123892	713.91	1288.93
GSHG0018121	CDK5R1	up	1.8	4.65e-19	4.01e-18	EASANA	chr17(+):32485939-32491254	UCSC	cyclin dependent kinase 5 regulatory subunit 1	CDK5P35, CDK5R, NCK5A, p23, p25, p35, p35nck5a	8851	ENSG00000176749	552.66	997.2
GSHG0001754	URB2	up	1.8	1.98e-54	6.66e-53	EASANA	chr1(+):229626216-229660200	UCSC	URB2 ribosome biogenesis homolog	KIAA0133, NET10, NPA2	9816	ENSG00000135763	4132.49	7448.24
GSHG0015315	SEMA7A	up	1.8	6.64e-58	2.48e-56	EASANA	chr15(-):74409289-74433958	UCSC	semaphorin 7A (John Milton Hagen blood group)	CD108, CDw108, H-SEMA-K1, H-Sema-L, JMH, SEMAK1, SEMAL	8482	--	2098.11	3780.6
GSHG0030962	VGLL4	up	1.8	1.13e-37	2.14e-36	EASANA	chr3(-):11556065-11720731	UCSC	vestigial like family member 4	VGL-4	9686	--	1243.7	2240.43
GSHG0029689	MKRN2	up	1.8	1.74e-44	4.2e-43	EASANA	chr3(+):12557069-12583713	UCSC	makorin ring finger protein 2	HSPC070, RNF62	23609	--	2127.2	3832.49
GSHG0005938	CTR9	up	1.8	2.71e-97	2.66e-95	EASANA	chr11(+):10751245-10779746	UCSC	CTR9 homolog, Paf1/RNA polymerase II complex component	p150, p150TSP, SH2BP1, TSBP	9646	ENSG00000198730	7894.57	14205.4
GSHG0028458	CABIN1	up	1.8	6.93e-21	6.61e-20	EASANA	chr22(+):24011304-24178630	UCSC	calcineurin binding protein 1	CAIN, KB-318B8.7, PPP3IN	23523	--	843.21	1517.16
GSHG0047455	BDP1	up	1.8	8.81e-23	9.23e-22	EASANA	chr5(+):71455651-71567820	UCSC	B double prime 1, subunit of RNA polymerase III transcription initiation factor IIIB	DFNB112, HSA238520, TAF3B1, TFC5, TFIIIB'', TFIIIB150, TFIIIB90, TFNR	55814	ENSG00000145734	775.73	1394.57
GSHG0045318	CLIC3	up	1.8	0.00025	0.000778	EASANA	chr9(-):136994608-136996568	UCSC	chloride intracellular channel 3	NULL	9022	ENSG00000169583	122.79	220.8
GSHG0007848	RCOR2	up	1.8	5.64e-08	2.47e-07	EASANA	chr11(-):63911255-63917187	UCSC	REST corepressor 2	NULL	283248	ENSG00000167771	195.83	352.25
GSHG0041287	KMT2C	up	1.8	1.19e-23	1.3e-22	EASANA	chr7(-):152134925-152436003	UCSC	lysine methyltransferase 2C	HALR, KLEFS2, MLL3	58508	--	952.78	1709.83
GSHG0042831	CCAT1	up	1.79	3.79e-24	4.22e-23	EASANA	chr8(-):127207382-127219268	UCSC	colon cancer associated transcript 1	CARLo-5, CARLO5, onco-lncRNA-40	100507056	--	1326.2	2380.12
GSHG0038051	TNFRSF21	up	1.79	8.54e-84	6.27e-82	EASANA	chr6(-):47231527-47309910	UCSC	TNF receptor superfamily member 21	BM-018, CD358, DR6	27242	ENSG00000146072	3937.35	7065.2
GSHG0004766	MINDY3	up	1.79	1.13e-12	6.86e-12	EASANA	chr10(-):15778170-15860520	UCSC	MINDY lysine 48 deubiquitinase 3	C10orf97, CARP, DERP5, FAM188A, MST126, MSTP126, my042	80013	--	458.98	825.01
GSHG0040830	FAM133B	up	1.79	5.9e-05	0.000197	EASANA	chr7(-):92560758-92590398	UCSC	family with sequence similarity 133 member B	NULL	257415	--	109.45	196.6
GSHG0020785	MIR924HG	up	1.79	8.7e-07	3.44e-06	EASANA	chr18(-):39206924-39800318	UCSC	MIR924 host gene	LINC00669	647946	ENSG00000267374	161.42	289.33
GSHG0009380	NOPCHAP1	up	1.79	1.29e-47	3.47e-46	EASANA	chr12(+):104986316-105017625	UCSC	NOP protein chaperone 1	C12orf45	121053	ENSG00000151131	1767.46	3169.46
GSHG0006057	HIPK3	up	1.79	1.95e-51	6.01e-50	EASANA	chr11(+):33256672-33357023	UCSC	homeodomain interacting protein kinase 3	DYRK6, FIST3, PKY, YAK1	10114	--	1891.19	3390.23
GSHG0035304	CAPSL	up	1.79	0.00937	0.0235	EASANA	chr5(-):35904288-35938781	UCSC	calcyphosine like	NULL	133690	--	41.38	74.21
GSHG0043570	--	up	1.79	0.0023	0.00636	EASANA	chr9(+):94176458-94177890	UCSC	--	NULL	--	--	71.9	128.46
GSHG0003747	ZNF670	up	1.79	4.48e-16	3.31e-15	EASANA	chr1(-):247034637-247078811	UCSC	zinc finger protein 670	NULL	93474	ENSG00000277462	453.34	811.12
GSHG0040160	PDGFA	up	1.79	2.43e-07	1.01e-06	EASANA	chr7(-):497258-519846	UCSC	platelet derived growth factor subunit A	PDGF-A, PDGF1	5154	--	241.01	430.76
GSHG0041831	RIPK2	up	1.79	8.42e-35	1.44e-33	EASANA	chr8(+):89757810-89791064	UCSC	receptor interacting serine/threonine kinase 2	CARD3, CARDIAK, CCK, GIG30, RICK, RIP2	8767	ENSG00000104312	1242.02	2221.59
GSHG0033559	SCARB2	up	1.79	5.13e-32	7.87e-31	EASANA	chr4(-):76158737-76213824	UCSC	scavenger receptor class B member 2	AMRF, CD36L2, EPM4, HLGP85, LGP85, LIMP-2, LIMPII, SR-BII	950	--	1163.58	2082.84
GSHG0011620	KBTBD6	up	1.79	1.91e-11	1.08e-10	EASANA	chr13(-):41127569-41132802	UCSC	kelch repeat and BTB domain containing 6	NULL	89890	ENSG00000165572	509.51	911.47
GSHG0005614	MARCHF8	up	1.79	4.15e-08	1.83e-07	EASANA	chr10(-):45454585-45594907	UCSC	membrane associated ring-CH-type finger 8	c-MIR, CMIR, MARCH-VIII, MARCH8, MIR, RNF178	220972	--	201.57	360.07
GSHG0005386	ERLIN1	up	1.79	6.54e-44	1.54e-42	EASANA	chr10(-):100150094-100188334	UCSC	ER lipid raft associated 1	C10orf69, Erlin-1, KE04, KEO4, SPFH1, SPG62	10613	--	2112.36	3775.54
GSHG0001646	TRAF5	up	1.79	1.33e-12	8.08e-12	EASANA	chr1(+):211326610-211374946	UCSC	TNF receptor associated factor 5	MGC:39780, RNF84	7188	--	437.71	781.97
GSHG0047095	SLC10A3	up	1.79	6.65e-32	1.02e-30	EASANA	chrX(-):154487311-154490629	UCSC	solute carrier family 10 member 3	DXS253E, P3	8273	--	1249.04	2230.12
GSHG0042250	DUSP4	up	1.79	3.03e-71	1.65e-69	EASANA	chr8(-):29333063-29350684	UCSC	dual specificity phosphatase 4	HVH2, MKP-2, MKP2, TYP	1846	--	3984.77	7115.17
GSHG0025380	--	up	1.79	3.25e-05	0.000112	EASANA	chr2(-):64748490-64751091	UCSC	--	NULL	--	--	112.87	201.65
GSHG0021525	SCN1B	up	1.78	0.0248	0.0573	EASANA	chr19(+):35027111-35040449	UCSC	sodium voltage-gated channel beta subunit 1	ATFB13, BRGDA5, DEE52, EIEE52, GEFSP1	6324	--	42.73	75.97
GSHG0048032	NSMCE3	up	1.78	4.47e-21	4.31e-20	EASANA	chr15(-):29264989-29269828	UCSC	NSE3 homolog, SMC5-SMC6 complex component	HCA4, LICS, MAGEG1, MAGEL3, NDNL2, NSE3	56160	ENSG00000185115	679.77	1212.69
GSHG0047692	METRNL	up	1.78	2.26e-43	5.24e-42	EASANA	chr17(+):83079609-83095122	UCSC	meteorin like, glial cell differentiation regulator	NULL	284207	--	2283.33	4073.53
GSHG0001106	TUFT1	up	1.78	1.02e-30	1.47e-29	EASANA	chr1(+):151540305-151583583	UCSC	tuftelin 1	NULL	7286	--	2468.27	4404.69
GSHG0020750	DSC2	up	1.78	1.5e-65	7.22e-64	EASANA	chr18(-):31058840-31102421	UCSC	desmocollin 2	ARVD11, CDHF2, DG2, DGII/III, DSC3	1824	--	3615.98	6448.92
GSHG0027521	--	up	1.78	0.0443	0.0963	EASANA	chr20(-):58910969-58911186	UCSC	--	NULL	--	--	25.11	44.8
GSHG0033934	AADAT	up	1.78	1.23e-05	4.38e-05	EASANA	chr4(-):170060222-170090388	UCSC	aminoadipate aminotransferase	KAT2, KATII, KYAT2	51166	--	138.06	246.04
GSHG0024048	RPIA	up	1.78	4.27e-13	2.67e-12	EASANA	chr2(+):88691673-88750935	UCSC	ribose 5-phosphate isomerase A	RPI, RPIAD	22934	ENSG00000153574	596.41	1063.72
GSHG0040912	SAP25	up	1.78	1.11e-06	4.36e-06	EASANA	chr7(-):100572228-100573900	UCSC	Sin3A associated protein 25	NULL	100316904	--	190.64	339.12
GSHG0037643	H2AC7 // H3C4	up	1.78	0.000128	0.000412	EASANA	chr6(-):26195917-26199293	UCSC	H2A clustered histone 7 // H3 clustered histone 4	H2A.3, H2A/g, H2AFG, H3/b, H3C1, H3C10, H3C11, H3C12, H3C2, H3C3, H3C6, H3C7, H3C8, H3FB, HIST1H2AD, HIST1H3D	3013, 8351	ENSG00000196866, ENSG00000197409	111.99	199.17
GSHG0023841	REL	up	1.78	4.54e-09	2.17e-08	EASANA	chr2(+):60881574-60931612	UCSC	REL proto-oncogene, NF-kB subunit	C-Rel, HIVEN86A	5966	--	232.55	413.95
GSHG0039247	SP4	up	1.78	2.58e-10	1.35e-09	EASANA	chr7(+):21428034-21514822	UCSC	Sp4 transcription factor	HF1B, SPR-1	6671	--	319.69	568.99
GSHG0035690	LOX	up	1.78	2.28e-07	9.5e-07	EASANA	chr5(-):122063195-122078287	UCSC	lysyl oxidase	AAT10	4015	--	239.62	426.75
GSHG0032973	ZNF330	up	1.78	4.91e-30	6.93e-29	EASANA	chr4(+):141220895-141234700	UCSC	zinc finger protein 330	HSA6591, NOA36	27309	ENSG00000109445	935.53	1664.76
GSHG0016602	NFATC3	up	1.78	1.35e-58	5.11e-57	EASANA	chr16(+):68084751-68229259	UCSC	nuclear factor of activated T cells 3	NF-AT4c, NFAT4, NFATX	4775	--	2425.03	4314.99
GSHG0003228	ALDH9A1	up	1.78	8.08e-44	1.9e-42	EASANA	chr1(-):165662212-165698863	UCSC	aldehyde dehydrogenase 9 family member A1	ALDH4, ALDH7, ALDH9, E3, TMABA-DH, TMABADH, TMABALDH	223	ENSG00000143149	2578.21	4589.76
GSHG0041600	TCIM	up	1.78	1.42e-08	6.51e-08	EASANA	chr8(+):40153463-40155310	UCSC	transcriptional and immune response regulator	C8orf4, TC-1, TC1	56892	ENSG00000176907	293.61	522.62
GSHG0009201	HELB	up	1.78	4.13e-16	3.06e-15	EASANA	chr12(+):66302493-66343643	UCSC	DNA helicase B	DHB, hDHB	92797	--	522	928.21
GSHG0028050	SETD4	up	1.78	1.56e-16	1.18e-15	EASANA	chr21(-):36034540-36079389	UCSC	SET domain containing 4	C21orf18, C21orf27	54093	--	519.41	923.8
GSHG0016964	CREBBP	up	1.78	6.09e-79	3.91e-77	EASANA	chr16(-):3725054-3880726	UCSC	CREB binding protein	CBP, KAT3A, MKHK1, RSTS, RSTS1	1387	--	4655.06	8273.53
GSHG0041233	EZH2	up	1.78	2.05e-71	1.11e-69	EASANA	chr7(-):148807383-148884322	UCSC	enhancer of zeste 2 polycomb repressive complex 2 subunit	ENX-1, ENX1, EZH2b, KMT6, KMT6A, WVS, WVS2	2146	--	3350.77	5956.92
GSHG0032123	RNF168	up	1.78	6.87e-60	2.75e-58	EASANA	chr3(-):196468808-196503768	UCSC	ring finger protein 168	hRNF168, RIDL	165918	ENSG00000163961	5291.86	9400.1
GSHG0041532	--	up	1.78	4.15e-08	1.83e-07	EASANA	chr8(+):29055132-29057296	UCSC	--	NULL	--	--	241.4	428.63
GSHG0029961	ZNF589	up	1.78	4.44e-36	7.93e-35	EASANA	chr3(+):48241099-48299253	UCSC	zinc finger protein 589	SZF1	51385	ENSG00000164048	1280.62	2273.61
GSHG0012793	--	up	1.77	0.00253	0.00696	EASANA	chr14(-):32075425-32076641	UCSC	--	NULL	--	--	61.81	109.67
GSHG0034179	TRIO	up	1.77	2.27e-121	3.86e-119	EASANA	chr5(+):14143342-14510204	UCSC	trio Rho guanine nucleotide exchange factor	ARHGEF23, MEBAS, MRD44, MRD63, tgat	7204	--	13405.4	23778.7
GSHG0008116	FZD4	up	1.77	2.24e-15	1.59e-14	EASANA	chr11(-):86945679-86955398	UCSC	frizzled class receptor 4	CD344, EVR1, FEVR, Fz-4, Fz4, FZD4S, FzE4, GPCR, hFz4	8322	ENSG00000174804	444.38	788.31
GSHG0030241	NFKBIZ	up	1.77	1.3e-29	1.81e-28	EASANA	chr3(+):101827990-101861022	UCSC	NFKB inhibitor zeta	IKBZ, INAP, MAIL	64332	--	1148.46	2035.57
GSHG0020478	ZNF236	up	1.77	1.32e-13	8.53e-13	EASANA	chr18(+):76822557-76972901	UCSC	zinc finger protein 236	ZNF236A, ZNF236B	7776	--	442.82	784.69
GSHG0012349	GPATCH2L	up	1.77	6.51e-32	9.96e-31	EASANA	chr14(+):76151918-76214343	UCSC	G-patch domain containing 2 like	C14orf118	55668	--	1074.34	1901.13
GSHG0027666	GABPA	up	1.77	8.06e-29	1.08e-27	EASANA	chr21(+):25734569-25772460	UCSC	GA binding protein transcription factor subunit alpha	E4TF1-60, E4TF1A, NFT2, NRF2, NRF2A, RCH04A07	2551	--	1080.44	1911.63
GSHG0028100	RIPK4	up	1.77	1.67e-50	4.96e-49	EASANA	chr21(-):41739368-41767106	UCSC	receptor interacting serine/threonine kinase 4	ANKK2, ANKRD3, CHANDS, DIK, NKRD3, PKK, PPS2, RIP4	54101	ENSG00000183421	3133.67	5544.44
GSHG0017287	AMFR	up	1.77	6.24e-35	1.07e-33	EASANA	chr16(-):56361452-56425545	UCSC	autocrine motility factor receptor	GP78, RNF45	267	ENSG00000159461	1614.27	2854.57
GSHG0025452	RAB11FIP5	up	1.77	6.98e-12	4.05e-11	EASANA	chr2(-):73073382-73113018	UCSC	RAB11 family interacting protein 5	gaf-1, GAF1, pp75, rab11-FIP5, RIP11	26056	--	430.9	761.43
GSHG0040994	SYPL1	up	1.77	7.41e-29	9.94e-28	EASANA	chr7(-):106090505-106112576	UCSC	synaptophysin like 1	H-SP1, SYPL	6856	--	2777	4910.29
GSHG0016667	ZNRF1	up	1.77	7.05e-23	7.41e-22	EASANA	chr16(+):74999024-75110994	UCSC	zinc and ring finger 1	NIN283	84937	--	786.45	1388.11
GSHG0012127	FANCM	up	1.77	1.93e-08	8.79e-08	EASANA	chr14(+):45135930-45200890	UCSC	FA complementation group M	FAAP250, KIAA1596, POF15, SPGF28	57697	--	255.73	452.08
GSHG0033428	GNPDA2	up	1.77	2.26e-18	1.88e-17	EASANA	chr4(-):44701795-44726634	UCSC	glucosamine-6-phosphate deaminase 2	GNP2, SB52	132789	--	735.55	1298.83
GSHG0036341	RIOK1	up	1.77	2.45e-40	5.13e-39	EASANA	chr6(+):7389793-7418037	UCSC	RIO kinase 1	AD034, bA288G3.1, RIO1, RRP10	83732	ENSG00000124784	1885.75	3328.04
GSHG0034855	PPARGC1B	up	1.76	1.23e-15	8.87e-15	EASANA	chr5(+):149730252-149855022	UCSC	PPARG coactivator 1 beta	ERRL1, PERC, PGC-1(beta), PGC1B	133522	--	543.05	957.78
GSHG0024479	RIF1	up	1.76	5.45e-48	1.49e-46	EASANA	chr2(+):151409883-151508011	UCSC	replication timing regulatory factor 1	NULL	55183	--	3070.07	5415.98
GSHG0026869	UBE2C	up	1.76	4.36e-88	3.55e-86	EASANA	chr20(+):45812609-45816955	UCSC	ubiquitin conjugating enzyme E2 C	dJ447F3.2, UBCH10	11065	--	6766.01	11928.9
GSHG0024599	TTN-AS1	up	1.76	5.24e-13	3.25e-12	EASANA	chr2(+):178522824-178620217	UCSC	TTN antisense RNA 1	NULL	100506866	--	381.04	671.32
GSHG0011049	LRCH1	up	1.76	2.25e-17	1.78e-16	EASANA	chr13(+):46553168-46753041	UCSC	leucine rich repeats and calponin homology domain containing 1	CHDC1, NP81	23143	--	625.33	1100.81
GSHG0008060	THAP12	up	1.76	1.35e-100	1.41e-98	EASANA	chr11(-):76349956-76381132	UCSC	THAP domain containing 12	DAP4, P52rIPK, PRKRIR, THAP0	5612	ENSG00000137492	20207.7	35583.6
GSHG0025476	PCGF1	up	1.76	1.62e-11	9.2e-11	EASANA	chr2(-):74505043-74508580	UCSC	polycomb group ring finger 1	2010002K04Rik, NSPC1, RNF3A-2, RNF68	84759	ENSG00000115289	580.29	1021.81
GSHG0037568	RANBP9	up	1.76	1.16e-42	2.62e-41	EASANA	chr6(-):13621498-13711835	UCSC	RAN binding protein 9	BPM-L, BPM90, RanBP7, RANBPM	10048	ENSG00000010017	2142.76	3772.45
GSHG0020804	PIAS2	up	1.76	5.53e-09	2.62e-08	EASANA	chr18(-):46803218-46920160	UCSC	protein inhibitor of activated STAT 2	ARIP3, DIP, MIZ1, PIASX, SIZ2, ZMIZ4	9063	--	399.99	703.7
GSHG0018854	PER1	up	1.76	1.52e-15	1.1e-14	EASANA	chr17(-):8140472-8156360	UCSC	period circadian regulator 1	hPER, PER, RIGUI	5187	--	508.17	894.46
GSHG0035045	ZNF354B	up	1.76	2.68e-08	1.2e-07	EASANA	chr5(+):178859953-178885028	UCSC	zinc finger protein 354B	KID2	117608	ENSG00000178338	361.54	634.54
GSHG0004194	DDIT4	up	1.76	7.07e-25	8.11e-24	EASANA	chr10(+):72273920-72276036	UCSC	DNA damage inducible transcript 4	Dig2, REDD-1, REDD1	54541	ENSG00000168209	1457.66	2560.79
GSHG0003605	TP53BP2	up	1.76	6.97e-82	4.84e-80	EASANA	chr1(-):223779893-223845947	UCSC	tumor protein p53 binding protein 2	53BP2, ASPP2, BBP, P53BP2, PPP1R13A	7159	--	4631.25	8129.59
GSHG0020925	SLC66A2	up	1.76	7.11e-14	4.66e-13	EASANA	chr18(-):79902420-79951653	UCSC	solute carrier family 66 member 2	PQLC1	80148	--	450.33	789.79
GSHG0009607	--	up	1.76	4.49e-06	1.67e-05	EASANA	chr12(+):125138245-125141696	UCSC	--	NULL	--	--	160.17	281.15
GSHG0034649	PHAX	up	1.75	3.69e-60	1.5e-58	EASANA	chr5(+):126600915-126627252	UCSC	phosphorylated adaptor for RNA export	RNUXA	51808	ENSG00000164902	3063.13	5373.68
GSHG0035340	PRKAA1	up	1.75	2.17e-53	7.13e-52	EASANA	chr5(-):40759379-40798374	UCSC	protein kinase AMP-activated catalytic subunit alpha 1	AMPK, AMPKa1	5562	--	4525.78	7939.88
GSHG0026759	TP53INP2	up	1.75	1.91e-08	8.71e-08	EASANA	chr20(+):34704344-34713439	UCSC	tumor protein p53 inducible nuclear protein 2	C20orf110, dJ1181N3.1, DOR, PIG-U, PIGU, PINH	58476	--	226.08	396.36
GSHG0002930	LINC01138	up	1.75	1.46e-15	1.05e-14	EASANA	chr1(-):148362995-148459920	UCSC	long intergenic non-protein coding RNA 1138	LINC00875	388685	ENSG00000274020	522.15	915.44
GSHG0004465	MXI1	up	1.75	1.13e-29	1.57e-28	EASANA	chr10(+):110207598-110287365	UCSC	MAX interactor 1, dimerization protein	bHLHc11, MAD2, MXD2, MXI	4601	--	1971.11	3452.32
GSHG0035494	ENC1	up	1.75	1.38e-33	2.26e-32	EASANA	chr5(-):74627409-74641424	UCSC	ectodermal-neural cortex 1	CCL28, ENC-1, KLHL35, KLHL37, NRPB, PIG10, TP53I10	8507	--	2040.65	3576.29
GSHG0045674	CHST7	up	1.75	2.94e-05	0.000101	EASANA	chrX(+):46573765-46598496	UCSC	carbohydrate sulfotransferase 7	C6ST-2, GST-5	56548	ENSG00000147119	140.02	244.55
GSHG0014046	RAB8B	up	1.75	1.59e-21	1.56e-20	EASANA	chr15(+):63189534-63267776	UCSC	RAB8B, member RAS oncogene family	NULL	51762	ENSG00000166128	789.65	1382.38
GSHG0044701	TLE1	up	1.75	2.09e-68	1.07e-66	EASANA	chr9(-):81583683-81689547	UCSC	TLE family member 1, transcriptional corepressor	ESG, ESG1, GRG1	7088	ENSG00000196781	3845.91	6727.38
GSHG0033220	HAUS3 // POLN	up	1.75	1.08e-28	1.44e-27	EASANA	chr4(-):2071918-2242164	UCSC	HAUS augmin like complex subunit 3 // DNA polymerase nu	C4orf15, dgt3, IT1, POL4P	353497, 79441	ENSG00000130997	1422.19	2487.33
GSHG0046145	SLC9A6	up	1.75	7.09e-15	4.9e-14	EASANA	chrX(+):135985433-136047269	UCSC	solute carrier family 9 member A6	MRSA, NHE6	10479	--	776.66	1359.65
GSHG0028299	BTG3	up	1.75	4.36e-48	1.2e-46	EASANA	chr21(-):17593653-17612901	UCSC	BTG anti-proliferation factor 3	ANA, ANA/BTG3, APRO4, TOB5, TOB55, TOFA	10950	--	1873.99	3275.79
GSHG0037077	AMD1	up	1.75	4.22e-49	1.19e-47	EASANA	chr6(+):110814617-110895713	UCSC	adenosylmethionine decarboxylase 1	ADOMETDC, AMD, SAMDC	262	--	2813.47	4916.66
GSHG0000511	ATP6V0B	up	1.75	2.92e-36	5.25e-35	EASANA	chr1(+):43974959-43978295	UCSC	ATPase H+ transporting V0 subunit b	ATP6F, HATPL, VMA16	533	--	2008.81	3508.59
GSHG0026469	COPS9	up	1.75	3.7e-21	3.58e-20	EASANA	chr2(-):240126563-240136357	UCSC	COP9 signalosome subunit 9	CSNAP, MYEOV2	150678	--	1044.57	1824.85
GSHG0043494	SPIN1	up	1.75	2.04e-21	2e-20	EASANA	chr9(+):88387925-88478705	UCSC	spindlin 1	SPIN, TDRD24	10927	ENSG00000106723	869.85	1517.86
GSHG0022466	BRD4	up	1.75	8.71e-47	2.28e-45	EASANA	chr19(-):15235519-15332545	UCSC	bromodomain containing 4	CAP, HUNK1, HUNKI, MCAP	23476	--	3769.98	6583.38
GSHG0009055	MFSD5	up	1.75	8.8e-41	1.87e-39	EASANA	chr12(+):53251586-53254406	UCSC	major facilitator superfamily domain containing 5	hsMOT2, SLC61A1	84975	--	2721.37	4750.23
GSHG0037094	MARCKS	up	1.74	4.62e-61	1.93e-59	EASANA	chr6(+):113857345-113863475	UCSC	myristoylated alanine rich protein kinase C substrate	80K-L, MACS, PKCSL, PRKCSL	4082	ENSG00000277443	2959.89	5162.65
GSHG0000895	AMPD2	up	1.74	5.26e-72	2.91e-70	EASANA	chr1(+):109619504-109632134	UCSC	adenosine monophosphate deaminase 2	PCH9, SPG63	271	--	3533.26	6162.23
GSHG0020999	AMH	up	1.74	5.96e-09	2.82e-08	EASANA	chr19(+):2249311-2252073	UCSC	anti-Mullerian hormone	MIF, MIS	268	ENSG00000104899	307.11	534.85
GSHG0012087	BRMS1L	up	1.74	9.71e-15	6.67e-14	EASANA	chr14(+):35826338-35932325	UCSC	BRMS1 like transcriptional repressor	BRMS1	84312	ENSG00000100916	602.33	1049.98
GSHG0030404	PLXNA1	up	1.74	7.2e-59	2.75e-57	EASANA	chr3(+):126983115-127037389	UCSC	plexin A1	NOV, NOVP, PLEXIN-A1, PLXN1	5361	ENSG00000114554	7943.57	13828.5
GSHG0046365	AP1S2	up	1.74	2.26e-10	1.19e-09	EASANA	chrX(-):15825806-15854816	UCSC	adaptor related protein complex 1 subunit sigma 2	DC22, MRX59, MRXS21, MRXS5, MRXSF, PGS, SIGMA1B	8905	--	578.66	1006.4
GSHG0013741	TMOD3	up	1.74	5.67e-102	6.07e-100	EASANA	chr15(+):51829631-51929454	UCSC	tropomodulin 3	UTMOD	29766	ENSG00000138594	8036.37	13982.5
GSHG0033101	SAP30	up	1.74	0.000993	0.00288	EASANA	chr4(+):173370942-173377532	UCSC	Sin3A associated protein 30	NULL	8819	ENSG00000164105	80.69	140.54
GSHG0004074	MAPK8	up	1.74	8.48e-25	9.7e-24	EASANA	chr10(+):48306677-48439366	UCSC	mitogen-activated protein kinase 8	JNK, JNK-46, JNK1, JNK1A2, JNK21B1/2, PRKM8, SAPK1, SAPK1c	5599	--	920.88	1601.93
GSHG0006417	LRFN4	up	1.74	5.87e-21	5.63e-20	EASANA	chr11(+):66857064-66860475	UCSC	leucine rich repeat and fibronectin type III domain containing 4	FIGLER6, SALM3, SALM3.	78999	ENSG00000173621	1080.58	1877.76
GSHG0023966	HK2	up	1.74	1.69e-52	5.41e-51	EASANA	chr2(+):74834127-74893359	UCSC	hexokinase 2	HKII, HXK2	3099	--	3213.9	5585.86
GSHG0045747	MAGED1	up	1.74	2.85e-29	3.88e-28	EASANA	chrX(+):51803076-51902364	UCSC	MAGE family member D1	DLXIN-1, NRAGE	9500	--	2202.32	3826.33
GSHG0016030	GNPTG	up	1.74	2.36e-19	2.07e-18	EASANA	chr16(+):1351931-1364113	UCSC	N-acetylglucosamine-1-phosphate transferase subunit gamma	C16orf27, GNPTAG, LP2537, RJD9	84572	ENSG00000090581	745.04	1293.94
GSHG0010694	SBNO1	up	1.74	2.61e-112	3.53e-110	EASANA	chr12(-):123289109-123365209	UCSC	strawberry notch homolog 1	MOP3, Sno	55206	--	11166.5	19383.3
GSHG0019670	SOCS3	up	1.74	6.6e-71	3.56e-69	EASANA	chr17(-):78356778-78360925	UCSC	suppressor of cytokine signaling 3	ATOD4, CIS3, Cish3, SOCS-3, SSI-3, SSI3	9021	ENSG00000184557	4171.93	7239.9
GSHG0010181	KRT4	up	1.74	1.16e-50	3.47e-49	EASANA	chr12(-):52806549-52814116	UCSC	keratin 4	CK-4, CK4, CYK4, K4, WSN1	3851	ENSG00000170477	5023.55	8717.81
GSHG0003114	MEF2D	up	1.74	5.63e-40	1.17e-38	EASANA	chr1(-):156463727-156500775	UCSC	myocyte enhancer factor 2D	NULL	4209	--	1981.31	3436.08
GSHG0037204	TNFAIP3	up	1.74	7.13e-19	6.08e-18	EASANA	chr6(+):137867236-137883313	UCSC	TNF alpha induced protein 3	A20, AISBL, OTUD7C, TNFA1P2	7128	--	865.59	1503.01
GSHG0030852	HES1	up	1.73	6.58e-51	1.99e-49	EASANA	chr3(+):194136145-194138732	UCSC	hes family bHLH transcription factor 1	bHLHb39, HES-1, HHL, HRY	3280	ENSG00000114315	2469.6	4283.24
GSHG0014771	TMEM87A	up	1.73	2.67e-70	1.42e-68	EASANA	chr15(-):42210447-42273584	UCSC	transmembrane protein 87A	NULL	25963	--	4078.29	7068.88
GSHG0036424	GMNN	up	1.73	2.9e-55	9.98e-54	EASANA	chr6(+):24774931-24786099	UCSC	geminin DNA replication inhibitor	Gem, MGORS6	51053	--	3010.21	5218.03
GSHG0032252	ADRA2C	up	1.73	0.000301	0.000932	EASANA	chr4(+):3766385-3768526	UCSC	adrenoceptor alpha 2C	ADRA2L2, ADRA2RL2, ADRARL2, ALPHA2CAR	152	ENSG00000184160	107.52	186.33
GSHG0012992	COX16	up	1.73	1.87e-08	8.5e-08	EASANA	chr14(-):70325081-70359731	UCSC	cytochrome c oxidase assembly factor COX16	C14orf112, hCOX16, HSPC203	51241	ENSG00000133983	327.26	567.5
GSHG0001542	ELF3	up	1.73	3.52e-45	8.69e-44	EASANA	chr1(+):202007945-202017183	UCSC	E74 like ETS transcription factor 3	EPR-1, ERT, ESE-1, ESX	1999	--	5318.96	9212.24
GSHG0004503	FHIP2A	up	1.73	8.76e-12	5.05e-11	EASANA	chr10(+):114821744-114899832	UCSC	FHF complex subunit HOOK interacting protein 2A	bA106M7.3, FAM160B1, KIAA1600	57700	--	399.38	690.58
GSHG0023839	PAPOLG	up	1.73	2.33e-19	2.04e-18	EASANA	chr2(+):60756247-60802086	UCSC	poly(A) polymerase gamma	NULL	64895	--	949.18	1643.96
GSHG0042089	MROH1	up	1.73	6.91e-20	6.26e-19	EASANA	chr8(+):144148016-144261931	UCSC	maestro heat like repeat family member 1	HEATR7A	727957	--	830.03	1436.59
GSHG0002149	FUCA1	up	1.73	0.00135	0.00384	EASANA	chr1(-):23845077-23868299	UCSC	alpha-L-fucosidase 1	FUCA	2517	ENSG00000179163	107.7	186.78
GSHG0030238	CEP97	up	1.73	3.56e-11	1.97e-10	EASANA	chr3(+):101724591-101770562	UCSC	centrosomal protein 97	2810403B08Rik, LRRIQ2	79598	--	345.08	596.8
GSHG0024096	CNNM4	up	1.73	5.98e-24	6.61e-23	EASANA	chr2(+):96760902-96811889	UCSC	cyclin and CBS domain divalent metal cation transport mediator 4	ACDP4	26504	ENSG00000158158	1040.23	1797.78
GSHG0016193	SHISA9	up	1.73	7.08e-78	4.47e-76	EASANA	chr16(+):12901598-13240416	UCSC	shisa family member 9	CKAMP44	729993	--	7094.52	12263
GSHG0004429	FBXL15	up	1.73	2.69e-10	1.4e-09	EASANA	chr10(+):102419222-102423136	UCSC	F-box and leucine rich repeat protein 15	Fbl15, FBXO37, JET, PSD	79176	ENSG00000107872	420.62	727.11
GSHG0018924	PMP22	up	1.73	1.02e-05	3.69e-05	EASANA	chr17(-):15229779-15265326	UCSC	peripheral myelin protein 22	CIDP, CMT1A, CMT1E, DSS, GAS-3, GAS3, HMSNIA, HNPP, Sp110	5376	--	189.08	326.91
GSHG0034566	WDR36	up	1.73	3.9e-50	1.15e-48	EASANA	chr5(+):111092172-111130502	UCSC	WD repeat domain 36	GLC1G, TA-WDRP, TAWDRP, UTP21	134430	ENSG00000134987	2881.42	4977.39
GSHG0004894	ZNF33B	up	1.73	9.64e-45	2.35e-43	EASANA	chr10(-):42574185-42638837	UCSC	zinc finger protein 33B	KOX2, KOX31, ZNF11B	7582	--	2479.96	4281.68
GSHG0002900	PRKAB2	up	1.73	1.07e-08	4.98e-08	EASANA	chr1(-):147155106-147172561	UCSC	protein kinase AMP-activated non-catalytic subunit beta 2	NULL	5565	ENSG00000131791	320.81	553.71
GSHG0030783	--	up	1.72	0.00108	0.00312	EASANA	chr3(+):184197550-184199402	UCSC	--	NULL	--	--	141.6	244.18
GSHG0023432	NBPF1	up	1.72	6.42e-44	1.51e-42	EASANA	chr1(-):16562323-16613564	UCSC	NBPF member 1	AB13, AB14, AB23, AD2, NBG, NBPF	55672	ENSG00000219481	2382.05	4107.8
GSHG0000859	S1PR1	up	1.72	5.12e-39	1.02e-37	EASANA	chr1(+):101236899-101241518	UCSC	sphingosine-1-phosphate receptor 1	CD363, CHEDG1, D1S3362, ECGF1, EDG-1, EDG1, S1P1	1901	ENSG00000170989	1534.58	2646.22
GSHG0024360	INHBB	up	1.72	4.97e-88	4.04e-86	EASANA	chr2(+):120346136-120351803	UCSC	inhibin subunit beta B	NULL	3625	ENSG00000163083	6858.49	11822.6
GSHG0018985	ATPAF2	up	1.72	3.67e-28	4.8e-27	EASANA	chr17(-):17977409-18049437	UCSC	ATP synthase mitochondrial F1 complex assembly factor 2	ATP12, ATP12p, LP3663, MC5DN1	91647	ENSG00000171953	1140.83	1967.1
GSHG0037678	H2AC15	up	1.72	9.04e-05	0.000296	EASANA	chr6(-):27835509-27838375	UCSC	H2A clustered histone 15	H2A.1, H2A/d, H2AC11, H2AC13, H2AC14, H2AC16, H2AC17, H2AFD, HIST1H2AK	8330	ENSG00000275221	135.72	234.27
GSHG0009471	MAP1LC3B2	up	1.72	1.91e-13	1.22e-12	EASANA	chr12(+):116559381-116576591	UCSC	microtubule associated protein 1 light chain 3 beta 2	ATG8G	643246	ENSG00000258102	458.44	790.06
GSHG0036819	RUNX2	up	1.72	1.69e-07	7.12e-07	EASANA	chr6(+):45328323-45551082	UCSC	RUNX family transcription factor 2	AML3, CBF-alpha-1, CBFA1, CCD, CCD1, CLCD, OSF-2, OSF2, PEA2aA, PEBP2aA	860	--	275.06	473.17
GSHG0009738	NOP2	up	1.72	3.37e-97	3.29e-95	EASANA	chr12(-):6556863-6568314	UCSC	NOP2 nucleolar protein	NOL1, NOP120, NSUN1, p120	4839	--	8232.63	14181.9
GSHG0033544	RCHY1	up	1.72	1.03e-20	9.79e-20	EASANA	chr4(-):75435732-75514430	UCSC	ring finger and CHY zinc finger domain containing 1	ARNIP, CHIMP, PIRH2, PRO1996, RNF199, ZCHY, ZNF363	25898	--	847.9	1461.91
GSHG0048480	LRIG1	up	1.72	1.93e-18	1.61e-17	EASANA	chr3(-):66378796-66501121	UCSC	leucine rich repeats and immunoglobulin like domains 1	LIG-1, LIG1	26018	--	863.05	1487.69
GSHG0005524	FAM24B	up	1.72	3.3e-06	1.24e-05	EASANA	chr10(-):122849078-122879641	UCSC	family with sequence similarity 24 member B	NULL	196792	--	196.18	337.44
GSHG0012211	PPM1A	up	1.72	2.43e-38	4.71e-37	EASANA	chr14(+):60245750-60299087	UCSC	protein phosphatase, Mg2+/Mn2+ dependent 1A	PP2C-ALPHA, PP2CA, PP2Calpha	5494	--	1729.56	2976.29
GSHG0040423	DPY19L1	up	1.72	5.78e-14	3.8e-13	EASANA	chr7(-):34921469-35038041	UCSC	dpy-19 like C-mannosyltransferase 1	NULL	23333	--	655.53	1127.28
GSHG0005797	TMEM80	up	1.72	0.000147	0.000472	EASANA	chr11(+):695306-705028	UCSC	transmembrane protein 80	NULL	283232	--	172.07	295.99
GSHG0034442	F2RL1	up	1.72	1.16e-57	4.28e-56	EASANA	chr5(+):76819029-76835315	UCSC	F2R like trypsin receptor 1	GPR11, PAR2	2150	ENSG00000164251	5136.93	8837.39
GSHG0030620	TSC22D2	up	1.72	9.64e-81	6.45e-79	EASANA	chr3(+):150408289-150466422	UCSC	TSC22 domain family member 2	TILZ4a, TILZ4b, TILZ4c	9819	ENSG00000196428	6384.77	10966.5
GSHG0034731	SMAD5	up	1.72	1.19e-42	2.68e-41	EASANA	chr5(+):136132845-136182733	UCSC	SMAD family member 5	DWFC, JV5-1, MADH5	4090	--	1881.11	3229.16
GSHG0036951	SH3BGRL2	up	1.72	6.48e-23	6.81e-22	EASANA	chr6(+):79631283-79703655	UCSC	SH3 domain binding glutamate rich protein like 2	NULL	83699	ENSG00000198478	1077.1	1850.02
GSHG0048078	LOC100288203	up	1.72	0.00221	0.00614	EASANA	chr15(+):30471169-30490313	UCSC	WASP homolog associated with actin, golgi membranes and microtubules pseudogene	NULL	100288203	--	89.54	153.76
GSHG0026795	RPRD1B	up	1.72	9.35e-21	8.86e-20	EASANA	chr20(+):38033746-38092366	UCSC	regulation of nuclear pre-mRNA domain containing 1B	C20orf77, CREPT, dJ1057B20.2, K-H, Kub5-Hera, NET60	58490	--	710.01	1217.94
GSHG0012906	ATG14	up	1.71	7.27e-15	5.02e-14	EASANA	chr14(-):55366391-55411858	UCSC	autophagy related 14	ATG14L, BARKOR, KIAA0831	22863	--	519.56	890.19
GSHG0041848	ZNF317	up	1.71	3.69e-19	3.19e-18	EASANA	chr19(+):9140397-9163414	UCSC	zinc finger protein 317	NULL	57693	--	770.39	1319.83
GSHG0039280	NFE2L3	up	1.71	3.68e-47	9.69e-46	EASANA	chr7(+):26152198-26187137	UCSC	nuclear factor, erythroid 2 like 3	NRF3	9603	ENSG00000050344	3940.85	6758.09
GSHG0028406	DGCR8	up	1.71	5.97e-28	7.75e-27	EASANA	chr22(+):20080241-20111875	UCSC	DGCR8 microprocessor complex subunit	C22orf12, DGCRK6, Gy1, pasha	54487	--	1419.98	2433.89
GSHG0002554	LRRC40	up	1.71	8.74e-21	8.3e-20	EASANA	chr1(-):70144805-70205592	UCSC	leucine rich repeat containing 40	dJ677H15.1	55631	ENSG00000066557	768.34	1316.91
GSHG0034388	SREK1	up	1.71	4.54e-54	1.52e-52	EASANA	chr5(+):66144300-66183615	UCSC	splicing regulatory glutamic acid and lysine rich protein 1	SFRS12, SRrp508, SRrp86	140890	--	2626.88	4501.11
GSHG0032671	DCK	up	1.71	1.25e-19	1.12e-18	EASANA	chr4(+):70993563-71030914	UCSC	deoxycytidine kinase	NULL	1633	ENSG00000156136	739.67	1267.03
GSHG0045124	MIR600HG // MIR600	up	1.71	4.32e-19	3.72e-18	EASANA	chr9(-):123109495-123115477	UCSC	MIR600 host gene // microRNA 600	C9orf45, GL012, hsa-mir-600, MIRN600, NCRNA00287	693185, 81571	ENSG00000236901, ENSG00000283941	673.97	1153.92
GSHG0030083	KCTD6	up	1.71	6.87e-13	4.23e-12	EASANA	chr3(+):58492096-58502360	UCSC	potassium channel tetramerization domain containing 6	KCASH3	200845	--	431.8	739.56
GSHG0010408	ATP2B1	up	1.71	1.69e-22	1.74e-21	EASANA	chr12(-):89588049-89709366	UCSC	ATPase plasma membrane Ca2+ transporting 1	PMCA1, PMCA1kb	490	--	859.03	1470.46
GSHG0048563	MICB	up	1.71	1.87e-20	1.74e-19	EASANA	chr6(+):31494881-31511124	UCSC	MHC class I polypeptide-related sequence B	PERB11.2	4277	--	763.38	1306.83
GSHG0038288	CD164	up	1.71	1.41e-52	4.5e-51	EASANA	chr6(-):109366512-109382469	UCSC	CD164 molecule	DFNA66, endolyn, MGC-24, MGC-24v, MUC-24	8763	--	14676.3	25120.4
GSHG0018384	NOG	up	1.71	7.99e-57	2.87e-55	EASANA	chr17(+):56593699-56595611	UCSC	noggin	SYM1, SYNS1, SYNS1A	9241	ENSG00000183691	4032.19	6903
GSHG0048076	--	up	1.71	0.000174	0.000555	EASANA	chr15(-):32517705-32519753	UCSC	--	NULL	--	--	112.05	191.99
GSHG0045799	ZXDB	up	1.71	9.85e-23	1.03e-21	EASANA	chrX(+):57592011-57597477	UCSC	zinc finger X-linked duplicated B	dJ83L6.1, ZNF905	158586	ENSG00000198455	940.7	1609.05
GSHG0040367	HOXA11	up	1.71	0.000291	0.000902	EASANA	chr7(-):27181157-27185232	UCSC	homeobox A11	HOX1, HOX1I, RUSAT1	3207	ENSG00000005073	135.37	231.59
GSHG0025149	DTNB	up	1.71	2.35e-20	2.17e-19	EASANA	chr2(-):25377198-25673638	UCSC	dystrobrevin beta	NULL	1838	--	770.29	1317.39
GSHG0027008	ADRM1	up	1.71	3.29e-128	6.24e-126	EASANA	chr20(+):62302896-62308862	UCSC	adhesion regulating molecule 1	ARM-1, ARM1, GP110	11047	--	19050	32551.6
GSHG0035361	PAIP1	up	1.71	2.91e-59	1.13e-57	EASANA	chr5(-):43526265-43566260	UCSC	poly(A) binding protein interacting protein 1	NULL	10605	--	4134.54	7055.49
GSHG0009428	ATP2A2	up	1.71	6.25e-107	7.32e-105	EASANA	chr12(+):110281247-110351093	UCSC	ATPase sarcoplasmic/endoplasmic reticulum Ca2+ transporting 2	ATP2B, DAR, DD, SERCA2	488	--	32726.6	55835.9
GSHG0003426	ZBTB41	up	1.7	0.00138	0.00393	EASANA	chr1(-):197153682-197201293	UCSC	zinc finger and BTB domain containing 41	FRBZ1, ZNF924	360023	--	80.09	136.48
GSHG0001910	CCNL2	up	1.7	2.11e-41	4.57e-40	EASANA	chr1(-):1384550-1399336	UCSC	cyclin L2	ANIA-6B, CCNM, CCNS, HCLA-ISO, HLA-ISO, PCEE, SB138	81669	--	2073.21	3532.66
GSHG0034507	NR2F1	up	1.7	0.00438	0.0116	EASANA	chr5(+):93583222-93594615	UCSC	nuclear receptor subfamily 2 group F member 1	BBOAS, BBSOAS, COUP-TFI, COUPTF1, EAR-3, EAR3, ERBAL3, SVP44, TCFCOUP1, TFCOUP1	7025	ENSG00000175745	83.1	141.12
GSHG0033055	FNIP2	up	1.7	9.59e-09	4.46e-08	EASANA	chr4(+):158769026-158911375	UCSC	folliculin interacting protein 2	FNIPL, MAPO1	57600	ENSG00000052795	302.84	515.46
GSHG0042317	KAT6A	up	1.7	1.46e-32	2.3e-31	EASANA	chr8(-):41929479-42051987	UCSC	lysine acetyltransferase 6A	ARTHS, MOZ, MRD32, MYST-3, MYST3, RUNXBP2, ZC2HC6A, ZNF220	7994	--	1415.75	2412.35
GSHG0021506	CEBPG	up	1.7	1.08e-62	4.76e-61	EASANA	chr19(+):33373330-33382686	UCSC	CCAAT enhancer binding protein gamma	GPE1BP, IG/EBP-1	1054	--	4203.02	7158.12
GSHG0004842	MTPAP	up	1.7	5.87e-31	8.58e-30	EASANA	chr10(-):30309801-30349319	UCSC	mitochondrial poly(A) polymerase	PAPD1, SPAX4, TENT6	55149	ENSG00000107951	1289.92	2196.4
GSHG0036815	CDC5L	up	1.7	2.52e-74	1.47e-72	EASANA	chr6(+):44387706-44450425	UCSC	cell division cycle 5 like	CDC5, CDC5-LIKE, CEF1, dJ319D22.1, PCDC5RP	988	ENSG00000096401	5191.23	8837.07
GSHG0026525	NOP56	up	1.7	8.06e-118	1.2e-115	EASANA	chr20(+):2652532-2658393	UCSC	NOP56 ribonucleoprotein	NOL5A, SCA36	10528	ENSG00000101361	16388.7	27894.8
GSHG0039971	BPGM	up	1.7	2.47e-09	1.2e-08	EASANA	chr7(+):134646779-134679816	UCSC	bisphosphoglycerate mutase	DPGM, ECYT8	669	--	348.37	592.53
GSHG0007815	MTA2	up	1.7	3.47e-99	3.5e-97	EASANA	chr11(-):62593214-62601865	UCSC	metastasis associated 1 family member 2	MTA1L1, PID	9219	--	10210.1	17376.7
GSHG0027381	OSER1	up	1.7	3.84e-46	9.79e-45	EASANA	chr20(-):44195939-44210810	UCSC	oxidative stress responsive serine rich 1	C20orf111, dJ1183I21.1, HSPC207, Osr1, Perit1	51526	--	3145.36	5352.39
GSHG0020494	ADNP2	up	1.7	3.17e-42	7.02e-41	EASANA	chr18(+):80109031-80140348	UCSC	ADNP homeobox 2	ZNF508	22850	ENSG00000101544	2051.19	3489.6
GSHG0000129	--	up	1.7	0.0347	0.0775	EASANA	chr1(+):11021746-11022091	UCSC	--	NULL	--	--	35.49	60.29
GSHG0002462	TUT4	up	1.7	1.42e-29	1.96e-28	EASANA	chr1(-):52423275-52553458	UCSC	terminal uridylyl transferase 4	PAPD3, TENT3A, ZCCHC11	23318	--	1480.57	2516.78
GSHG0013016	PNMA1	up	1.7	6.31e-62	2.72e-60	EASANA	chr14(-):73711783-73714384	UCSC	PNMA family member 1	MA1	9240	ENSG00000176903	4453.38	7572.51
GSHG0017074	GGA2	up	1.7	1.98e-39	4.01e-38	EASANA	chr16(-):23463542-23510494	UCSC	golgi associated, gamma adaptin ear containing, ARF binding protein 2	VEAR	23062	ENSG00000103365	2027.06	3445.17
GSHG0018887	GAS7	up	1.7	4.3e-07	1.75e-06	EASANA	chr17(-):9910606-10198606	UCSC	growth arrest specific 7	NULL	8522	--	214.49	364.13
GSHG0019242	KRT15	up	1.7	3.51e-27	4.43e-26	EASANA	chr17(-):41513745-41522413	UCSC	keratin 15	CK15, K15, K1CO	3866	ENSG00000171346	1048.22	1781.17
GSHG0036017	DUSP1	up	1.7	2.78e-14	1.86e-13	EASANA	chr5(-):172768096-172771228	UCSC	dual specificity phosphatase 1	CL100, HVH1, MKP-1, MKP1, PTPN10	1843	ENSG00000120129	492.49	837.15
GSHG0039162	RNF216P1	up	1.7	1.01e-09	5.04e-09	EASANA	chr7(+):4973985-5040675	UCSC	ring finger protein 216 pseudogene 1	hCG2040556, RNF216L	441191	ENSG00000196204	355.39	603.96
GSHG0001908	MXRA8	up	1.7	0.000476	0.00144	EASANA	chr1(-):1352689-1363541	UCSC	matrix remodeling associated 8	ASP3	54587	--	104.35	176.89
GSHG0027482	ADNP	up	1.7	1.53e-85	1.19e-83	EASANA	chr20(-):50888918-50931437	UCSC	activity dependent neuroprotector homeobox	ADNP1, HVDAS, MRD28	23394	--	7586.73	12883
GSHG0040743	PMS2P3	up	1.7	5.63e-05	0.000189	EASANA	chr7(-):75507748-75528123	UCSC	PMS1 homolog 2, mismatch repair system component pseudogene 3	PMS2L3, PMS2L9, PMS5, PMSR3	5387	ENSG00000127957	147.45	250.23
GSHG0038379	MED23	up	1.7	4.59e-09	2.19e-08	EASANA	chr6(-):131573966-131628313	UCSC	mediator complex subunit 23	ARC130, CRSP130, CRSP133, CRSP3, DRIP130, MRT18, SUR-2, SUR2	9439	--	343.51	583.1
GSHG0012331	YLPM1	up	1.7	4.63e-67	2.29e-65	EASANA	chr14(+):74763316-74837318	UCSC	YLP motif containing 1	C14orf170, PPP1R169, ZAP113, ZAP3	56252	--	8960.86	15206.2
GSHG0045280	CAMSAP1	up	1.7	1.15e-19	1.03e-18	EASANA	chr9(-):135808487-135907546	UCSC	calmodulin regulated spectrin associated protein 1	NULL	157922	--	818.37	1387.45
GSHG0033141	STOX2	up	1.7	6.47e-13	3.98e-12	EASANA	chr4(+):183798022-184023530	UCSC	storkhead box 2	NULL	56977	ENSG00000173320	535.7	908.11
GSHG0037942	KCNK5	up	1.69	3.67e-19	3.18e-18	EASANA	chr6(-):39188971-39229475	UCSC	potassium two pore domain channel subfamily K member 5	K2p5.1, KCNK5b, TASK-2, TASK2	8645	ENSG00000164626	888.39	1505.21
GSHG0035405	IL6ST	up	1.69	1.76e-39	3.57e-38	EASANA	chr5(-):55935095-55994963	UCSC	interleukin 6 cytokine family signal transducer	CD130, CDW130, GP130, HIES4, IL-6RB, sGP130	3572	--	2627.53	4451.93
GSHG0043143	--	up	1.69	2.59e-25	3.05e-24	EASANA	chr9(+):4860453-4885917	UCSC	--	NULL	--	--	1198.22	2029.63
GSHG0032268	MSX1	up	1.69	1.51e-05	5.37e-05	EASANA	chr4(+):4859662-4863936	UCSC	msh homeobox 1	ECTD3, HOX7, HYD1, STHAG1	4487	ENSG00000163132	191.43	324.8
GSHG0021000	OAZ1	up	1.69	8.95e-53	2.89e-51	EASANA	chr19(+):2269486-2273487	UCSC	ornithine decarboxylase antizyme 1	AZ1, AZI, OAZ	4946	--	23379.3	39571.7
GSHG0026502	ZCCHC3	up	1.69	1.15e-28	1.52e-27	EASANA	chr20(+):296969-300321	UCSC	zinc finger CCHC-type containing 3	C20orf99	85364	ENSG00000247315	1834.41	3104.09
GSHG0010683	VPS37B	up	1.69	4.57e-80	3.02e-78	EASANA	chr12(-):122865330-122896165	UCSC	VPS37B subunit of ESCRT-I	NULL	79720	ENSG00000139722	7505.1	12700.9
GSHG0024734	PIKFYVE	up	1.69	5.05e-12	2.95e-11	EASANA	chr2(+):208266255-208358746	UCSC	phosphoinositide kinase, FYVE-type zinc finger containing	CFD, FAB1, HEL37, PIP5K, PIP5K3, ZFYVE29	200576	--	463.49	784.05
GSHG0043391	FAM189A2	up	1.69	0.0002	0.000633	EASANA	chr9(+):69324567-69392456	UCSC	family with sequence similarity 189 member A2	C9orf61, ENTREP, X123	9413	--	133.51	225.45
GSHG0034187	OTULINL	up	1.69	2.43e-62	1.06e-60	EASANA	chr5(+):14581792-14616180	UCSC	OTU deubiquitinase with linear linkage specificity like	FAM105A, NET20	54491	ENSG00000145569	3652.21	6178.13
GSHG0044162	TUSC1	up	1.69	6.73e-07	2.68e-06	EASANA	chr9(-):25676391-25678444	UCSC	tumor suppressor candidate 1	CCDC89B, TSG-9, TSG9	286319	ENSG00000198680	308.59	520.89
GSHG0047075	HCFC1	up	1.69	2.78e-29	3.79e-28	EASANA	chrX(-):153947557-153971818	UCSC	host cell factor C1	CFF, HCF, HCF-1, HCF1, HFC1, MRX3, PPP1R89, VCAF	3054	--	1641.56	2774
GSHG0035911	DCTN4	up	1.69	5.4e-30	7.6e-29	EASANA	chr5(-):150708440-150759035	UCSC	dynactin subunit 4	DYN4, P62	51164	--	1326.48	2241.84
GSHG0016540	GINS3	up	1.69	1.64e-16	1.24e-15	EASANA	chr16(+):58392443-58406147	UCSC	GINS complex subunit 3	PSF3	64785	--	780.29	1320.07
GSHG0029953	PTPN23	up	1.69	2.02e-23	2.19e-22	EASANA	chr3(+):47380982-47413441	UCSC	protein tyrosine phosphatase non-receptor type 23	HD-PTP, HDPTP, NEDBASS, PTP-TD14	25930	ENSG00000076201	1720.38	2906.94
GSHG0017302	CFAP20	up	1.69	1.25e-39	2.55e-38	EASANA	chr16(-):58113592-58129381	UCSC	cilia and flagella associated protein 20	BUG22, C16orf80, EVORF, fSAP23, GTL3	29105	--	2016.92	3407.5
GSHG0016996	CARHSP1	up	1.69	5.19e-56	1.82e-54	EASANA	chr16(-):8852943-8869009	UCSC	calcium regulated heat stable protein 1	CRHSP-24, CRHSP24, CSDC1	23589	--	3710.8	6264.88
GSHG0041839	OTUD6B	up	1.69	9.73e-32	1.48e-30	EASANA	chr8(+):91070315-91087093	UCSC	OTU deubiquitinase 6B	CGI-77, DUBA-5, DUBA5, IDDFSDA	51633	--	1965.52	3320.98
GSHG0001901	C1QTNF12	up	1.69	0.00148	0.0042	EASANA	chr1(-):1242453-1246722	UCSC	C1q and TNF related 12	C1QDC2, CTRP12, FAM132A	388581	ENSG00000184163	92.03	155.12
GSHG0029826	GPD1L	up	1.69	1.72e-13	1.1e-12	EASANA	chr3(+):32106531-32168713	UCSC	glycerol-3-phosphate dehydrogenase 1 like	GPD1-L	23171	ENSG00000152642	562.98	950.57
GSHG0012810	MBIP	up	1.69	1.14e-16	8.73e-16	EASANA	chr14(-):36298564-36320677	UCSC	MAP3K12 binding inhibitory protein 1	NULL	51562	--	659.38	1113.46
GSHG0040678	TYW1B	up	1.69	1.49e-13	9.59e-13	EASANA	chr7(-):72558744-72828200	UCSC	tRNA-yW synthesizing protein 1 homolog B	LINC00069, NCRNA00069, RSAFD2	441250	ENSG00000277149	510.14	860.86
GSHG0039204	LOC100505938	up	1.69	0.00511	0.0134	EASANA	chr7(+):8262225-8343281	UCSC	uncharacterized LOC100505938	NULL	100505938	--	62.16	104.73
GSHG0023412	SCAMP3	up	1.69	5.5e-74	3.17e-72	EASANA	chr1(-):155255980-155262360	UCSC	secretory carrier membrane protein 3	C1orf3	10067	--	4992.32	8416.54
GSHG0029793	NR1D2	up	1.69	1.56e-35	2.75e-34	EASANA	chr3(+):23945274-23980618	UCSC	nuclear receptor subfamily 1 group D member 2	BD73, EAR-1R, REVERBB, REVERBbeta, RVR	9975	--	2272.5	3830.93
GSHG0007047	FHIP1B	up	1.68	9.36e-27	1.16e-25	EASANA	chr11(-):6211335-6234663	UCSC	FHF complex subunit HOOK interacting protein 1B	C11orf56, FAM160A2, FHIP	84067	--	1218.35	2053.51
GSHG0041713	CHD7	up	1.68	2.86e-70	1.51e-68	EASANA	chr8(+):60678740-60868028	UCSC	chromodomain helicase DNA binding protein 7	CRG, HH5, IS3, KAL5	55636	--	6859.26	11555.3
GSHG0044416	FRG1JP	up	1.68	5e-05	0.000168	EASANA	chr9(-):63832051-63859634	UCSC	FSHD region gene 1 family member J, pseudogene	NULL	642236	--	148.88	250.79
GSHG0001274	VANGL2	up	1.68	3.3e-11	1.83e-10	EASANA	chr1(+):160400564-160428674	UCSC	VANGL planar cell polarity protein 2	LPP1, LTAP, STB1, STBM, STBM1	57216	ENSG00000162738	389.94	656.51
GSHG0025302	FBXO11	up	1.68	4.69e-31	6.92e-30	EASANA	chr2(-):47806920-47906498	UCSC	F-box protein 11	FBX11, IDDFBA, PRMT9, UBR6, UG063H01, VIT1	80204	--	1774	2988.06
GSHG0045109	RBM18	up	1.68	1.03e-49	2.97e-48	EASANA	chr9(-):122237622-122264840	UCSC	RNA binding motif protein 18	NULL	92400	ENSG00000119446	2519.82	4240.35
GSHG0016455	CYLD	up	1.68	4.76e-12	2.79e-11	EASANA	chr16(+):50726863-50801935	UCSC	CYLD lysine 63 deubiquitinase	BRSS, CDMT, CYLD1, CYLDI, EAC, FTDALS8, MFT, MFT1, SBS, TEM, USPL2	1540	--	454.72	764.37
GSHG0034110	MTRR	up	1.68	7.58e-48	2.06e-46	EASANA	chr5(+):7869104-7901120	UCSC	5-methyltetrahydrofolate-homocysteine methyltransferase reductase	cblE, MSR	4552	--	3354.82	5643.44
GSHG0003884	SEC61A2	up	1.68	0.000188	0.000595	EASANA	chr10(+):12129641-12169958	UCSC	SEC61 translocon subunit alpha 2	NULL	55176	--	130.25	219.47
GSHG0039773	SRRT	up	1.68	1.9e-81	1.31e-79	EASANA	chr7(+):100875079-100888664	UCSC	serrate, RNA effector molecule	ARS2, ASR2, serrate	51593	--	12870.3	21640.4
GSHG0027700	URB1-AS1	up	1.68	1.9e-06	7.28e-06	EASANA	chr21(+):32393128-32393945	UCSC	URB1 antisense RNA 1 (head to head)	C21orf119, PRED84	84996	ENSG00000256073	269.48	452.48
GSHG0003744	TFB2M	up	1.68	2.66e-27	3.37e-26	EASANA	chr1(-):246539730-246566261	UCSC	transcription factor B2, mitochondrial	Hkp1, mtTFB2	64216	ENSG00000162851	1187.03	1995.02
GSHG0045522	TMSB4X	up	1.68	1.69e-10	8.94e-10	EASANA	chrX(+):12975103-12977226	UCSC	thymosin beta 4 X-linked	FX, PTMB4, TB4X, TMSB4	7114	ENSG00000205542	23265.5	39096.6
GSHG0030407	MCM2	up	1.68	1.01e-115	1.46e-113	EASANA	chr3(+):127598410-127622436	UCSC	minichromosome maintenance complex component 2	BM28, CCNL1, cdc19, CDCL1, D3S3194, DFNA70, MITOTIN	4171	--	15222.4	25553.6
GSHG0021872	ATF5	up	1.68	5.54e-19	4.75e-18	EASANA	chr19(+):49928763-49933938	UCSC	activating transcription factor 5	ATFX, HMFN0395	22809	--	952.16	1597.23
GSHG0000051	SKI	up	1.68	1.37e-60	5.6e-59	EASANA	chr1(+):2228319-2310213	UCSC	SKI proto-oncogene	SGS, SKV	6497	ENSG00000157933	3929.85	6595.45
GSHG0012150	FRMD6	up	1.68	9.13e-16	6.65e-15	EASANA	chr14(+):51489128-51730732	UCSC	FERM domain containing 6	C14orf31, c14_5320, EX1, Willin	122786	--	701.61	1178.34
GSHG0032885	METTL14	up	1.68	1.69e-14	1.15e-13	EASANA	chr4(+):118685392-118715430	UCSC	methyltransferase like 14	hMETTL14	57721	ENSG00000145388	723.47	1215.15
GSHG0033444	TEC	up	1.68	1.38e-15	9.97e-15	EASANA	chr4(-):48135777-48269838	UCSC	tec protein tyrosine kinase	PSCTK4	7006	ENSG00000135605	641.19	1075.35
GSHG0045115	--	up	1.68	0.00145	0.00411	EASANA	chr9(-):122816054-122817252	UCSC	--	NULL	--	--	114.16	192
GSHG0034431	HMGCR	up	1.68	4.65e-64	2.15e-62	EASANA	chr5(+):75336329-75362116	UCSC	3-hydroxy-3-methylglutaryl-CoA reductase	LDLCQ3	3156	--	4707.07	7898.52
GSHG0014519	IGF1R	up	1.68	1.88e-25	2.23e-24	EASANA	chr15(+):98648539-98964530	UCSC	insulin like growth factor 1 receptor	CD221, IGFIR, IGFR, JTK13	3480	--	1395.3	2338.81
GSHG0041099	ZNF800	up	1.68	5.55e-29	7.5e-28	EASANA	chr7(-):127370043-127431924	UCSC	zinc finger protein 800	NULL	168850	ENSG00000048405	1276.29	2139.78
GSHG0000974	ATP1A1	up	1.68	8.63e-69	4.47e-67	EASANA	chr1(+):116372382-116404774	UCSC	ATPase Na+/K+ transporting subunit alpha 1	CMT2DD, HOMGSMR2	476	--	55662.3	93309.9
GSHG0000097	CAMTA1	up	1.68	4.07e-50	1.19e-48	EASANA	chr1(+):6785324-7769706	UCSC	calmodulin binding transcription activator 1	CANPMR	23261	--	2737.41	4587.6
GSHG0004348	SLC35G1	up	1.68	3.15e-18	2.6e-17	EASANA	chr10(+):93893973-93954241	UCSC	solute carrier family 35 member G1	C10orf60, POST, TMEM20	159371	--	1131.93	1896.84
GSHG0034321	FST	up	1.68	2.37e-65	1.13e-63	EASANA	chr5(+):53480587-53487134	UCSC	follistatin	FS	10468	--	5089.84	8529.29
GSHG0024555	DLX1	up	1.68	9.33e-31	1.35e-29	EASANA	chr2(+):172085480-172089674	UCSC	distal-less homeobox 1	NULL	1745	--	2128.93	3565.64
GSHG0024038	CYTOR	up	1.68	3.14e-22	3.2e-21	EASANA	chr2(+):87455427-87521518	UCSC	cytoskeleton regulator RNA	C2orf59, LINC00152, NCRNA00152	112597	--	1290.06	2162.22
GSHG0002123	HP1BP3	up	1.67	2.71e-32	4.2e-31	EASANA	chr1(-):20740266-20787307	UCSC	heterochromatin protein 1 binding protein 3	HP1-BP74, HP1BP74	50809	--	2030.17	3400.18
GSHG0033214	LETM1	up	1.67	4.33e-23	4.59e-22	EASANA	chr4(-):1807820-1856247	UCSC	leucine zipper and EF-hand containing transmembrane protein 1	SLC55A1	3954	ENSG00000168924	1159.92	1943.67
GSHG0001496	RGS2	up	1.67	0.00361	0.00969	EASANA	chr1(+):192809039-192812276	UCSC	regulator of G protein signaling 2	G0S8	5997	ENSG00000116741	131.87	221.37
GSHG0001354	SFT2D2	up	1.67	9e-43	2.05e-41	EASANA	chr1(+):168226004-168253021	UCSC	SFT2 domain containing 2	dJ747L4.C1.2, UNQ512	375035	ENSG00000213064	3024.11	5061.37
GSHG0044867	ZNF484	up	1.67	0.000272	0.000846	EASANA	chr9(-):92844182-92878038	UCSC	zinc finger protein 484	BA526D8.4	83744	--	124.54	208.71
GSHG0043499	CKS2	up	1.67	5.65e-67	2.78e-65	EASANA	chr9(+):89311195-89316703	UCSC	CDC28 protein kinase regulatory subunit 2	CKSHS2	1164	ENSG00000123975	5536.31	9265.5
GSHG0032809	METAP1	up	1.67	4.65e-36	8.29e-35	EASANA	chr4(+):98995721-99062809	UCSC	methionyl aminopeptidase 1	MAP1A, MetAP1A	23173	ENSG00000164024	1900.98	3180.93
GSHG0012886	FERMT2	up	1.67	4.32e-51	1.31e-49	EASANA	chr14(-):52857272-52951097	UCSC	FERM domain containing kindlin 2	KIND2, mig-2, MIG2, PLEKHC1, UNC112, UNC112B	10979	--	3059.92	5118.54
GSHG0034349	GPBP1	up	1.67	6.24e-52	1.96e-50	EASANA	chr5(+):57173948-57265824	UCSC	GC-rich promoter binding protein 1	GPBP, SSH6, VASCULIN	65056	--	2755.83	4608.35
GSHG0031843	PLOD2	up	1.67	2.65e-69	1.38e-67	EASANA	chr3(-):146069437-146161184	UCSC	procollagen-lysine, 2-oxoglutarate 5-dioxygenase 2	BRKS2, LH2, TLH	5352	--	6155.47	10280
GSHG0030968	RAF1	up	1.67	4.41e-38	8.46e-37	EASANA	chr3(-):12583601-12664117	UCSC	Raf-1 proto-oncogene, serine/threonine kinase	c-Raf, CMD1NN, CRAF, NS5, Raf-1	5894	--	4164.95	6955
GSHG0018039	WSB1	up	1.67	6.49e-38	1.23e-36	EASANA	chr17(+):27294080-27315926	UCSC	WD repeat and SOCS box containing 1	SWIP1, WSB-1	26118	--	1936.02	3231.68
GSHG0042550	PIP4P2	up	1.67	9.42e-07	3.71e-06	EASANA	chr8(-):90993796-91040888	UCSC	phosphatidylinositol-4, 5-bisphosphate 4-phosphatase 2	TMEM55A	55529	ENSG00000155099	255.53	426.2
GSHG0034846	ADRB2	up	1.67	2.58e-18	2.14e-17	EASANA	chr5(+):148825245-148828691	UCSC	adrenoceptor beta 2	ADRB2R, ADRBR, B2AR, BAR, BETA2AR	154	ENSG00000169252	819.04	1367.47
GSHG0037149	CENPW	up	1.67	1.94e-27	2.47e-26	EASANA	chr6(+):126339789-126483320	UCSC	centromere protein W	C6orf173, CENP-W, CUG2	387103	--	1340.9	2236.17
GSHG0027696	HUNK	up	1.67	0.000477	0.00144	EASANA	chr21(+):31873020-32004064	UCSC	hormonally up-regulated Neu-associated kinase	NULL	30811	ENSG00000142149	112.24	186.98
GSHG0014267	ZNF592	up	1.67	1.41e-40	2.99e-39	EASANA	chr15(+):84748349-84806445	UCSC	zinc finger protein 592	CAMOS, SCAR5	9640	--	3357.34	5594.45
GSHG0047605	PHRF1	up	1.67	1.37e-20	1.29e-19	EASANA	chr11(+):576470-612222	UCSC	PHD and ring finger domains 1	PPP1R125, RNF221	57661	--	1102.7	1835.56
GSHG0028785	FRG1FP	up	1.67	7.73e-05	0.000255	EASANA	chr22(-):10940597-10961529	UCSC	FSHD region gene 1 family member F, pseudogene	NULL	102723780	--	188.56	314.93
GSHG0004351	TBC1D12	up	1.67	3.72e-05	0.000127	EASANA	chr10(+):94402541-94536332	UCSC	TBC1 domain family member 12	NULL	23232	ENSG00000108239	166.53	277.18
GSHG0001316	UAP1	up	1.67	1.44e-73	8.25e-72	EASANA	chr1(+):162561506-162599842	UCSC	UDP-N-acetylglucosamine pyrophosphorylase 1	AGX, AGX1, AGX2, SPAG2	6675	--	5531.12	9211.91
GSHG0008930	DNM1L	up	1.67	7.1e-75	4.21e-73	EASANA	chr12(+):32679200-32745650	UCSC	dynamin 1 like	DLP1, DRP1, DVLP, DYMPLE, EMPF, EMPF1, HDYNIV, OPA5	10059	--	9428.65	15700.1
GSHG0034713	TXNDC15	up	1.66	1.38e-25	1.65e-24	EASANA	chr5(+):134873736-134901635	UCSC	thioredoxin domain containing 15	BUG, C5orf14, UNQ335	79770	ENSG00000113621	1071.54	1783.64
GSHG0039316	PLEKHA8	up	1.66	9.47e-06	3.42e-05	EASANA	chr7(+):30028412-30130483	UCSC	pleckstrin homology domain containing A8	FAPP2	84725	--	193.11	321.08
GSHG0027262	FRG1CP	up	1.66	2.61e-09	1.27e-08	EASANA	chr20(-):28563850-28602843	UCSC	FSHD region gene 1 family member C, pseudogene	NULL	100289097	ENSG00000282826	351.48	585.27
GSHG0040925	UFSP1	up	1.66	0.00933	0.0234	EASANA	chr7(-):100888158-100889718	UCSC	UFM1 specific peptidase 1 (inactive)	UFSP	402682	ENSG00000176125	74.38	123.33
GSHG0026822	PLCG1	up	1.66	1.23e-33	2e-32	EASANA	chr20(+):41137237-41177626	UCSC	phospholipase C gamma 1	NCKAP3, PLC-II, PLC1, PLC148, PLCgamma1	5335	--	1953.07	3245.58
GSHG0046497	PCSK1N	up	1.66	0.000834	0.00244	EASANA	chrX(-):48831096-48835610	UCSC	proprotein convertase subtilisin/kexin type 1 inhibitor	BigLEN, PEN, PROSAAS, SAAS, SCG8, SgVIII	27344	ENSG00000102109	137.8	228.76
GSHG0039648	DBF4	up	1.66	7.72e-26	9.29e-25	EASANA	chr7(+):87876222-87909553	UCSC	DBF4 zinc finger	ASK, CHIF, DBF4A, ZDBF1	10926	ENSG00000006634	1200.67	1996.2
GSHG0043645	RNF20	up	1.66	2.73e-39	5.49e-38	EASANA	chr9(+):101533851-101563344	UCSC	ring finger protein 20	BRE1, BRE1A, hBRE1	56254	ENSG00000155827	1991.35	3310.88
GSHG0039848	CAPZA2	up	1.66	2.32e-44	5.58e-43	EASANA	chr7(+):116862537-116922049	UCSC	capping actin protein of muscle Z-line subunit alpha 2	CAPPA2, CAPZ	830	ENSG00000198898	2989.23	4970.25
GSHG0048844	DGAT1	up	1.66	4.12e-22	4.18e-21	EASANA	chr8(-):144314584-144326889	UCSC	diacylglycerol O-acyltransferase 1	ARAT, ARGP1, DGAT, DIAR7	8694	ENSG00000185000	990.65	1646.43
GSHG0012998	MED6	up	1.66	6.89e-30	9.64e-29	EASANA	chr14(-):70583221-70600669	UCSC	mediator complex subunit 6	ARC33, NY-REN-28	10001	--	1782.82	2961.14
GSHG0034709	SEC24A	up	1.66	4.08e-33	6.53e-32	EASANA	chr5(+):134648785-134727909	UCSC	SEC24 homolog A, COPII coat complex component	NULL	10802	--	1735.97	2883.51
GSHG0034328	SNX18	up	1.66	2.37e-32	3.69e-31	EASANA	chr5(+):54517759-54546586	UCSC	sorting nexin 18	SH3PX2, SH3PXD3B, SNAG1	112574	--	3996.08	6635.11
GSHG0035110	LOC728613	up	1.66	6.83e-06	2.5e-05	EASANA	chr5(-):1597557-1634005	UCSC	programmed cell death 6 pseudogene	NULL	728613	--	195.16	324.52
GSHG0046272	FUNDC2	up	1.66	4.77e-47	1.25e-45	EASANA	chrX(+):155026832-155060304	UCSC	FUN14 domain containing 2	DC44, HCBP6, HCC3, PD03104	65991	ENSG00000165775	3793.43	6296.61
GSHG0045529	RAB9A	up	1.66	4.31e-37	7.94e-36	EASANA	chrX(+):13662744-13710504	UCSC	RAB9A, member RAS oncogene family	RAB9	9367	--	2178	3616.85
GSHG0039815	KMT2E	up	1.66	7.86e-13	4.83e-12	EASANA	chr7(+):105014190-105115019	UCSC	lysine methyltransferase 2E (inactive)	HDCMC04P, MLL5, NKp44L, ODLURO	55904	--	647.12	1073.79
GSHG0012108	MIA2	up	1.66	7.13e-19	6.08e-18	EASANA	chr14(+):39233915-39388522	UCSC	MIA SH3 domain ER export factor 2	CTAGE5, MEA6, MGEA, MGEA11, MGEA6, TALI	4253	--	936.23	1554.57
GSHG0031741	H1-10	up	1.66	2.13e-56	7.53e-55	EASANA	chr3(-):129314771-129316286	UCSC	H1.10 linker histone	H1.10, H1FX, H1X	8971	ENSG00000184897	5363.56	8897.51
GSHG0024838	ACSL3	up	1.66	3.4e-48	9.33e-47	EASANA	chr2(+):222861022-222944639	UCSC	acyl-CoA synthetase long chain family member 3	ACS3, FACL3, LACS3, PRO2194	2181	--	5680.97	9423.63
GSHG0026918	CEBPB	up	1.66	1.59e-45	3.97e-44	EASANA	chr20(+):50190583-50192690	UCSC	CCAAT enhancer binding protein beta	C/EBP-beta, IL6DBP, NF-IL6, TCF5	1051	ENSG00000172216	6956.86	11533.6
GSHG0034870	GM2A	up	1.66	7.06e-16	5.17e-15	EASANA	chr5(+):151253124-151317437	UCSC	GM2 ganglioside activator	GM2-AP, SAP-3	2760	ENSG00000196743	647.55	1073.7
GSHG0022946	ZNF428	up	1.66	8.47e-07	3.35e-06	EASANA	chr19(-):43607224-43619629	UCSC	zinc finger protein 428	C19orf37, Zfp428	126299	ENSG00000131116	215.45	357.03
GSHG0008093	PRCP	up	1.66	2.58e-11	1.44e-10	EASANA	chr11(-):82822936-82901691	UCSC	prolylcarboxypeptidase	HUMPCP, PCP	5547	--	621.01	1029.94
GSHG0040240	CYTH3	up	1.66	1.36e-45	3.4e-44	EASANA	chr7(-):6161779-6272648	UCSC	cytohesin 3	ARNO3, cytohesin-3, GRP1, PSCD3	9265	ENSG00000008256	3816.71	6324.86
GSHG0031802	CEP70	up	1.66	1.84e-18	1.53e-17	EASANA	chr3(-):138494344-138594356	UCSC	centrosomal protein 70	BITE	80321	--	865.45	1434.86
GSHG0029577	ADI1	up	1.66	3.63e-46	9.3e-45	EASANA	chr2(-):3497366-3519531	UCSC	acireductone dioxygenase 1	APL1, ARD, Fe-ARD, HMFT1638, MTCBP1, mtnD, Ni-ARD, SIPL	55256	--	3261.58	5402.83
GSHG0033893	C4orf46	up	1.66	6.67e-16	4.89e-15	EASANA	chr4(-):158666675-158672255	UCSC	chromosome 4 open reading frame 46	RCDG1	201725	ENSG00000205208	1117.94	1849.99
GSHG0007949	CDK2AP2	up	1.66	5.41e-10	2.76e-09	EASANA	chr11(-):67506497-67508637	UCSC	cyclin dependent kinase 2 associated protein 2	DOC-1R, p14	10263	ENSG00000167797	427.88	708.62
GSHG0034671	CDC42SE2	up	1.66	5.87e-14	3.86e-13	EASANA	chr5(+):131264053-131394672	UCSC	CDC42 small effector 2	SPEC2	56990	--	572.59	947.58
GSHG0036360	SMIM13	up	1.65	4.82e-27	6.06e-26	EASANA	chr6(+):11093806-11138733	UCSC	small integral membrane protein 13	C6orf228	221710	ENSG00000224531	2035.55	3366.74
GSHG0043388	FXN	up	1.65	4.67e-18	3.83e-17	EASANA	chr9(+):69035259-69079076	UCSC	frataxin	CyaY, FA, FARR, FRDA, X25	2395	--	788.66	1305.41
GSHG0011298	ABHD13	up	1.65	5.2e-07	2.1e-06	EASANA	chr13(+):108218392-108234254	UCSC	abhydrolase domain containing 13	bA153I24.2, BEM46L1, C13orf6	84945	ENSG00000139826	566.63	937.45
GSHG0011088	WDFY2	up	1.65	1.99e-15	1.42e-14	EASANA	chr13(+):51584462-51767709	UCSC	WD repeat and FYVE domain containing 2	PROF, WDF2, ZFYVE22	115825	ENSG00000139668	603.19	998.2
GSHG0003097	KHDC4	up	1.65	4.54e-46	1.15e-44	EASANA	chr1(-):155913045-155934413	UCSC	KH domain containing 4, pre-mRNA splicing factor	BLOM7, KIAA0907, SNORA80EHG	22889	ENSG00000132680	3206.94	5302.66
GSHG0001498	CDC73	up	1.65	6.52e-42	1.44e-40	EASANA	chr1(+):193122031-193254815	UCSC	cell division cycle 73	C1orf28, FIHP, HPTJT, HRPT1, HRPT2, HYX	79577	--	2230.84	3688.95
GSHG0040314	POLR1F	up	1.65	6.13e-24	6.77e-23	EASANA	chr7(-):19695461-19709061	UCSC	RNA polymerase I subunit F	A43, RPA43, TWISTNB	221830	ENSG00000105849	2185.85	3613.66
GSHG0017919	TTC19	up	1.65	8.11e-24	8.92e-23	EASANA	chr17(+):15999380-16029404	UCSC	tetratricopeptide repeat domain 19	2010204O13Rik, MC3DN2	54902	ENSG00000011295	1226.17	2025.74
GSHG0015870	TM2D3	up	1.65	1.46e-20	1.37e-19	EASANA	chr15(-):101632977-101652382	UCSC	TM2 domain containing 3	BLP2	80213	--	1145.76	1892.58
GSHG0034385	ERBIN	up	1.65	3.09e-49	8.81e-48	EASANA	chr5(+):65926566-66082546	UCSC	erbb2 interacting protein	ERBB2IP, HEL-S-78, LAP2	55914	--	2981.21	4926.05
GSHG0011176	NDFIP2	up	1.65	2.37e-23	2.55e-22	EASANA	chr13(+):79481124-79556075	UCSC	Nedd4 family interacting protein 2	N4WBP5A	54602	ENSG00000102471	1199.65	1981.03
GSHG0045108	LHX6	up	1.65	1.25e-07	5.3e-07	EASANA	chr9(-):122202581-122228957	UCSC	LIM homeobox 6	LHX6.1	26468	--	265.73	439.21
GSHG0032683	CXCL1	up	1.65	1.01e-11	5.78e-11	EASANA	chr4(+):73869393-73871308	UCSC	C-X-C motif chemokine ligand 1	FSP, GRO1, GROa, MGSA, MGSA-a, NAP-3, SCYB1	2919	ENSG00000163739	9585.56	15830.8
GSHG0019380	HOXB2	up	1.65	0.00144	0.0041	EASANA	chr17(-):48542655-48545109	UCSC	homeobox B2	Hox-2.8, HOX2, HOX2H, K8	3212	ENSG00000173917	150.42	247.89
GSHG0039275	PALS2	up	1.65	3.94e-19	3.41e-18	EASANA	chr7(+):24573382-24694193	UCSC	protein associated with LIN7 2, MAGUK family member	MPP6, p55T, VAM-1, VAM1	51678	--	978.78	1616.41
GSHG0003599	TAF1A	up	1.65	3.31e-25	3.87e-24	EASANA	chr1(-):222557902-222589933	UCSC	TATA-box binding protein associated factor, RNA polymerase I subunit A	MGC:17061, RAFI48, SL1, TAFI48	9015	--	1572.82	2597.31
GSHG0034906	PPP1R2B	up	1.65	7.09e-05	0.000235	EASANA	chr5(+):156850295-156852528	UCSC	PPP1R2 family member B	PPP1R2P3	153743	ENSG00000231989	189.73	313.55
GSHG0012245	FNTB	up	1.65	4.67e-13	2.91e-12	EASANA	chr14(+):64986722-65062651	UCSC	farnesyltransferase, CAAX box, beta	FPTB	2342	ENSG00000257365	605.75	998.18
GSHG0033336	--	up	1.65	0.00166	0.00469	EASANA	chr4(-):17483035-17485586	UCSC	--	NULL	--	--	100.54	165.88
GSHG0038327	ZUP1	up	1.65	1.86e-14	1.26e-13	EASANA	chr6(-):116635618-116668810	UCSC	zinc finger containing ubiquitin peptidase 1	C6orf113, DUB, ZUFSP	221302	ENSG00000153975	913.1	1504.86
GSHG0021606	IST1	up	1.65	8.92e-38	1.69e-36	EASANA	chr16(+):71894408-71931199	UCSC	IST1 factor associated with ESCRT-III	CHMP8, OLC1	9798	--	2233.67	3681.72
GSHG0027637	USP25	up	1.65	4.37e-57	1.57e-55	EASANA	chr21(+):15729982-15880064	UCSC	ubiquitin specific peptidase 25	USP21	29761	--	4950.37	8157.53
GSHG0029897	CTNNB1	up	1.65	1.52e-46	3.95e-45	EASANA	chr3(+):41194910-41240443	UCSC	catenin beta 1	armadillo, CTNNB, EVR7, MRD19, NEDSDV	1499	--	24619.3	40556.3
GSHG0006707	FDX1	up	1.65	2.86e-18	2.36e-17	EASANA	chr11(+):110429948-110464884	UCSC	ferredoxin 1	ADX, FDX, LOH11CR1D	2230	ENSG00000137714	759.62	1251.73
GSHG0040244	DAGLB	up	1.65	2.4e-13	1.52e-12	EASANA	chr7(-):6409126-6447954	UCSC	diacylglycerol lipase beta	DAGLBETA, KCCR13L	221955	--	589.67	972.01
GSHG0037073	CDC40	up	1.65	1.43e-32	2.24e-31	EASANA	chr6(+):110180141-110254274	UCSC	cell division cycle 40	EHB3, PRP17, PRPF17	51362	ENSG00000168438	2318.28	3816.53
GSHG0005317	NOC3L	up	1.65	7.14e-43	1.64e-41	EASANA	chr10(-):94315247-94362958	UCSC	NOC3 like DNA replication regulator	AD24, C10orf117, FAD24	64318	ENSG00000173145	3221.17	5303.6
GSHG0036804	VEGFA	up	1.65	3.98e-10	2.05e-09	EASANA	chr6(+):43770209-43786487	UCSC	vascular endothelial growth factor A	MVCD1, VEGF, VPF	7422	--	508.14	835.87
GSHG0047999	KLF13	up	1.65	5.07e-61	2.11e-59	EASANA	chr15(+):31326835-31435665	UCSC	Kruppel like factor 13	BTEB3, FKLF2, NSLP1, RFLAT-1, RFLAT1	51621	ENSG00000169926	9089.55	14958.2
GSHG0026856	PI3	up	1.64	1.73e-12	1.04e-11	EASANA	chr20(+):45174902-45176544	UCSC	peptidase inhibitor 3	cementoin, ESI, SKALP, WAP3, WFDC14	5266	ENSG00000124102	523.53	861.23
GSHG0001389	SUCO	up	1.64	1.38e-48	3.83e-47	EASANA	chr1(+):172532349-172611833	UCSC	SUN domain containing ossification factor	C1orf9, CH1, OPT, SLP1	51430	--	3136.9	5161.18
GSHG0043690	DNAJC25	up	1.64	5.52e-08	2.42e-07	EASANA	chr9(+):111631334-111654347	UCSC	DnaJ heat shock protein family (Hsp40) member C25	bA16L21.2.1	548645	--	321.12	528.51
GSHG0013423	DDX24	up	1.64	3.07e-95	2.88e-93	EASANA	chr14(-):94048287-94081212	UCSC	DEAD-box helicase 24	NULL	57062	ENSG00000089737	12855.2	21139.5
GSHG0048576	PRKAR2B	up	1.64	2.2e-10	1.16e-09	EASANA	chr7(+):107044694-107161811	UCSC	protein kinase cAMP-dependent type II regulatory subunit beta	PRKAR2, RII-BETA	5577	ENSG00000005249	533.2	876.51
GSHG0044067	ERMP1	up	1.64	4.19e-25	4.87e-24	EASANA	chr9(-):5765076-5833117	UCSC	endoplasmic reticulum metallopeptidase 1	bA207C16.3, FXNA, KIAA1815	79956	ENSG00000099219	1515.88	2490.98
GSHG0037933	BTBD9	up	1.64	0.000748	0.0022	EASANA	chr6(-):38168451-38639929	UCSC	BTB domain containing 9	dJ322I12.1	114781	--	142.44	233.53
GSHG0034658	PRRC1	up	1.64	8.09e-48	2.19e-46	EASANA	chr5(+):127517640-127555090	UCSC	proline rich coiled-coil 1	NULL	133619	--	3055.5	5018.68
GSHG0038091	GCLC	up	1.64	1.86e-25	2.2e-24	EASANA	chr6(-):53497341-53545101	UCSC	glutamate-cysteine ligase catalytic subunit	GCL, GCS, GLCL, GLCLC	2729	--	1759.43	2891.5
GSHG0002696	FRRS1	up	1.64	9.05e-09	4.22e-08	EASANA	chr1(-):99703970-99766635	UCSC	ferric chelate reductase 1	SDFR2, SDR2	391059	--	395.05	647.89
GSHG0019108	PIGS	up	1.64	1.02e-38	2e-37	EASANA	chr17(-):28553387-28571532	UCSC	phosphatidylinositol glycan anchor biosynthesis class S	GPIBD18	94005	ENSG00000087111	3719.39	6106.27
GSHG0027754	DYRK1A	up	1.64	1.03e-42	2.34e-41	EASANA	chr21(+):37365573-37575773	UCSC	dual specificity tyrosine phosphorylation regulated kinase 1A	DYRK, DYRK1, HP86, MNB, MNBH, MRD7	1859	--	2726.69	4474.66
GSHG0020740	--	up	1.64	1.45e-09	7.18e-09	EASANA	chr18(-):26542971-26545791	UCSC	--	NULL	--	--	445.67	731.39
GSHG0031144	DYNC1LI1	up	1.64	2.62e-63	1.18e-61	EASANA	chr3(-):32525974-32570858	UCSC	dynein cytoplasmic 1 light intermediate chain 1	DLC-A, DNCLI1, LIC1	51143	--	4380	7184.61
GSHG0016940	ELOB	up	1.64	2.01e-07	8.41e-07	EASANA	chr16(-):2771414-2777280	UCSC	elongin B	SIII, TCEB2	6923	--	2799.12	4590.27
GSHG0003045	S100A5	up	1.64	0.00855	0.0216	EASANA	chr1(-):153537147-153541809	UCSC	S100 calcium binding protein A5	S100D	6276	--	76.91	125.62
GSHG0022017	CCDC106	up	1.64	3.51e-09	1.69e-08	EASANA	chr19(+):55647400-55653161	UCSC	coiled-coil domain containing 106	HSU79303, ZNF581	29903	--	363.14	594.77
GSHG0005828	CD81	up	1.64	5.13e-39	1.02e-37	EASANA	chr11(+):2376180-2397397	UCSC	CD81 molecule	CVID6, S5.7, TAPA1, TSPAN28	975	--	4194.1	6873.28
GSHG0013264	LGMN	up	1.64	7.01e-50	2.04e-48	EASANA	chr14(-):92703809-92748627	UCSC	legumain	AEP, LGMN1, PRSC1	5641	--	3475.41	5696.45
GSHG0039120	GET4	up	1.64	1.17e-25	1.4e-24	EASANA	chr7(+):876554-896436	UCSC	guided entry of tail-anchored proteins factor 4	C7orf20, CEE, CGI-20, TRC35	51608	ENSG00000239857	1430.43	2343.47
GSHG0037213	HECA	up	1.64	4.86e-11	2.67e-10	EASANA	chr6(+):139135080-139180802	UCSC	hdc homolog, cell cycle regulator	dJ225E12.1, HDC, HDCL, HHDC	51696	ENSG00000112406	545.79	894.73
GSHG0032927	LARP1B	up	1.64	9.17e-24	1.01e-22	EASANA	chr4(+):128061286-128222926	UCSC	La ribonucleoprotein 1B	LARP2	55132	--	1736.21	2844.96
GSHG0045869	UPRT	up	1.64	1.19e-15	8.57e-15	EASANA	chrX(+):75156369-75304897	UCSC	uracil phosphoribosyltransferase homolog	FUR1, UPP	139596	--	754.73	1236.1
GSHG0002602	SYDE2	up	1.64	6.82e-08	2.96e-07	EASANA	chr1(-):85156889-85201016	UCSC	synapse defective Rho GTPase homolog 2	NULL	84144	ENSG00000097096	276.21	451.96
GSHG0043718	ZNF618	up	1.64	1.5e-06	5.79e-06	EASANA	chr9(+):113876279-114056594	UCSC	zinc finger protein 618	FP13169, NEDD10	114991	--	275.8	451.54
GSHG0026704	ID1	up	1.64	1.71e-73	9.78e-72	EASANA	chr20(+):31605288-31606515	UCSC	inhibitor of DNA binding 1, HLH protein	bHLHb24, ID	3397	--	23563.5	38531.1
GSHG0015056	LEO1	up	1.63	1.11e-58	4.22e-57	EASANA	chr15(-):51938025-51982408	UCSC	LEO1 homolog, Paf1/RNA polymerase II complex component	RDL	123169	--	8173.41	13365.8
GSHG0047093	LAGE3	up	1.63	1.4e-08	6.43e-08	EASANA	chrX(-):154477771-154479257	UCSC	L antigen family member 3	CVG5, DXS9879E, DXS9951E, ESO3, GAMOS2, ITBA2, Pcc1	8270	ENSG00000196976	566.28	926.52
GSHG0034158	MARCHF6	up	1.63	1.32e-60	5.39e-59	EASANA	chr5(+):10353695-10440388	UCSC	membrane associated ring-CH-type finger 6	DOA10, FAME3, MARCH-VI, MARCH6, RNF176, TEB4	10299	--	5847.54	9557.01
GSHG0020958	HCN2	up	1.63	2.49e-06	9.48e-06	EASANA	chr19(+):589881-617159	UCSC	hyperpolarization activated cyclic nucleotide gated potassium and sodium channel 2	BCNG-2, BCNG2, HAC-1	610	ENSG00000099822	239.28	390.56
GSHG0046587	SPIN4	up	1.63	3.57e-17	2.8e-16	EASANA	chrX(-):63347228-63351332	UCSC	spindlin family member 4	TDRD28	139886	ENSG00000186767	1167.62	1906.96
GSHG0033341	--	up	1.63	9.55e-06	3.45e-05	EASANA	chr4(-):17807027-17809472	UCSC	--	NULL	--	--	207.66	338.78
GSHG0014091	C15orf61	up	1.63	2.96e-14	1.98e-13	EASANA	chr15(+):67521131-67530146	UCSC	chromosome 15 open reading frame 61	NULL	145853	ENSG00000189227	614.5	1003.6
GSHG0022525	ELL	up	1.63	5.62e-20	5.11e-19	EASANA	chr19(-):18442663-18522109	UCSC	elongation factor for RNA polymerase II	C19orf17, ELL1, MEN, PPP1R68	8178	--	912.27	1488.48
GSHG0002495	USP24	up	1.63	4.79e-18	3.92e-17	EASANA	chr1(-):55066359-55215364	UCSC	ubiquitin specific peptidase 24	NULL	23358	ENSG00000162402	1236.62	2019.65
GSHG0021401	GDF15	up	1.63	0.00102	0.00296	EASANA	chr19(+):18386158-18389177	UCSC	growth differentiation factor 15	GDF-15, MIC-1, MIC1, NAG-1, PDF, PLAB, PTGFB	9518	ENSG00000130513	108.6	177.12
GSHG0040494	H2AZ2	up	1.63	4.41e-30	6.23e-29	EASANA	chr7(-):44826889-44848126	UCSC	H2A.Z variant histone 2	H2A.Z-2, H2AFV, H2AV	94239	--	2584.28	4215.39
GSHG0007225	PAX6	up	1.63	8.73e-15	6.01e-14	EASANA	chr11(-):31789026-31817961	UCSC	paired box 6	AN, AN1, AN2, ASGD5, D11S812E, FVH1, MGDA, WAGR	5080	--	963.47	1572.69
GSHG0041213	MKRN1	up	1.63	2.71e-56	9.55e-55	EASANA	chr7(-):140453033-140479569	UCSC	makorin ring finger protein 1	RNF61	23608	--	4306.54	7025.29
GSHG0025364	WDPCP	up	1.63	2.64e-05	9.15e-05	EASANA	chr2(-):63119559-63588519	UCSC	WD repeat containing planar cell polarity effector	BBS15, C2orf86, CHDTHP, CPLANE5, FRITZ, FRTZ	51057	--	172.04	280.99
GSHG0043178	SNAPC3	up	1.63	5.14e-29	6.95e-28	EASANA	chr9(+):15422734-15466735	UCSC	small nuclear RNA activating complex polypeptide 3	PTFbeta, SNAP50	6619	--	1954.86	3189.15
GSHG0005481	CCDC186	up	1.63	2.7e-24	3.04e-23	EASANA	chr10(-):114120862-114174220	UCSC	coiled-coil domain containing 186	C10orf118, CCCP-1, golgin104	55088	--	1110.28	1811.21
GSHG0039709	LMTK2	up	1.63	7.26e-37	1.33e-35	EASANA	chr7(+):98106862-98209638	UCSC	lemur tyrosine kinase 2	AATYK2, BREK, cprk, hBREK, KPI-2, KPI2, LMR2, PPP1R100	22853	ENSG00000164715	2718.03	4431.45
GSHG0048058	MTMR10	up	1.63	2.28e-09	1.11e-08	EASANA	chr15(-):30938941-30991628	UCSC	myotubularin related protein 10	NULL	54893	--	358.05	584.05
GSHG0014548	ASB7	up	1.63	1.02e-08	4.74e-08	EASANA	chr15(+):100602589-100651701	UCSC	ankyrin repeat and SOCS box containing 7	NULL	140460	--	452.08	736.87
GSHG0019187	PEX12	up	1.63	0.0135	0.033	EASANA	chr17(-):35574795-35578571	UCSC	peroxisomal biogenesis factor 12	PAF-3, PBD3A	5193	ENSG00000108733	64.56	105.13
GSHG0025461	DUSP11	up	1.63	1.26e-14	8.62e-14	EASANA	chr2(-):73762198-73780157	UCSC	dual specificity phosphatase 11	PIR1	8446	ENSG00000144048	615.38	1002.82
GSHG0004419	PPRC1	up	1.63	7.04e-73	3.95e-71	EASANA	chr10(+):102133030-102150333	UCSC	PPARG related coactivator 1	PRC	23082	--	9741.64	15858
GSHG0042926	MINCR	up	1.63	0.00162	0.00456	EASANA	chr8(-):143280155-143281700	UCSC	MYC-induced long non-coding RNA	LINC01604	100507316	--	108.98	177.33
GSHG0009501	MLEC	up	1.63	6.95e-127	1.28e-124	EASANA	chr12(+):120687149-120701859	UCSC	malectin	KIAA0152	9761	--	28994.2	47192.8
GSHG0025270	ZFP36L2	up	1.63	8.78e-51	2.64e-49	EASANA	chr2(-):43222402-43226606	UCSC	ZFP36 ring finger protein like 2	BRF2, ERF-2, ERF2, RNF162C, TIS11D	678	ENSG00000152518	12786.6	20807.3
GSHG0003664	C1orf198	up	1.63	1.13e-10	6.05e-10	EASANA	chr1(-):230837119-230869591	UCSC	chromosome 1 open reading frame 198	NULL	84886	--	722.54	1174.48
GSHG0024934	COPS8	up	1.63	7.32e-40	1.51e-38	EASANA	chr2(+):237085307-237100474	UCSC	COP9 signalosome subunit 8	COP9, CSN8, SGN8	10920	--	2457.78	3998.01
GSHG0016945	HCFC1R1	up	1.63	2.72e-10	1.42e-09	EASANA	chr16(-):3022620-3024286	UCSC	host cell factor C1 regulator 1	HPIP	54985	--	443.68	722.18
GSHG0035575	CCNH	up	1.63	1.32e-20	1.24e-19	EASANA	chr5(-):87311471-87412930	UCSC	cyclin H	CAK, CycH, p34, p37	902	--	1297.4	2111.65
GSHG0034859	HMGXB3	up	1.63	2.99e-18	2.48e-17	EASANA	chr5(+):150000733-150053135	UCSC	HMG-box containing 3	HMGX3, SMF	22993	ENSG00000113716	980.29	1592.99
GSHG0005447	ITPRIP	up	1.63	1.39e-16	1.06e-15	EASANA	chr10(-):104309700-104338465	UCSC	inositol 1, 4, 5-trisphosphate receptor interacting protein	bA127L20, bA127L20.2, DANGER, KIAA1754	85450	--	724.92	1179.39
GSHG0021128	ZNF559	up	1.63	4.83e-11	2.65e-10	EASANA	chr19(+):9323772-9351162	UCSC	zinc finger protein 559	NBLA00121	84527	--	578.93	941.74
GSHG0040641	GS1-124K5.11	up	1.63	6.24e-05	0.000208	EASANA	chr7(-):66499265-66592407	UCSC	RAB guanine nucleotide exchange factor 1 pseudogene	NULL	493754	ENSG00000229180	215.26	350.73
GSHG0041508	PPP2R2A	up	1.63	3.9e-51	1.19e-49	EASANA	chr8(+):26291508-26372680	UCSC	protein phosphatase 2 regulatory subunit Balpha	B55A, B55ALPHA, PR52A, PR55A, PR55alpha	5520	--	5631.74	9157.03
GSHG0026048	GRB14	up	1.63	1.02e-08	4.72e-08	EASANA	chr2(-):164492417-164621852	UCSC	growth factor receptor bound protein 14	NULL	2888	ENSG00000115290	369.61	600.57
GSHG0018774	UBE2G1	up	1.63	1.93e-20	1.79e-19	EASANA	chr17(-):4269259-4366675	UCSC	ubiquitin conjugating enzyme E2 G1	E217K, UBC7, UBE2G	7326	ENSG00000132388	1482.96	2412.55
GSHG0039131	MAFK	up	1.62	5.22e-30	7.35e-29	EASANA	chr7(+):1530702-1543048	UCSC	MAF bZIP transcription factor K	NFE2U, P18	7975	--	1918.14	3114.1
GSHG0048205	LLGL1	up	1.62	1.18e-31	1.78e-30	EASANA	chr17(+):18225587-18244875	UCSC	LLGL scribble cell polarity complex component 1	DLG4, HUGL, HUGL-1, HUGL1, Lgl1, LLGL, Mgl1	3996	--	2440.91	3964.57
GSHG0019546	GNA13	up	1.62	2.56e-31	3.81e-30	EASANA	chr17(-):65009285-65056802	UCSC	G protein subunit alpha 13	G13	10672	--	4827.47	7838.78
GSHG0030580	ATP1B3	up	1.62	2.77e-27	3.52e-26	EASANA	chr3(+):141876640-141926549	UCSC	ATPase Na+/K+ transporting subunit beta 3	ATPB-3, CD298	483	ENSG00000069849	2140.98	3477.92
GSHG0006151	PTPRJ	up	1.62	1.14e-63	5.24e-62	EASANA	chr11(+):47980559-48170839	UCSC	protein tyrosine phosphatase receptor type J	CD148, DEP1, HPTPeta, R-PTP-ETA, SCC1	5795	--	4941.95	8024.78
GSHG0009481	PEBP1	up	1.62	1.5e-69	7.85e-68	EASANA	chr12(+):118136090-118145585	UCSC	phosphatidylethanolamine binding protein 1	HCNP, HCNPpp, HEL-210, HEL-S-34, HEL-S-96, PBP, PEBP, PEBP-1, RKIP	5037	ENSG00000089220	9468.15	15369.5
GSHG0005512	MCMBP	up	1.62	2.24e-63	1.01e-61	EASANA	chr10(-):119829440-119873622	UCSC	minichromosome maintenance complex binding protein	C10orf119, MCM-BP	79892	--	5511.85	8943.75
GSHG0011902	ANKRD10	up	1.62	7.44e-07	2.95e-06	EASANA	chr13(-):110878540-110915069	UCSC	ankyrin repeat domain 10	NULL	55608	--	345.06	559.86
GSHG0001438	XPR1	up	1.62	6.32e-42	1.39e-40	EASANA	chr1(+):180632003-180910626	UCSC	xenotropic and polytropic retrovirus receptor 1	IBGC6, SLC53A1, SYG1, X3	9213	--	2405.79	3903.22
GSHG0012302	RBM25	up	1.62	2.36e-40	4.94e-39	EASANA	chr14(+):73058507-73123899	UCSC	RNA binding motif protein 25	fSAP94, NET52, RED120, RNPC7, S164, Snu71	58517	--	2757.31	4472.95
GSHG0025110	LAPTM4A	up	1.62	1.06e-49	3.06e-48	EASANA	chr2(-):20032650-20051678	UCSC	lysosomal protein transmembrane 4 alpha	HUMORF13, LAPTM4, MBNT, Mtrp	9741	ENSG00000068697	4680.26	7591.73
GSHG0031192	CCK	up	1.62	0.000668	0.00198	EASANA	chr3(-):42257825-42266185	UCSC	cholecystokinin	NULL	885	--	146.32	236.66
GSHG0032980	GAB1	up	1.62	0.00065	0.00193	EASANA	chr4(+):143336876-143474565	UCSC	GRB2 associated binding protein 1	DFNB26	2549	--	126.62	205.41
GSHG0001430	TOR1AIP1	up	1.62	6.69e-30	9.37e-29	EASANA	chr1(+):179882042-179920076	UCSC	torsin 1A interacting protein 1	LAP1, LAP1B, LAP1C, LGMD2Y	26092	--	1764.11	2859.4
GSHG0041457	ATP6V1B2	up	1.62	1.08e-57	4e-56	EASANA	chr8(+):20197373-20221696	UCSC	ATPase H+ transporting V1 subunit B2	ATP6B1B2, ATP6B2, DOOD, HO57, VATB, Vma2, VPP3, ZLS2	526	ENSG00000147416	5643.5	9143.24
GSHG0035077	CCDC127	up	1.62	8.89e-26	1.07e-24	EASANA	chr5(-):196868-218182	UCSC	coiled-coil domain containing 127	NULL	133957	ENSG00000164366	1231.83	1995.15
GSHG0016586	CTCF	up	1.62	8.8e-53	2.84e-51	EASANA	chr16(+):67562407-67639185	UCSC	CCCTC-binding factor	CFAP108, FAP108, MRD21	10664	--	3720.45	6025.68
GSHG0006204	CLP1	up	1.62	1.93e-11	1.09e-10	EASANA	chr11(+):57657158-57661868	UCSC	cleavage factor polyribonucleotide kinase subunit 1	hClp1, HEAB	10978	--	651.26	1054.93
GSHG0042685	DERL1	up	1.62	3.48e-76	2.14e-74	EASANA	chr8(-):123013170-123042302	UCSC	derlin 1	DER-1, DER1, derlin-1	79139	--	8661.16	14027.5
GSHG0041280	RHEB	up	1.62	4.9e-46	1.24e-44	EASANA	chr7(-):151466012-151519923	UCSC	Ras homolog, mTORC1 binding	RHEB2	6009	ENSG00000106615	4504.99	7295.66
GSHG0045663	KDM6A	up	1.62	2.79e-28	3.67e-27	EASANA	chrX(+):44873183-45112779	UCSC	lysine demethylase 6A	bA386N14.2, KABUK2, UTX	7403	--	1502.01	2430.73
GSHG0044865	BICD2	up	1.62	9.09e-43	2.07e-41	EASANA	chr9(-):92711363-92764833	UCSC	BICD cargo adaptor 2	bA526D8.1, SMALED2, SMALED2A, SMALED2B	23299	--	2847.58	4608.19
GSHG0028068	DSCR4	up	1.62	0.00876	0.0221	EASANA	chr21(-):38054012-38121360	UCSC	Down syndrome critical region 4	DCRB, DSCRB	10281	ENSG00000184029	78.44	127.33
GSHG0024179	LIMS1	up	1.62	4.54e-30	6.4e-29	EASANA	chr2(+):108534400-108687246	UCSC	LIM zinc finger domain containing 1	PINCH, PINCH-1, PINCH1	3987	--	1630.54	2638.1
GSHG0029951	KLHL18	up	1.62	3.17e-12	1.88e-11	EASANA	chr3(+):47282944-47346816	UCSC	kelch like family member 18	NULL	23276	ENSG00000114648	587.7	950.14
GSHG0011308	NAXD	up	1.62	1.19e-13	7.67e-13	EASANA	chr13(+):110615460-110639996	UCSC	NAD(P)HX dehydratase	CARKD, LP3298, PEBEL2	55739	--	634.66	1027.25
GSHG0016588	CARMIL2	up	1.62	6.75e-09	3.18e-08	EASANA	chr16(+):67645127-67657569	UCSC	capping protein regulator and myosin 1 linker 2	CARMIL2b, IMD58, LRRC16C, RLTPR	146206	--	417.83	675.12
GSHG0004856	KIF5B	up	1.62	8.42e-60	3.36e-58	EASANA	chr10(-):32009015-32056425	UCSC	kinesin family member 5B	HEL-S-61, KINH, KNS, KNS1, UKHC	3799	ENSG00000170759	4168.23	6740.91
GSHG0022076	ZNF211	up	1.62	3.67e-11	2.03e-10	EASANA	chr19(+):57630395-57644041	UCSC	zinc finger protein 211	C2H2-25, CH2H2-25, ZNF-25	10520	--	491.77	796.02
GSHG0042629	LRP12	up	1.62	1.51e-31	2.27e-30	EASANA	chr8(-):104489236-104589258	UCSC	LDL receptor related protein 12	MIG13A, ST7	29967	--	1884.67	3047.34
GSHG0048007	ARHGAP11A	up	1.62	2.59e-51	7.93e-50	EASANA	chr15(+):32615144-32639941	UCSC	Rho GTPase activating protein 11A	GAP(1-12)	9824	--	3960.06	6401.16
GSHG0041986	MRS2	up	1.62	1.54e-19	1.37e-18	EASANA	chr6(+):24402931-24426190	UCSC	magnesium transporter MRS2	HPT, MRS2L	57380	--	1021.99	1651.76
GSHG0009935	YBX3	up	1.62	1.02e-56	3.67e-55	EASANA	chr12(-):10699089-10723323	UCSC	Y-box binding protein 3	CSDA, CSDA1, DBPA, ZONAB	8531	--	10382.3	16779.6
GSHG0027481	--	up	1.62	6.73e-08	2.92e-07	EASANA	chr20(-):50840592-50840775	UCSC	--	NULL	--	--	290.79	469.62
GSHG0000264	KDM1A	up	1.62	3.42e-74	1.98e-72	EASANA	chr1(+):23019468-23083689	UCSC	lysine demethylase 1A	AOF2, BHC110, CPRF, KDM1, LSD1	23028	--	15440.1	24945.3
GSHG0011671	RCBTB2	up	1.62	0.00238	0.00658	EASANA	chr13(-):48488963-48535982	UCSC	RCC1 and BTB domain containing protein 2	CHC1L, RLG	1102	--	102.97	166.26
GSHG0034708	JADE2	up	1.62	1.81e-18	1.51e-17	EASANA	chr5(+):134524315-134583228	UCSC	jade family PHD finger 2	JADE-2, PHF15	23338	--	968.89	1563.74
GSHG0031580	CCDC80	up	1.61	1.68e-55	5.79e-54	EASANA	chr3(-):112596797-112641274	UCSC	coiled-coil domain containing 80	CL2, DRO1, LINC01279, okuribin, SSG1, URB	151887	--	5130.32	8285.89
GSHG0013072	STON2	up	1.61	1.95e-17	1.55e-16	EASANA	chr14(-):81260652-81436465	UCSC	stonin 2	STN2, STNB, STNB2	85439	--	820.29	1324.38
GSHG0024562	CDCA7	up	1.61	2.88e-37	5.36e-36	EASANA	chr2(+):173354820-173368997	UCSC	cell division cycle associated 7	ICF3, JPO1	83879	--	2316	3738.62
GSHG0046351	CLEC2D	up	1.61	1.8e-33	2.92e-32	EASANA	chr12(+):9669605-9699553	UCSC	C-type lectin domain family 2 member D	CLAX, LLT1, OCIL	29121	--	2437.51	3935.74
GSHG0014220	TMED3	up	1.61	2.42e-47	6.42e-46	EASANA	chr15(+):79311110-79413886	UCSC	transmembrane p24 trafficking protein 3	C15orf22, P24B, p24g4, p24gamma4, p26	23423	--	5110.12	8248.57
GSHG0003700	TOMM20	up	1.61	2.21e-79	1.44e-77	EASANA	chr1(-):235109341-235128941	UCSC	translocase of outer mitochondrial membrane 20	MAS20, MOM19, TOM20	9804	ENSG00000173726	17918.8	28920.1
GSHG0007234	CD59	up	1.61	2.67e-82	1.87e-80	EASANA	chr11(-):33703010-33736479	UCSC	CD59 molecule (CD59 blood group)	16.3A5, 1F5, EJ16, EJ30, EL32, G344, HRF-20, HRF20, MAC-IP, MACIF, MEM43, MIC11, MIN1, MIN2, MIN3, MIRL, MSK21, p18-20	966	--	18544.8	29929.7
GSHG0013042	TGFB3	up	1.61	0.0134	0.0328	EASANA	chr14(-):75958097-75983011	UCSC	transforming growth factor beta 3	ARVD, ARVD1, LDS5, RNHF, TGF-beta3	7043	--	65.79	105.94
GSHG0031589	SPICE1	up	1.61	2.5e-25	2.95e-24	EASANA	chr3(-):113442718-113515156	UCSC	spindle and centriole associated protein 1	CCDC52, SPICE	152185	ENSG00000163611, ENSG00000285943	1629.41	2628.74
GSHG0025326	RTN4	up	1.61	5.65e-63	2.51e-61	EASANA	chr2(-):54972187-55137831	UCSC	reticulon 4	ASY, Nbla00271, Nbla10545, NI220/250, NOGO, NSP, NSP-CL, RTN-X, RTN4-A, RTN4-B1, RTN4-B2, RTN4-C	57142	--	6323.28	10198.5
GSHG0035758	SKP1	up	1.61	1.33e-97	1.32e-95	EASANA	chr5(-):134148935-134176968	UCSC	S-phase kinase associated protein 1	EMC19, OCP-II, OCP2, p19A, SKP1A, TCEB1L	6500	--	14181.5	22867.5
GSHG0031539	ZBTB11	up	1.61	5.01e-31	7.39e-30	EASANA	chr3(-):101648889-101677136	UCSC	zinc finger and BTB domain containing 11	MRT69, ZNF-U69274, ZNF913	27107	ENSG00000066422	2346.97	3782.81
GSHG0014052	SNX1	up	1.61	2.73e-34	4.56e-33	EASANA	chr15(+):64095982-64144231	UCSC	sorting nexin 1	HsT17379, VPS5	6642	--	4391.15	7069.54
GSHG0025211	FAM98A	up	1.61	1.34e-48	3.72e-47	EASANA	chr2(-):33583660-33599301	UCSC	family with sequence similarity 98 member A	NULL	25940	ENSG00000119812	3473.38	5591.36
GSHG0036150	MGAT1	up	1.61	2.31e-64	1.08e-62	EASANA	chr5(-):180784777-180815616	UCSC	alpha-1, 3-mannosyl-glycoprotein 2-beta-N-acetylglucosaminyltransferase	GLCNAC-TI, GLCT1, GLYT1, GNT-1, GNT-I, GnTI, MGAT	4245	--	7079.49	11394.4
GSHG0025286	SIX2	up	1.61	1.06e-17	8.51e-17	EASANA	chr2(-):45005182-45009452	UCSC	SIX homeobox 2	NULL	10736	ENSG00000170577	1120.98	1802.42
GSHG0001836	COX20	up	1.61	6.66e-30	9.35e-29	EASANA	chr1(+):244835306-244845063	UCSC	cytochrome c oxidase assembly factor COX20	FAM36A, MC4DN11	116228	--	4052.7	6518.41
GSHG0005957	FAR1	up	1.61	8.21e-61	3.39e-59	EASANA	chr11(+):13668668-13732346	UCSC	fatty acyl-CoA reductase 1	MLSTD2, PFCRD, SDR10E1	84188	ENSG00000197601	4395.96	7071.64
GSHG0001512	C1orf53	up	1.61	2.32e-06	8.86e-06	EASANA	chr1(+):197902552-197907362	UCSC	chromosome 1 open reading frame 53	NULL	388722	ENSG00000203724	230.41	370.3
GSHG0006216	ZFP91	up	1.61	6.93e-39	1.37e-37	EASANA	chr11(+):58579063-58621550	UCSC	ZFP91 zinc finger protein, atypical E3 ubiquitin ligase	DMS-8, DSM-8, FKSG11, PZF, ZFP-91, ZNF757	80829	ENSG00000186660	2779.11	4469.09
GSHG0040393	LOC646762	up	1.61	2.21e-12	1.32e-11	EASANA	chr7(-):29645922-29685138	UCSC	uncharacterized LOC646762	NULL	646762	--	928.64	1492.72
GSHG0010992	RFXAP	up	1.61	5.25e-05	0.000176	EASANA	chr13(+):36819220-36829104	UCSC	regulatory factor X associated protein	NULL	5994	ENSG00000133111	217.32	348.6
GSHG0021374	SLC27A1	up	1.61	0.0396	0.0873	EASANA	chr19(+):17468769-17506168	UCSC	solute carrier family 27 member 1	ACSVL5, FATP, FATP-1, FATP1	376497	ENSG00000130304	60.02	96.57
GSHG0008749	NECAP1	up	1.61	2.89e-19	2.52e-18	EASANA	chr12(+):8082241-8097881	UCSC	NECAP endocytosis associated 1	DEE21, EIEE21	25977	--	1161.75	1865.68
GSHG0025979	ORC4	up	1.61	8.14e-29	1.09e-27	EASANA	chr2(-):147930396-148021551	UCSC	origin recognition complex subunit 4	ORC4L, ORC4P	5000	--	2247.4	3611.09
GSHG0017353	GFOD2	up	1.61	2.5e-34	4.19e-33	EASANA	chr16(-):67674534-67719340	UCSC	glucose-fructose oxidoreductase domain containing 2	NULL	81577	--	2661.96	4274.33
GSHG0007130	RRAS2	up	1.61	9.99e-35	1.7e-33	EASANA	chr11(-):14277921-14364506	UCSC	RAS related 2	NS12, TC21	22800	--	5583.76	8964.43
GSHG0006148	MADD	up	1.61	1.27e-38	2.49e-37	EASANA	chr11(+):47269188-47330031	UCSC	MAP kinase activating death domain	DEEAH, DENN, IG20, NEDDISH, RAB3GEP	8567	--	2923.26	4693.99
GSHG0030899	CRBN	up	1.61	1.32e-13	8.49e-13	EASANA	chr3(-):3148998-3179717	UCSC	cereblon	MRT2, MRT2A	51185	--	720.37	1157.09
GSHG0000819	ABCD3	up	1.61	5.52e-18	4.51e-17	EASANA	chr1(+):94418389-94518665	UCSC	ATP binding cassette subfamily D member 3	ABC43, CBAS5, PMP70, PXMP1, ZWS2	5825	--	934.96	1500.9
GSHG0000814	FNBP1L	up	1.61	4.89e-38	9.35e-37	EASANA	chr1(+):93448118-93554661	UCSC	formin binding protein 1 like	C1orf39, TOCA1	54874	--	2746.42	4408.91
GSHG0039526	TPST1	up	1.6	3.76e-08	1.67e-07	EASANA	chr7(+):66205327-66360443	UCSC	tyrosylprotein sulfotransferase 1	TANGO13A	8460	ENSG00000169902	439.5	705.8
GSHG0019311	HDAC5	up	1.6	1.27e-21	1.26e-20	EASANA	chr17(-):44076753-44123641	UCSC	histone deacetylase 5	HD5, NY-CO-9	10014	--	1563.76	2510.23
GSHG0006540	SNORD15A	up	1.6	0.0438	0.0954	EASANA	chr11(+):75400391-75400538	UCSC	small nucleolar RNA, C/D box 15A	RNU15A, SNORNA, U15A	6079	ENSG00000206941	45.06	72.41
GSHG0025984	RND3	up	1.6	1.74e-40	3.66e-39	EASANA	chr2(-):150468193-150487695	UCSC	Rho family GTPase 3	ARHE, memB, Rho8, RhoE	390	--	2944.31	4721.25
GSHG0035608	ELL2	up	1.6	9.98e-10	4.99e-09	EASANA	chr5(-):95885098-95962074	UCSC	elongation factor for RNA polymerase II 2	MRCCAT1	22936	ENSG00000118985	462.03	740.82
GSHG0017975	SPECC1	up	1.6	3.21e-45	7.95e-44	EASANA	chr17(+):20009359-20319026	UCSC	sperm antigen with calponin homology and coiled-coil domains 1	CYTSB, HCMOGT-1, HCMOGT1, NSP	92521	--	3887.71	6227.32
GSHG0012500	YY1	up	1.6	2.91e-82	2.03e-80	EASANA	chr14(+):100238985-100282792	UCSC	YY1 transcription factor	DELTA, GADEVS, INO80S, NF-E1, UCRBP, YIN-YANG-1	7528	ENSG00000100811	13335.2	21351
GSHG0011611	FOXO1	up	1.6	1.78e-13	1.14e-12	EASANA	chr13(-):40555667-40667053	UCSC	forkhead box O1	FKH1, FKHR, FOXO1A	2308	ENSG00000150907	608.49	974.58
GSHG0004920	ZFAND4	up	1.6	2.67e-07	1.11e-06	EASANA	chr10(-):45599622-45672813	UCSC	zinc finger AN1-type containing 4	ANUBL1	93550	--	327.81	524.58
GSHG0012241	ZBTB1	up	1.6	3.58e-37	6.64e-36	EASANA	chr14(+):64503985-64533693	UCSC	zinc finger and BTB domain containing 1	ZNF909	22890	--	2706.74	4328.79
GSHG0030728	ECT2	up	1.6	4.84e-73	2.73e-71	EASANA	chr3(+):172750723-172821474	UCSC	epithelial cell transforming 2	ARHGEF31	1894	--	11292.7	18049.3
GSHG0017705	MARF1	up	1.6	8.28e-24	9.1e-23	EASANA	chr16(-):15594387-15643166	UCSC	meiosis regulator and mRNA stability factor 1	KIAA0430, LKAP, LMKB, PPP1R34	9665	--	1416.22	2261.43
GSHG0040125	RBM33	up	1.6	1.63e-45	4.06e-44	EASANA	chr7(+):155644451-155782996	UCSC	RNA binding motif protein 33	PRR8	155435	ENSG00000184863	5243.94	8376.73
GSHG0024592	AGPS	up	1.6	2.21e-30	3.15e-29	EASANA	chr2(+):177392644-177543834	UCSC	alkylglycerone phosphate synthase	ADAP-S, ADAS, ADHAPS, ADPS, ALDHPSY, RCDP3	8540	--	2766.44	4420.92
GSHG0036953	TTK	up	1.6	1.78e-38	3.47e-37	EASANA	chr6(+):80004145-80042527	UCSC	TTK protein kinase	CT96, ESK, MPH1, MPS1, MPS1L1, PYT	7272	--	3657.52	5838.57
GSHG0004026	CSGALNACT2	up	1.6	3.54e-05	0.000121	EASANA	chr10(+):43138445-43185304	UCSC	chondroitin sulfate N-acetylgalactosaminyltransferase 2	beta4GalNAcT, ChGn-2, CHGN2, GALNACT-2, GALNACT2, PRO0082	55454	ENSG00000169826	183.94	293.76
GSHG0012882	TXNDC16	up	1.6	2.37e-11	1.33e-10	EASANA	chr14(-):52430591-52552506	UCSC	thioredoxin domain containing 16	ERp90, KIAA1344	57544	ENSG00000087301	494.99	789.88
GSHG0045177	FAM102A	up	1.6	6.87e-53	2.23e-51	EASANA	chr9(-):127940582-127980989	UCSC	family with sequence similarity 102 member A	bA203J24.7, C9orf132, EEIG1, SYM-3A	399665	--	4406.86	7031.36
GSHG0003919	ARL5B	up	1.6	1.81e-11	1.02e-10	EASANA	chr10(+):18659403-18681639	UCSC	ADP ribosylation factor like GTPase 5B	ARL8	221079	ENSG00000165997	1533.39	2445.57
GSHG0009442	ALDH2	up	1.59	0.0179	0.0427	EASANA	chr12(+):111766922-111817532	UCSC	aldehyde dehydrogenase 2 family member	ALDH-E2, ALDHI, ALDM	217	--	61.65	98.37
GSHG0047469	TAF9 // AK6	up	1.59	6.36e-50	1.86e-48	EASANA	chr5(-):69350984-69370013	UCSC	TATA-box binding protein associated factor 9 // adenylate kinase 6	AD-004, CGI-137, CINAP, CIP, hCINAP, MGC:5067, STAF31/32, TAF2G, TAFII-31, TAFII-32, TAFII31, TAFII32, TAFIID32	102157402, 6880	--	7465.5	11903
GSHG0022546	TSSK6	up	1.59	0.00135	0.00386	EASANA	chr19(-):19512417-19516029	UCSC	testis specific serine kinase 6	CT72, FKSG82, SSTK, TSSK4	83983	ENSG00000178093	121.12	192.95
GSHG0031467	SHQ1	up	1.59	1.06e-20	1e-19	EASANA	chr3(-):72749274-72848447	UCSC	SHQ1, H/ACA ribonucleoprotein assembly factor	GRIM-1, Shq1p	55164	ENSG00000144736	1273.72	2029.09
GSHG0040285	NDUFA4	up	1.59	1.26e-32	1.98e-31	EASANA	chr7(-):10931943-10940153	UCSC	NDUFA4 mitochondrial complex associated	CI-9k, CI-MLRQ, COXFA4, MC4DN21, MLRQ	4697	ENSG00000189043	2397.08	3818.7
GSHG0015075	RSL24D1	up	1.59	9.1e-41	1.93e-39	EASANA	chr15(-):55180806-55197033	UCSC	ribosomal L24 domain containing 1	C15orf15, HRP-L30-iso, L30, RLP24, RPL24, RPL24L, TVAS3	51187	ENSG00000137876	10845.9	17276
GSHG0031384	WNT5A	up	1.59	3.15e-13	1.99e-12	EASANA	chr3(-):55465715-55487642	UCSC	Wnt family member 5A	hWNT5A	7474	--	653.59	1039.95
GSHG0010434	NDUFA12	up	1.59	4.21e-37	7.78e-36	EASANA	chr12(-):94971333-95003697	UCSC	NADH:ubiquinone oxidoreductase subunit A12	B17.2, DAP13, MC1DN23	55967	--	3584.75	5708.15
GSHG0045331	TPRN	up	1.59	1.12e-10	6.02e-10	EASANA	chr9(-):137191617-137200741	UCSC	taperin	C9orf75, DFNB79	286262	ENSG00000176058	532.82	848.92
GSHG0011777	SPRY2	up	1.59	4.32e-16	3.2e-15	EASANA	chr13(-):80335976-80341126	UCSC	sprouty RTK signaling antagonist 2	hSPRY2, IGAN3	10253	--	1328.33	2114.72
GSHG0018362	LUC7L3	up	1.59	3.75e-49	1.06e-47	EASANA	chr17(+):50719598-50756219	UCSC	LUC7 like 3 pre-mRNA splicing factor	CRA, CREAP-1, CROP, hLuc7A, LUC7A, OA48-18	51747	--	10058.9	15999.1
GSHG0020482	ATP9B	up	1.59	0.0069	0.0177	EASANA	chr18(+):79069388-79378283	UCSC	ATPase phospholipid transporting 9B (putative)	ATPASEP, ATPIIB, hMMR1, HUSSY-20, NEO1L	374868	--	91.94	146.24
GSHG0012693	RPPH1	up	1.59	0.0312	0.0703	EASANA	chr14(-):20343071-20343411	UCSC	ribonuclease P RNA component H1	H1RNA, RPPH1-1	85495	ENSG00000277209	116.37	185.34
GSHG0008216	ALKBH8	up	1.59	5.56e-09	2.63e-08	EASANA	chr11(-):107502727-107565735	UCSC	alkB homolog 8, tRNA methyltransferase	ABH8, MRT71, TRM9, TRMT9, TRMT9A	91801	--	456.01	725.43
GSHG0048450	SLC25A26	up	1.59	1.68e-12	1.01e-11	EASANA	chr3(+):66133610-66388116	UCSC	solute carrier family 25 member 26	COXPD28, SAMC	115286	--	637.45	1013.88
GSHG0018965	FLCN	up	1.59	4.07e-15	2.86e-14	EASANA	chr17(-):17212212-17237188	UCSC	folliculin	BHD, DENND8B, FLCL	201163	--	1141.81	1814.23
GSHG0026050	COBLL1	up	1.59	1.6e-11	9.06e-11	EASANA	chr2(-):164657931-164842168	UCSC	cordon-bleu WH2 repeat protein like 1	COBLR1	22837	--	546.8	868.05
GSHG0013681	CTDSPL2	up	1.59	5.6e-27	7.01e-26	EASANA	chr15(+):44427594-44529038	UCSC	CTD small phosphatase like 2	HSPC058, HSPC129, SCP4	51496	--	1935.51	3073.95
GSHG0023798	MSH6	up	1.59	3.78e-91	3.22e-89	EASANA	chr2(+):47783079-47806953	UCSC	mutS homolog 6	GTBP, GTMBP, HNPCC5, HSAP, MMRCS3, p160	2956	--	12270	19489.1
GSHG0042216	KCTD9	up	1.59	3.43e-16	2.55e-15	EASANA	chr8(-):25427847-25458433	UCSC	potassium channel tetramerization domain containing 9	BTBD27	54793	ENSG00000104756	1033.98	1641.18
GSHG0046082	GLUD2	up	1.59	1.65e-23	1.79e-22	EASANA	chrX(+):121047608-121050094	UCSC	glutamate dehydrogenase 2	GDH2, GLUDP1	2747	ENSG00000182890	1529.1	2427.87
GSHG0032231	C4orf48	up	1.59	0.00327	0.00885	EASANA	chr4(+):2041995-2043964	UCSC	chromosome 4 open reading frame 48	CHR4_55	401115	--	944.87	1499.74
GSHG0033439	--	up	1.59	8.03e-09	3.76e-08	EASANA	chr4(-):47840123-47844339	UCSC	--	NULL	--	--	580.02	921.02
GSHG0036821	ENPP4	up	1.59	1.26e-09	6.27e-09	EASANA	chr6(+):46129989-46146688	UCSC	ectonucleotide pyrophosphatase/phosphodiesterase 4	NPP4	22875	ENSG00000001561	476.67	756.64
GSHG0047102	MPP1	up	1.59	0.00205	0.0057	EASANA	chrX(-):154778684-154805507	UCSC	membrane palmitoylated protein 1	AAG12, DXS552E, EMP55, MRG1, PEMP	4354	--	127.65	202.55
GSHG0001478	ODR4	up	1.59	1.43e-19	1.27e-18	EASANA	chr1(+):186375822-186421375	UCSC	odr-4 GPCR localization factor homolog	C1orf27, odr-4, TTG1	54953	--	982.06	1557.96
GSHG0029308	POLDIP3	up	1.59	3.42e-43	7.92e-42	EASANA	chr22(-):42583721-42614940	UCSC	DNA polymerase delta interacting protein 3	PDIP3, PDIP46, SKAR	84271	--	2957.44	4690.5
GSHG0041123	UBE2H	up	1.59	1e-69	5.25e-68	EASANA	chr7(-):129830732-129952960	UCSC	ubiquitin conjugating enzyme E2 H	E2-20K, GID3, UBC8, UBCH, UBCH2	7328	--	7213.64	11438.9
GSHG0045012	EPB41L4B	up	1.59	2.34e-14	1.57e-13	EASANA	chr9(-):109171968-109321059	UCSC	erythrocyte membrane protein band 4.1 like 4B	CG1, EHM2, LULU2	54566	--	909.54	1442.52
GSHG0020759	GAREM1	up	1.59	9.85e-13	6.02e-12	EASANA	chr18(-):32263522-32470882	UCSC	GRB2 associated regulator of MAPK1 subtype 1	C18orf11, FAM59A, GAREM, Gm944	64762	--	780.79	1238.44
GSHG0026864	WFDC2	up	1.59	5.59e-07	2.25e-06	EASANA	chr20(+):45469753-45481532	UCSC	WAP four-disulfide core domain 2	dJ461P17.6, EDDM4, HE4, WAP5	10406	ENSG00000101443	3352.76	5315.76
GSHG0003004	POGZ	up	1.59	2.07e-33	3.34e-32	EASANA	chr1(-):151402724-151459494	UCSC	pogo transposable element derived with ZNF domain	MRD37, WHSUS, ZNF280E, ZNF635, ZNF635m	23126	--	2549.6	4043.11
GSHG0041787	ZFHX4	up	1.59	5.83e-52	1.84e-50	EASANA	chr8(+):76681247-76867281	UCSC	zinc finger homeobox 4	ZFH4, ZHF4	79776	--	6895.71	10931.6
GSHG0040993	NAMPT	up	1.58	1.4e-51	4.35e-50	EASANA	chr7(-):106248298-106284988	UCSC	nicotinamide phosphoribosyltransferase	1110035O14Rik, PBEF, PBEF1, VF, VISFATIN	10135	ENSG00000105835	6483.93	10277.2
GSHG0026652	XRN2	up	1.58	2.83e-75	1.69e-73	EASANA	chr20(+):21303284-21389825	UCSC	5'-3' exoribonuclease 2	NULL	22803	ENSG00000088930	15607.5	24735.7
GSHG0004440	BORCS7	up	1.58	1.3e-11	7.41e-11	EASANA	chr10(+):102854222-102864961	UCSC	BLOC-1 related complex subunit 7	C10orf32	119032	--	575.83	912.73
GSHG0001975	KLHL21	up	1.58	6.11e-44	1.44e-42	EASANA	chr1(-):6590719-6603684	UCSC	kelch like family member 21	NULL	9903	--	9836.34	15583.3
GSHG0000332	XKR8	up	1.58	3.45e-15	2.43e-14	EASANA	chr1(+):27959462-27968094	UCSC	XK related 8	hXkr8, XRG8	55113	ENSG00000158156	728.82	1154.94
GSHG0007829	WDR74	up	1.58	1.09e-47	2.94e-46	EASANA	chr11(-):62832906-62841809	UCSC	WD repeat domain 74	Nsa1	54663	--	5555.11	8794.72
GSHG0043041	PUF60	up	1.58	6.09e-58	2.28e-56	EASANA	chr8(-):143816344-143829367	UCSC	poly(U) binding splicing factor 60	FIR, RoBPI, SIAHBP1, VRJS	22827	--	13485.8	21349
GSHG0042867	NDRG1	up	1.58	2.61e-66	1.27e-64	EASANA	chr8(-):133237171-133297586	UCSC	N-myc downstream regulated 1	CAP43, CMT4D, DRG-1, DRG1, GC4, HMSNL, NDR1, NMSL, PROXY1, RIT42, RTP, TARG1, TDD5	10397	--	7908.21	12515.3
GSHG0005387	CHUK	up	1.58	7.26e-40	1.5e-38	EASANA	chr10(-):100188300-100229607	UCSC	component of inhibitor of nuclear factor kappa B kinase complex	IKBKA, IKK-alpha, IKK1, IKKA, NFKBIKA, TCF16	1147	ENSG00000213341	2735.48	4330.01
GSHG0010679	HCAR2	up	1.58	9.48e-09	4.41e-08	EASANA	chr12(-):122701293-122703357	UCSC	hydroxycarboxylic acid receptor 2	GPR109A, HCA2, HM74a, HM74b, NIACR1, Puma-g, PUMAG	338442	ENSG00000182782	552.71	875.02
GSHG0035759	PPP2CA	up	1.58	1.25e-51	3.88e-50	EASANA	chr5(-):134194332-134226073	UCSC	protein phosphatase 2 catalytic subunit alpha	NEDLBA, PP2Ac, PP2CA, PP2Calpha, RP-C	5515	ENSG00000113575	6245.18	9883.48
GSHG0014254	SNHG21	up	1.58	0.000174	0.000553	EASANA	chr15(+):82750564-82757205	UCSC	small nucleolar RNA host gene 21	FSD2-AS1, SCARNA15HG	100505616	--	204.39	324.11
GSHG0016505	MT1X	up	1.58	6.04e-33	9.63e-32	EASANA	chr16(+):56682470-56688374	UCSC	metallothionein 1X	MT-1l, MT1	4501	ENSG00000187193	3451.09	5462.29
GSHG0014128	ARIH1	up	1.58	8.49e-45	2.08e-43	EASANA	chr15(+):72474326-72602987	UCSC	ariadne RBR E3 ubiquitin protein ligase 1	ARI, HARI, HHARI, UBCH7BP	25820	ENSG00000166233	4970.95	7864.64
GSHG0027487	SALL4	up	1.58	0.00783	0.0199	EASANA	chr20(-):51782331-51802521	UCSC	spalt like transcription factor 4	DRRS, HSAL4, ZNF797	57167	--	77.7	123.02
GSHG0031938	GOLIM4	up	1.58	4.76e-40	9.9e-39	EASANA	chr3(-):168008700-168095924	UCSC	golgi integral membrane protein 4	GIMPC, GOLPH4, GPP130, P138	27333	--	3243.92	5132.01
GSHG0032680	CXCL8	up	1.58	4.08e-07	1.66e-06	EASANA	chr4(+):73740558-73743716	UCSC	C-X-C motif chemokine ligand 8	GCP-1, GCP1, IL8, LECT, LUCT, LYNAP, MDNCF, MONAP, NAF, NAP-1, NAP1, SCYB8	3576	--	3344.79	5290.04
GSHG0036918	--	up	1.58	9.9e-09	4.6e-08	EASANA	chr6(+):71604080-71724302	UCSC	--	NULL	--	--	463.53	733.22
GSHG0016374	HSD3B7	up	1.58	0.0475	0.103	EASANA	chr16(+):30985207-30989150	UCSC	hydroxy-delta-5-steroid dehydrogenase, 3 beta- and steroid delta-isomerase 7	CBAS1, PFIC4, SDR11E3	80270	--	68.6	108.55
GSHG0014177	UBE2Q2	up	1.58	2.96e-21	2.88e-20	EASANA	chr15(+):75843307-75901078	UCSC	ubiquitin conjugating enzyme E2 Q2	NULL	92912	--	1338.76	2115.44
GSHG0017305	--	up	1.58	0.0481	0.104	EASANA	chr16(-):58392198-58392803	UCSC	--	NULL	--	--	44.39	70.21
GSHG0035086	SLC9A3 // PP7080	up	1.58	1.17e-08	5.4e-08	EASANA	chr5(-):469746-524449	UCSC	solute carrier family 9 member A3 // uncharacterized LOC25845	DIAR8, NHE-3, NHE3	25845, 6550	ENSG00000188242	561.1	886.26
GSHG0029243	TPTEP2	up	1.58	7.13e-06	2.61e-05	EASANA	chr22(-):38344665-38398926	UCSC	TPTE pseudogene 2	Z98749.2	400927	--	218.68	345.46
GSHG0001096	MLLT11	up	1.58	3.11e-08	1.39e-07	EASANA	chr1(+):151059403-151069544	UCSC	MLLT11 transcription factor 7 cofactor	AF1Q	10962	ENSG00000213190	596.11	942.16
GSHG0020929	SKA1	up	1.58	8.08e-05	0.000266	EASANA	chr18(+):50375033-50394168	UCSC	spindle and kinetochore associated complex subunit 1	C18orf24	220134	--	189.49	299.15
GSHG0020964	PTBP1	up	1.58	3.49e-102	3.74e-100	EASANA	chr19(+):797410-812327	UCSC	polypyrimidine tract binding protein 1	HNRNP-I, HNRNPI, HNRPI, pPTB, PTB, PTB-1, PTB-T, PTB2, PTB3, PTB4	5725	--	29503.9	46587.4
GSHG0041864	SDC2	up	1.58	2.41e-49	6.88e-48	EASANA	chr8(+):96493668-96611790	UCSC	syndecan 2	CD362, HSPG, HSPG1, SYND2	6383	--	7523.23	11876.8
GSHG0010051	GXYLT1	up	1.58	4.4e-15	3.08e-14	EASANA	chr12(-):42081845-42144880	UCSC	glucoside xylosyltransferase 1	GLT8D3	283464	--	857.12	1353.85
GSHG0000575	RNF11	up	1.58	5.71e-25	6.59e-24	EASANA	chr1(+):51236258-51273447	UCSC	ring finger protein 11	CGI-123, SID1669	26994	ENSG00000123091	5692.55	8985.57
GSHG0047818	NDUFS3	up	1.58	5.2e-25	6.02e-24	EASANA	chr11(+):47579072-47584563	UCSC	NADH:ubiquinone oxidoreductase core subunit S3	CI-30, MC1DN8	4722	ENSG00000213619	2747.34	4335.63
GSHG0036937	SENP6	up	1.58	1.88e-48	5.2e-47	EASANA	chr6(+):75601509-75718281	UCSC	SUMO specific peptidase 6	SSP1, SUSP1	26054	--	4054.96	6400.53
GSHG0028675	EP300	up	1.58	2.1e-51	6.47e-50	EASANA	chr22(+):41091785-41180077	UCSC	E1A binding protein p300	KAT3B, MKHK2, p300, RSTS2	2033	--	4218.78	6656.11
GSHG0044997	KLF4	up	1.58	1.01e-24	1.16e-23	EASANA	chr9(-):107484852-107489769	UCSC	Kruppel like factor 4	EZF, GKLF	9314	--	1782.87	2811.09
GSHG0008182	TMEM123	up	1.58	5.47e-33	8.74e-32	EASANA	chr11(-):102396327-102453015	UCSC	transmembrane protein 123	KCT3, PORIMIN, PORMIN	114908	ENSG00000152558	14435.4	22774.2
GSHG0001654	PPP2R5A	up	1.58	1.62e-24	1.83e-23	EASANA	chr1(+):212285410-212361858	UCSC	protein phosphatase 2 regulatory subunit B'alpha	B56A, B56alpha, PR61A	5525	--	1628.76	2570.35
GSHG0033528	ANKRD17	up	1.58	3.14e-34	5.24e-33	EASANA	chr4(-):73073376-73258798	UCSC	ankyrin repeat domain 17	GTAR, MASK2, NY-BR-16	26057	--	2144.46	3382.55
GSHG0032561	CHRNA9	up	1.58	0.0142	0.0344	EASANA	chr4(+):40335333-40355217	UCSC	cholinergic receptor nicotinic alpha 9 subunit	HSA243342, NACHRA9	55584	ENSG00000174343	71.38	112.48
GSHG0022891	PRX	up	1.58	0.00269	0.00737	EASANA	chr19(-):40393765-40413378	UCSC	periaxin	CMT4F	57716	--	104.78	165.05
GSHG0023908	MXD1	up	1.58	2.91e-08	1.3e-07	EASANA	chr2(+):69915071-69942945	UCSC	MAX dimerization protein 1	BHLHC58, MAD, MAD1	4084	--	432.35	680.98
GSHG0010693	CDK2AP1	up	1.58	8.33e-51	2.51e-49	EASANA	chr12(-):123260976-123272240	UCSC	cyclin dependent kinase 2 associated protein 1	doc-1, DOC1, DORC1, p12DOC-1, ST19	8099	--	4934.45	7779.5
GSHG0001702	DISP1	up	1.58	6.41e-08	2.79e-07	EASANA	chr1(+):222815039-223005995	UCSC	dispatched RND transporter family member 1	DISPA	84976	--	369.02	581.18
GSHG0012637	TNFAIP2	up	1.58	2.58e-59	1.01e-57	EASANA	chr14(+):103123461-103137439	UCSC	TNF alpha induced protein 2	B94, EXOC3L3	7127	--	8674.76	13671.7
GSHG0001379	TOP1P1	up	1.58	4.01e-06	1.5e-05	EASANA	chr1(+):171338896-171341326	UCSC	DNA topoisomerase I pseudogene 1	NULL	7151	--	277.72	437.05
GSHG0012176	LGALS3	up	1.58	9.07e-39	1.79e-37	EASANA	chr14(+):55129218-55145429	UCSC	galectin 3	CBP35, GAL3, GALBP, GALIG, L31, LGALS2, MAC2	3958	--	6574.17	10360.9
GSHG0038903	SAR1A	up	1.58	3.86e-49	1.09e-47	EASANA	chr10(-):70147289-70170514	UCSC	secretion associated Ras related GTPase 1A	masra2, SAR1, Sara, SARA1	56681	--	13340.2	21023.1
GSHG0008076	NDUFC2	up	1.58	1.34e-97	1.32e-95	EASANA	chr11(-):78068297-78080220	UCSC	NADH:ubiquinone oxidoreductase subunit C2	B14.5b, CI-B14.5b, HLC-1, MC1DN36, NADHDH2	4718	--	29258	46092.7
GSHG0003734	HNRNPU	up	1.57	2.94e-85	2.25e-83	EASANA	chr1(-):244850297-244864543	UCSC	heterogeneous nuclear ribonucleoprotein U	DEE54, EIEE54, GRIP120, hnRNPU, HNRNPU-AS1, HNRPU, pp120, SAF-A, SAFA, U21.1	3192	--	50331.8	79272.8
GSHG0038239	PNISR	up	1.57	2.56e-20	2.37e-19	EASANA	chr6(-):99392650-99425308	UCSC	PNN interacting serine and arginine rich protein	bA98I9.2, C6orf111, HSPC306, SFRS18, SRrp130	25957	--	1609.79	2536.16
GSHG0014105	KIF23	up	1.57	4.48e-76	2.74e-74	EASANA	chr15(+):69414304-69448427	UCSC	kinesin family member 23	CHO1, KNSL5, MKLP-1, MKLP1	9493	--	14104	22212.1
GSHG0011408	SACS	up	1.57	9.04e-22	9.02e-21	EASANA	chr13(-):23328828-23433702	UCSC	sacsin molecular chaperone	ARSACS, DNAJC29, PPP1R138, SPAX6	26278	ENSG00000151835	2176.28	3425.76
GSHG0031242	SCAP	up	1.57	1.53e-27	1.95e-26	EASANA	chr3(-):47413681-47475945	UCSC	SREBF chaperone	NULL	22937	--	2859.58	4499.47
GSHG0042652	RAD21	up	1.57	2.79e-76	1.72e-74	EASANA	chr8(-):116845934-116874776	UCSC	RAD21 cohesin complex component	CDLS4, hHR21, HR21, HRAD21, MCD1, MGS, NXP1, SCC1	5885	ENSG00000164754	21933.6	34522.5
GSHG0021445	ZNF430	up	1.57	5.47e-09	2.59e-08	EASANA	chr19(+):21020620-21060050	UCSC	zinc finger protein 430	NULL	80264	ENSG00000118620	802.58	1263.25
GSHG0045755	TSPYL2	up	1.57	1.35e-20	1.27e-19	EASANA	chrX(+):53082367-53088540	UCSC	TSPY like 2	CDA1, CINAP, CTCL, DENTT, HRIHFB2216, NP79, SE204, TSPX	64061	ENSG00000184205	1169.16	1839.31
GSHG0008551	WNK1	up	1.57	6.67e-66	3.23e-64	EASANA	chr12(+):752579-911452	UCSC	WNK lysine deficient protein kinase 1	HSAN2, HSN2, KDP, p65, PPP1R167, PRKWNK1, PSK	65125	--	16721	26301.3
GSHG0041863	PTDSS1	up	1.57	3.45e-64	1.6e-62	EASANA	chr8(+):96261902-96336995	UCSC	phosphatidylserine synthase 1	LMHD, PSS1, PSSA	9791	ENSG00000156471	5939.14	9340.36
GSHG0020705	FAM210A	up	1.57	7.58e-13	4.66e-12	EASANA	chr18(-):13663347-13726592	UCSC	family with sequence similarity 210 member A	C18orf19, HsT2329	125228	ENSG00000177150	736.54	1157.25
GSHG0041705	SDCBP	up	1.57	3.05e-21	2.96e-20	EASANA	chr8(+):58553169-58582858	UCSC	syndecan binding protein	MDA-9, MDA9, ST1, SYCL, TACIP18	6386	--	1778.96	2797.04
GSHG0043626	TGFBR1	up	1.57	3.06e-25	3.58e-24	EASANA	chr9(+):99105089-99154192	UCSC	transforming growth factor beta receptor 1	AAT5, ACVRLK4, ALK-5, ALK5, ESS1, LDS1, LDS1A, LDS2A, MSSE, SKR4, tbetaR-I, TBR-i, TBRI, TGFR-1	7046	--	1637.63	2573.52
GSHG0006413	RBM4	up	1.57	2.44e-57	8.88e-56	EASANA	chr11(+):66638692-66668384	UCSC	RNA binding motif protein 4	LARK, RBM4A, ZCCHC21, ZCRB3A	5936	--	8793.93	13817.1
GSHG0002335	TRIT1	up	1.57	3.5e-11	1.94e-10	EASANA	chr1(-):39838110-39883511	UCSC	tRNA isopentenyltransferase 1	COXPD35, GRO1, hGRO1, IPPT, IPT, IPTase, MOD5	54802	--	642.97	1010.09
GSHG0006907	ST14	up	1.57	2.34e-86	1.86e-84	EASANA	chr11(+):130159782-130210367	UCSC	ST14 transmembrane serine protease matriptase	ARCI11, CAP3, HAI, MT-SP1, MTSP1, PRSS14, SNC19, TADG15, TMPRSS14	6768	ENSG00000149418	15608.7	24522.1
GSHG0021197	ZNF433-AS1	up	1.57	0.000788	0.00232	EASANA	chr19(+):11987617-12046274	UCSC	ZNF433 and ZNF878 antisense RNA 1	NULL	101928464	--	134.11	210.55
GSHG0009173	USP15	up	1.57	1.7e-18	1.43e-17	EASANA	chr12(+):62260357-62416389	UCSC	ubiquitin specific peptidase 15	UNPH-2, UNPH4	9958	--	977.23	1534.42
GSHG0003536	LAMB3	up	1.57	3.22e-59	1.25e-57	EASANA	chr1(-):209614870-209652466	UCSC	laminin subunit beta 3	AI1A, BM600-125KDA, LAM5, LAMNB1	3914	--	10831.5	17008.6
GSHG0001310	NOS1AP	up	1.57	0.0443	0.0964	EASANA	chr1(+):162069691-162370475	UCSC	nitric oxide synthase 1 adaptor protein	6330408P19Rik, CAPON, NPHS22	9722	--	46.8	73.53
GSHG0021110	SNAPC2	up	1.57	4.98e-13	3.1e-12	EASANA	chr19(+):7920324-7923250	UCSC	small nuclear RNA activating complex polypeptide 2	PTFDELTA, SNAP45	6618	--	742.22	1164.43
GSHG0023751	PPM1B	up	1.57	8.14e-20	7.34e-19	EASANA	chr2(+):44168875-44244384	UCSC	protein phosphatase, Mg2+/Mn2+ dependent 1B	PP2C-beta, PP2C-beta-X, PP2CB, PP2CBETA, PPC2BETAX	5495	--	1727.87	2712.06
GSHG0006758	NNMT	up	1.57	0.00333	0.009	EASANA	chr11(+):114257806-114313536	UCSC	nicotinamide N-methyltransferase	NULL	4837	--	128.87	201.74
GSHG0041434	TUSC3	up	1.57	2.07e-41	4.5e-40	EASANA	chr8(+):15540087-15766649	UCSC	tumor suppressor candidate 3	D8S1992, M33, MagT2, MRT22, MRT7, N33, OST3A, SLC58A2	7991	--	4371.4	6860.43
GSHG0030284	ABHD10	up	1.57	3.5e-24	3.91e-23	EASANA	chr3(+):111979010-111993368	UCSC	abhydrolase domain containing 10, depalmitoylase	NULL	55347	--	1943.82	3048.91
GSHG0004964	--	up	1.57	4.21e-12	2.47e-11	EASANA	chr10(-):47985519-47991850	UCSC	--	NULL	--	--	584.71	917.3
GSHG0004818	ABI1	up	1.57	1.5e-39	3.06e-38	EASANA	chr10(-):26746596-26861030	UCSC	abl interactor 1	ABI-1, ABLBP4, E3B1, NAP1BP, SSH3BP, SSH3BP1	10006	--	2931.27	4597.65
GSHG0004130	ARID5B	up	1.57	3.28e-14	2.18e-13	EASANA	chr10(+):61901687-62096944	UCSC	AT-rich interaction domain 5B	DESRT, MRF-2, MRF2	84159	--	986.76	1547.2
GSHG0021250	ZNF333	up	1.57	0.0338	0.0757	EASANA	chr19(+):14689801-14733745	UCSC	zinc finger protein 333	NULL	84449	--	57.37	89.63
GSHG0034973	TLX3	up	1.57	5.66e-06	2.09e-05	EASANA	chr5(+):171309248-171312139	UCSC	T cell leukemia homeobox 3	HOX11L2, RNX	30012	ENSG00000164438	312.03	489.27
GSHG0001699	MIA3	up	1.57	4.6e-26	5.59e-25	EASANA	chr1(+):222618097-222668007	UCSC	MIA SH3 domain ER export factor 3	ARNT, D320, TANGO, TANGO1, UNQ6077	375056	--	1769.77	2772.48
GSHG0038356	SERINC1	up	1.57	2.11e-34	3.56e-33	EASANA	chr6(-):122443348-122471881	UCSC	serine incorporator 1	TDE1L, TDE2, TMS-2, TMS2	57515	ENSG00000111897	3397.16	5323.52
GSHG0021035	MRPL54	up	1.57	9.31e-21	8.82e-20	EASANA	chr19(+):3762674-3767565	UCSC	mitochondrial ribosomal protein L54	L54mt, MRP-L54	116541	ENSG00000183617	1438.27	2251.68
GSHG0028951	--	up	1.57	0.000121	0.00039	EASANA	chr22(-):25351419-25381579	UCSC	--	NULL	--	--	179.39	280.64
GSHG0031265	COL7A1	up	1.57	7.73e-08	3.34e-07	EASANA	chr3(-):48564073-48595329	UCSC	collagen type VII alpha 1 chain	EBD1, EBDCT, EBR1, NDNC8	1294	ENSG00000114270	355.46	557.1
GSHG0044578	ZFAND5	up	1.57	2.76e-60	1.12e-58	EASANA	chr9(-):72351413-72365208	UCSC	zinc finger AN1-type containing 5	ZA20D2, ZFAND5A, ZNF216	7763	--	7427.89	11633.8
GSHG0020715	ROCK1	up	1.57	2.6e-15	1.84e-14	EASANA	chr18(-):20946906-21111852	UCSC	Rho associated coiled-coil containing protein kinase 1	P160ROCK, ROCK-I	6093	ENSG00000067900	822.07	1287.55
GSHG0002795	DENND2C	up	1.57	0.011	0.0272	EASANA	chr1(-):114582849-114670401	UCSC	DENN domain containing 2C	dJ1156J9.1	163259	--	81.4	127.56
GSHG0016082	SRRM2	up	1.57	2.13e-31	3.17e-30	EASANA	chr16(+):2752626-2771412	UCSC	serine/arginine repetitive matrix 2	300-KD, Cwc21, CWF21, HSPC075, SRL300, SRm300	23524	ENSG00000167978	2199.35	3442
GSHG0017387	NQO1	up	1.57	6.42e-22	6.45e-21	EASANA	chr16(-):69709401-69726564	UCSC	NAD(P)H quinone dehydrogenase 1	DHQU, DIA4, DTD, NMOR1, NMORI, QR1	1728	--	3427.37	5365.34
GSHG0020699	PTPN2	up	1.57	1.13e-43	2.64e-42	EASANA	chr18(-):12785478-12884249	UCSC	protein tyrosine phosphatase non-receptor type 2	PTN2, PTPT, TC-PTP, TCELLPTP, TCPTP	5771	--	3579.88	5603.66
GSHG0014263	ZSCAN2	up	1.56	0.000946	0.00275	EASANA	chr15(+):84601005-84623716	UCSC	zinc finger and SCAN domain containing 2	ZFP29, ZNF854	54993	--	168.7	264.39
GSHG0022948	PLAUR	up	1.56	2.19e-37	4.1e-36	EASANA	chr19(-):43646095-43670547	UCSC	plasminogen activator, urokinase receptor	CD87, U-PAR, UPAR, URKR	5329	--	2950.43	4616.21
GSHG0036881	BAG2	up	1.56	1.47e-32	2.3e-31	EASANA	chr6(+):57172326-57189833	UCSC	BAG cochaperone 2	BAG-2, dJ417I1.2	9532	ENSG00000112208	3798.69	5941.33
GSHG0043474	NAA35	up	1.56	1.24e-31	1.87e-30	EASANA	chr9(+):85941142-86025773	UCSC	N-alpha-acetyltransferase 35, NatC auxiliary subunit	bA379P1.1, EGAP, MAK10, MAK10P	60560	ENSG00000135040	2227.82	3484.41
GSHG0019680	USP36	up	1.56	9.08e-52	2.83e-50	EASANA	chr17(-):78787381-78841439	UCSC	ubiquitin specific peptidase 36	DUB1	57602	--	9929.24	15523.2
GSHG0038696	C6orf15	up	1.56	1.59e-06	6.14e-06	EASANA	chr6(-):31111223-31112575	UCSC	chromosome 6 open reading frame 15	STG	29113	ENSG00000204542	349.49	546.18
GSHG0047493	VARS2	up	1.56	6.2e-13	3.83e-12	EASANA	chr6(+):30914205-30926459	UCSC	valyl-tRNA synthetase 2, mitochondrial	COXPD20, VALRS, VARS2L, VARSL	57176	--	808.23	1263.9
GSHG0001606	MAPKAPK2	up	1.56	6.05e-37	1.11e-35	EASANA	chr1(+):206679730-206734281	UCSC	MAPK activated protein kinase 2	MAPKAP-K2, MK-2, MK2	9261	--	3721.51	5818.81
GSHG0037147	TRMT11	up	1.56	3.3e-23	3.53e-22	EASANA	chr6(+):125986430-126079728	UCSC	tRNA methyltransferase 11 homolog	C6orf75, MDS024, TRM11, TRMT11-1	60487	--	1712.62	2678.58
GSHG0026956	TFAP2C	up	1.56	3.4e-17	2.66e-16	EASANA	chr20(+):56629302-56639283	UCSC	transcription factor AP-2 gamma	AP2-GAMMA, ERF1, hAP-2g, TFAP2G	7022	ENSG00000087510	1250.25	1952.85
GSHG0021430	CILP2	up	1.56	0.00378	0.0101	EASANA	chr19(+):19538248-19546659	UCSC	cartilage intermediate layer protein 2	CLIP-2	148113	ENSG00000160161	107.71	168.44
GSHG0038255	PREP	up	1.56	1.67e-41	3.63e-40	EASANA	chr6(-):105273218-105403102	UCSC	prolyl endopeptidase	PE, PEP	5550	ENSG00000085377	3561.59	5562.62
GSHG0003613	LBR	up	1.56	9.02e-52	2.82e-50	EASANA	chr1(-):225401502-225428821	UCSC	lamin B receptor	C14SR, DHCR14B, LMN2R, PHA, PHASK, TDRD18	3930	--	4153.23	6486.84
GSHG0041588	BAG4	up	1.56	5.62e-11	3.07e-10	EASANA	chr8(+):38176588-38213301	UCSC	BAG cochaperone 4	BAG-4, SODD	9530	--	811.51	1266.74
GSHG0012890	BMP4	up	1.56	7.05e-10	3.56e-09	EASANA	chr14(-):53949736-53956891	UCSC	bone morphogenetic protein 4	BMP2B, BMP2B1, MCOPS6, OFC11, ZYME	652	--	473.1	738.6
GSHG0038415	BCLAF1	up	1.56	1.2e-52	3.84e-51	EASANA	chr6(-):136256627-136289851	UCSC	BCL2 associated transcription factor 1	bK211L9.1, BTF	9774	--	15071.5	23523.5
GSHG0002676	ARHGAP29	up	1.56	5.78e-58	2.16e-56	EASANA	chr1(-):94149847-94275068	UCSC	Rho GTPase activating protein 29	PARG1	9411	ENSG00000137962	11277.2	17601.3
GSHG0034652	LMNB1	up	1.56	2.57e-81	1.75e-79	EASANA	chr5(+):126776620-126837020	UCSC	lamin B1	ADLD, LMN, LMN2, LMNB, MCPH26	4001	--	11403.5	17796.7
GSHG0041692	CHCHD7	up	1.56	4.59e-38	8.79e-37	EASANA	chr8(+):56211789-56218809	UCSC	coiled-coil-helix-coiled-coil-helix domain containing 7	COX23	79145	--	2879.07	4492.97
GSHG0003171	TAGLN2	up	1.56	3.3e-102	3.56e-100	EASANA	chr1(-):159918111-159925507	UCSC	transgelin 2	HA1756	8407	--	38678.4	60352
GSHG0024655	MYO1B	up	1.56	2.22e-79	1.44e-77	EASANA	chr2(+):191245381-191425386	UCSC	myosin IB	MMI-alpha, MMIa, MYH-1c, myr1	4430	--	15777.2	24615
GSHG0045101	STOM	up	1.56	1.29e-14	8.79e-14	EASANA	chr9(-):121338987-121370253	UCSC	stomatin	BND7, EPB7, EPB72	2040	--	862.42	1345.71
GSHG0002677	F3	up	1.56	9.04e-29	1.21e-27	EASANA	chr1(-):94529173-94579649	UCSC	coagulation factor III, tissue factor	CD142, TF, TFA	2152	--	5680.24	8862.25
GSHG0019505	BRIP1	up	1.56	1.15e-10	6.17e-10	EASANA	chr17(-):61679139-61863528	UCSC	BRCA1 interacting protein C-terminal helicase 1	BACH1, FANCJ, OF	83990	--	712.96	1110.83
GSHG0042572	TP53INP1	up	1.56	5.3e-07	2.14e-06	EASANA	chr8(-):94925972-94949378	UCSC	tumor protein p53 inducible nuclear protein 1	p53DINP1, SIP, Teap, TP53DINP1, TP53INP1A, TP53INP1B	94241	--	383.95	599.27
GSHG0033987	ACSL1	up	1.56	4.69e-25	5.43e-24	EASANA	chr4(-):184755595-184826034	UCSC	acyl-CoA synthetase long chain family member 1	ACS1, FACL1, FACL2, LACS, LACS1, LACS2	2180	--	2051.1	3197.97
GSHG0006583	ANKRD42	up	1.56	4.16e-06	1.56e-05	EASANA	chr11(+):83193712-83258282	UCSC	ankyrin repeat domain 42	PPP1R79, SARP	338699	--	279.19	435.73
GSHG0025373	PELI1	up	1.56	6.17e-16	4.54e-15	EASANA	chr2(-):64092652-64144426	UCSC	pellino E3 ubiquitin protein ligase 1	NULL	57162	ENSG00000197329	1290.92	2013.08
GSHG0003046	S100A4	up	1.56	1.41e-23	1.54e-22	EASANA	chr1(-):153543621-153545806	UCSC	S100 calcium binding protein A4	18A2, 42A, CAPL, FSP1, MTS1, P9KA, PEL98	6275	--	6706.08	10449.8
GSHG0018526	SOX9	up	1.56	3.1e-30	4.4e-29	EASANA	chr17(+):72121020-72126420	UCSC	SRY-box transcription factor 9	CMD1, CMPD1, SRA1, SRXX2, SRXY10	6662	ENSG00000125398	7497.77	11682.7
GSHG0019475	MTMR4	up	1.56	5.07e-29	6.85e-28	EASANA	chr17(-):58489532-58517880	UCSC	myotubularin related protein 4	FYVE-DSP2, ZFYVE11	9110	ENSG00000108389	3986.36	6211.43
GSHG0033401	RFC1	up	1.56	6.66e-55	2.28e-53	EASANA	chr4(-):39287449-39366367	UCSC	replication factor C subunit 1	A1, CANVAS, MHCBFB, PO-GA, RECC1, RFC, RFC140	5981	--	6075.63	9464.65
GSHG0043485	CTSL	up	1.56	3.46e-23	3.69e-22	EASANA	chr9(+):87725519-87731469	UCSC	cathepsin L	CATL, CTSL1, MEP	1514	--	1556.37	2423.16
GSHG0040465	PSMA2	up	1.56	4.4e-20	4.02e-19	EASANA	chr7(-):42916861-42932181	UCSC	proteasome 20S subunit alpha 2	HC3, MU, PMSA2, PSC2	5683	ENSG00000106588	4363.2	6796.32
GSHG0002574	DLSTP1	up	1.56	8.97e-07	3.54e-06	EASANA	chr1(-):75742018-75745013	UCSC	dihydrolipoamide S-succinyltransferase pseudogene 1	DLSTP	1744	--	387.85	604.74
GSHG0016496	MT1L	up	1.56	1.99e-08	9.05e-08	EASANA	chr16(+):56617461-56618817	UCSC	metallothionein 1L, pseudogene	MT1, MT1R, MTF	4500	ENSG00000260549	455.93	709.86
GSHG0028720	NUP50	up	1.56	3.29e-34	5.48e-33	EASANA	chr22(+):45163925-45188017	UCSC	nucleoporin 50	NPAP60, NPAP60L	10762	--	2732.94	4253.75
GSHG0043244	DNAJA1	up	1.56	9.04e-81	6.08e-79	EASANA	chr9(+):33025273-33039907	UCSC	DnaJ heat shock protein family (Hsp40) member A1	DJ-2, DjA1, hDJ-2, HDJ2, HSDJ, HSJ-2, HSJ2, HSPF4, NEDD7	3301	ENSG00000086061	23550.3	36657.4
GSHG0043895	ABL1	up	1.56	1.65e-24	1.86e-23	EASANA	chr9(+):130713043-130887675	UCSC	ABL proto-oncogene 1, non-receptor tyrosine kinase	ABL, BCR-ABL, bcr/abl, c-ABL, c-ABL1, CHDSKM, JTK7, p150, v-abl	25	--	1560.16	2427.48
GSHG0020308	RNF138	up	1.56	8.14e-05	0.000268	EASANA	chr18(+):32091874-32131561	UCSC	ring finger protein 138	hNARF, HSD-4, NARF, STRIN	51444	--	275.32	428.97
GSHG0023601	UBXN2A	up	1.56	3.93e-15	2.76e-14	EASANA	chr2(+):23927285-24004938	UCSC	UBX domain protein 2A	UBXD4	165324	--	826.65	1286
GSHG0008521	DEAF1	up	1.56	4.55e-11	2.5e-10	EASANA	chr11(-):644221-707083	UCSC	DEAF1 transcription factor	MRD24, NEDHELS, NUDR, SPN, VSVS, ZMYND5	10522	ENSG00000177030	569.21	885.55
GSHG0001691	C1orf115	up	1.56	9.97e-12	5.72e-11	EASANA	chr1(+):220689845-220699155	UCSC	chromosome 1 open reading frame 115	RDD1	79762	ENSG00000162817	630.28	980.23
GSHG0016362	SRCAP // TMEM265	up	1.56	1.36e-39	2.76e-38	EASANA	chr16(+):30698593-30745196	UCSC	Snf2 related CREBBP activator protein // transmembrane protein 265	DOMO1, EAF1, FLHS, IFITMD8, SWR1	100862671, 10847	ENSG00000080603, ENSG00000281991	6069.57	9436.24
GSHG0043553	CARD19	up	1.55	3.89e-12	2.29e-11	EASANA	chr9(+):93096217-93113283	UCSC	caspase recruitment domain family member 19	BinCARD, C9orf89	84270	--	753.46	1172.3
GSHG0030765	B3GNT5	up	1.55	5.15e-35	8.86e-34	EASANA	chr3(+):183253253-183273385	UCSC	UDP-GlcNAc:betaGal beta-1, 3-N-acetylglucosaminyltransferase 5	B3GN-T5, beta3Gn-T5	84002	--	4223.4	6563.8
GSHG0024412	PLEKHB2	up	1.55	8.49e-56	2.95e-54	EASANA	chr2(+):131104847-131353709	UCSC	pleckstrin homology domain containing B2	EVT2	55041	--	7237.35	11243.9
GSHG0029313	PACSIN2	up	1.55	6.76e-37	1.24e-35	EASANA	chr22(-):42853362-43015151	UCSC	protein kinase C and casein kinase substrate in neurons 2	SDPII	11252	--	3559.5	5530.13
GSHG0003497	DSTYK	up	1.55	2.71e-08	1.21e-07	EASANA	chr1(-):205142504-205211702	UCSC	dual serine/threonine and tyrosine protein kinase	CAKUT1, DustyPK, HDCMD38P, RIP5, RIPK5, SPG23	25778	--	510.85	793.76
GSHG0045098	RAB14	up	1.55	3.56e-51	1.09e-49	EASANA	chr9(-):121178133-121201886	UCSC	RAB14, member RAS oncogene family	FBP, RAB-14	51552	ENSG00000119396	9565.71	14857
GSHG0045018	TXN	up	1.55	1.68e-59	6.6e-58	EASANA	chr9(-):110243810-110256561	UCSC	thioredoxin	TRDX, TRX, TRX1, Trx80	7295	--	9225.64	14328.5
GSHG0038536	SOD2 // SOD2-OT1	up	1.55	2.16e-36	3.9e-35	EASANA	chr6(-):159669069-159762533	UCSC	superoxide dismutase 2 // SOD2 overlapping transcript 1	GClnc1, IPO-B, IPOB, Mn-SOD, MNSOD, MVCD6, SOD2	100129518, 6648	ENSG00000285427	2943.17	4571.32
GSHG0026962	RAE1	up	1.55	3.01e-46	7.73e-45	EASANA	chr20(+):57351226-57379202	UCSC	ribonucleic acid export 1	dJ481F12.3, dJ800J21.1, Gle2, MIG14, Mnrp41, MRNP41	8480	--	6905.4	10723.9
GSHG0033774	ANKRD50	up	1.55	5.86e-30	8.24e-29	EASANA	chr4(-):124664048-124712732	UCSC	ankyrin repeat domain 50	NULL	57182	--	2682.57	4162.98
GSHG0019730	CEP131	up	1.55	1.83e-21	1.8e-20	EASANA	chr17(-):81189595-81222999	UCSC	centrosomal protein 131	AZ1, AZI1, ZA1	22994	--	1508.96	2339.52
GSHG0029862	OXSR1	up	1.55	7.29e-42	1.6e-40	EASANA	chr3(+):38165535-38255484	UCSC	oxidative stress responsive kinase 1	OSR1	9943	ENSG00000172939	3241.1	5026.61
GSHG0036724	CMTR1	up	1.55	6.37e-13	3.92e-12	EASANA	chr6(+):37433221-37481512	UCSC	cap methyltransferase 1	FTSJD2, hMTr1, KIAA0082, MTr1	23070	ENSG00000137200	809.83	1256.03
GSHG0031800	DBR1	up	1.55	5.57e-14	3.67e-13	EASANA	chr3(-):138160988-138174921	UCSC	debranching RNA lariats 1	NULL	51163	ENSG00000138231	877.07	1359.91
GSHG0032839	SGMS2	up	1.55	9.87e-12	5.66e-11	EASANA	chr4(+):107824563-107915047	UCSC	sphingomyelin synthase 2	CDL, SMS2	166929	--	786.18	1219.42
GSHG0043159	UHRF2	up	1.55	3.08e-19	2.68e-18	EASANA	chr9(+):6413151-6507054	UCSC	ubiquitin like with PHD and ring finger domains 2	NIRF, RNF107, TDRD23, URF2	115426	--	1281.45	1987.64
GSHG0008714	GAPDH	up	1.55	2.86e-94	2.6e-92	EASANA	chr12(+):6332001-6538371	UCSC	glyceraldehyde-3-phosphate dehydrogenase	G3PD, GAPD, HEL-S-162eP	2597	--	256208	397242
GSHG0030928	RAD18	up	1.55	2.58e-21	2.52e-20	EASANA	chr3(-):8877075-8963472	UCSC	RAD18 E3 ubiquitin protein ligase	RNF73	56852	ENSG00000070950	1450.41	2247.86
GSHG0042346	CEBPD	up	1.55	8.91e-17	6.83e-16	EASANA	chr8(-):47736909-47738416	UCSC	CCAAT enhancer binding protein delta	C/EBP-delta, CELF, CRP3, NF-IL6-beta	1052	ENSG00000221869	1477.02	2288.81
GSHG0024533	PPIG	up	1.55	3.89e-33	6.22e-32	EASANA	chr2(+):169584336-169641406	UCSC	peptidylprolyl isomerase G	CARS-Cyp, CYP, SCAF10, SRCyp	9360	--	2260.43	3503.41
GSHG0040801	TMEM243	up	1.55	5.93e-10	3.02e-09	EASANA	chr7(-):87196160-87220587	UCSC	transmembrane protein 243	C7orf23, MM-TRAG, MMTRAG	79161	--	649	1005.96
GSHG0038387	STX7	up	1.55	3.5e-16	2.61e-15	EASANA	chr6(-):132445867-132513472	UCSC	syntaxin 7	NULL	8417	--	1141	1769.3
GSHG0038028	MRPL14	up	1.55	1.27e-24	1.44e-23	EASANA	chr6(-):44113451-44127452	UCSC	mitochondrial ribosomal protein L14	L14mt, L32mt, MRP-L14, MRP-L32, MRPL32, RMPL32, RPML32	64928	ENSG00000180992	2941.19	4556.62
GSHG0009207	DYRK2	up	1.55	5.03e-35	8.66e-34	EASANA	chr12(+):67648721-67665406	UCSC	dual specificity tyrosine phosphorylation regulated kinase 2	NULL	8445	--	8322.25	12891.2
GSHG0048846	FBXL6	up	1.55	4.11e-17	3.21e-16	EASANA	chr8(-):144355431-144359377	UCSC	F-box and leucine rich repeat protein 6	FBL6, FBL6A, PP14630	26233	--	1754.9	2718.41
GSHG0013362	TC2N	up	1.55	0.000146	0.000468	EASANA	chr14(-):91779746-91867536	UCSC	tandem C2 domains, nuclear	C14orf47, C2CD1, MTAC2D1, Tac2-N	123036	--	205.71	318.94
GSHG0045135	PSMB7	up	1.55	1.18e-59	4.66e-58	EASANA	chr9(-):124353465-124415473	UCSC	proteasome 20S subunit beta 7	Z	5695	ENSG00000136930	10154.2	15727.9
GSHG0007891	FAU	up	1.55	8.45e-09	3.95e-08	EASANA	chr11(-):65120630-65122185	UCSC	FAU ubiquitin like and ribosomal protein S30 fusion	asr1, FAU1, Fub1, Fubi, MNSFbeta, RPS30, S30	2197	ENSG00000149806	11721.7	18148.8
GSHG0043150	RIC1	up	1.55	2.23e-11	1.25e-10	EASANA	chr9(+):5629107-5776557	UCSC	RIC1 homolog, RAB6A GEF complex partner 1	bA207C16.1, CATIFA, CIP150, KIAA1432	57589	--	645.67	999.94
GSHG0032102	LSG1	up	1.55	2.92e-63	1.32e-61	EASANA	chr3(-):194640791-194672210	UCSC	large 60S subunit nuclear export GTPase 1	NULL	55341	ENSG00000041802	8804.6	13624.6
GSHG0020485	NFATC1	up	1.55	1.68e-05	5.94e-05	EASANA	chr18(+):79395856-79529323	UCSC	nuclear factor of activated T cells 1	NF-ATC, NF-ATc1.2, NFAT2, NFATc	4772	--	260.92	403.49
GSHG0012310	ACOT2	up	1.55	2.19e-05	7.65e-05	EASANA	chr14(+):73567620-73575658	UCSC	acyl-CoA thioesterase 2	CTE-IA, CTE1A, MTE1, PTE2, PTE2A, ZAP128	10965	--	268.92	416.03
GSHG0039850	ST7 // ST7-OT3	up	1.55	1.97e-14	1.33e-13	EASANA	chr7(+):116953327-117230176	UCSC	suppression of tumorigenicity 7 // ST7 overlapping transcript 3	ETS7q, FAM4A, FAM4A1, HELG, NCRNA00026, RAY1, SEN4, ST7, ST7OT3, TSG7	7982, 93655	ENSG00000004866	911.17	1408.34
GSHG0028476	CRYBB2P1	up	1.55	2.26e-11	1.27e-10	EASANA	chr22(+):25448084-25511599	UCSC	crystallin beta B2 pseudogene 1	CRYB2B	1416	ENSG00000100058	758.13	1173.44
GSHG0027082	FKBP1A	up	1.55	1.15e-63	5.28e-62	EASANA	chr20(-):1368977-1393172	UCSC	FKBP prolyl isomerase 1A	FKBP-12, FKBP-1A, FKBP1, FKBP12, PKC12, PKCI2, PPIASE	2280	--	12453.5	19260.1
GSHG0000849	MFSD14A	up	1.55	5.5e-20	5e-19	EASANA	chr1(+):100038095-100083377	UCSC	major facilitator superfamily domain containing 14A	HIAT1	64645	ENSG00000156875	1431.74	2214.25
GSHG0045003	ELP1	up	1.55	5.89e-22	5.93e-21	EASANA	chr9(-):108867517-108934124	UCSC	elongator acetyltransferase complex subunit 1	DYS, FD, IKAP, IKBKAP, IKI3, TOT1	8518	--	1670.95	2585.26
GSHG0035719	HINT1	up	1.55	5.69e-35	9.78e-34	EASANA	chr5(-):131159027-131165300	UCSC	histidine triad nucleotide binding protein 1	HINT, NMAN, PKCI-1, PRKCNH1	3094	ENSG00000169567	7529.08	11642.1
GSHG0020268	RBBP8	up	1.55	1.55e-38	3.03e-37	EASANA	chr18(+):22933328-23026486	UCSC	RB binding protein 8, endonuclease	COM1, CTIP, JWDS, RIM, SAE2, SCKL2	5932	--	3122.76	4828.2
GSHG0014265	EGLN1	up	1.55	4.33e-49	1.22e-47	EASANA	chr1(-):231363755-231425044	UCSC	egl-9 family hypoxia inducible factor 1	C1orf12, ECYT3, HALAH, HIF-PH2, HIFPH2, HPH-2, HPH2, PHD2, SM20, ZMYND6	54583	ENSG00000135766	7661.37	11839.8
GSHG0000191	SPEN	up	1.55	2.57e-09	1.25e-08	EASANA	chr1(+):15847707-16311497	UCSC	spen family transcriptional repressor	HIAA0929, MINT, RBM15C, SHARP	23013	ENSG00000065526	580.64	898.3
GSHG0027597	--	up	1.55	0.0293	0.0666	EASANA	chr20(-):63949404-63950265	UCSC	--	NULL	--	--	68.53	105.74
GSHG0000475	CTPS1	up	1.54	7.14e-53	2.31e-51	EASANA	chr1(+):40979692-41012565	UCSC	CTP synthase 1	CTPS, GATD5, IMD24	1503	--	5915.94	9139.23
GSHG0032595	DCUN1D4	up	1.54	1.23e-11	6.99e-11	EASANA	chr4(+):51843000-51916837	UCSC	defective in cullin neddylation 1 domain containing 4	DCNL4	23142	--	650.94	1005.61
GSHG0021201	ZNF136	up	1.54	2.13e-05	7.45e-05	EASANA	chr19(+):12163063-12189871	UCSC	zinc finger protein 136	pHZ-20	7695	--	221.95	342.86
GSHG0034259	SKP2	up	1.54	5.06e-32	7.76e-31	EASANA	chr5(+):36152067-36184319	UCSC	S-phase kinase associated protein 2	FBL1, FBXL1, FLB1, p45	6502	--	2944.61	4549.19
GSHG0000832	PTBP2	up	1.54	9.39e-12	5.4e-11	EASANA	chr1(+):96721665-96823739	UCSC	polypyrimidine tract binding protein 2	brPTB, nPTB, PTBLP	58155	--	606.69	936.89
GSHG0020233	SEH1L	up	1.54	9.17e-53	2.95e-51	EASANA	chr18(+):12948011-12987536	UCSC	SEH1 like nucleoporin	SEC13L, Seh1, SEH1A, SEH1B	81929	--	7105.17	10971.3
GSHG0008158	FAM76B	up	1.54	9.55e-07	3.76e-06	EASANA	chr11(-):95768953-95789790	UCSC	family with sequence similarity 76 member B	NULL	143684	--	359.27	555.21
GSHG0031236	CCDC12	up	1.54	4.24e-21	4.09e-20	EASANA	chr3(-):46921730-46981994	UCSC	coiled-coil domain containing 12	NULL	151903	ENSG00000160799	1499.41	2314.77
GSHG0027613	TAF4	up	1.54	7.9e-34	1.3e-32	EASANA	chr20(-):61974798-62065881	UCSC	TATA-box binding protein associated factor 4	TAF(II)130, TAF(II)135, TAF2C, TAF2C1, TAF4A, TAFII-130, TAFII-135, TAFII130, TAFII135	6874	ENSG00000130699	3007.31	4638.73
GSHG0005417	C10orf95	up	1.54	0.00615	0.0159	EASANA	chr10(-):102449837-102451543	UCSC	chromosome 10 open reading frame 95	NULL	79946	ENSG00000120055	104.03	160.28
GSHG0042424	GGH	up	1.54	1.27e-19	1.13e-18	EASANA	chr8(-):63015079-63038852	UCSC	gamma-glutamyl hydrolase	GH	8836	--	1323.33	2040.54
GSHG0010466	GNPTAB	up	1.54	3.83e-21	3.71e-20	EASANA	chr12(-):101745498-101830959	UCSC	N-acetylglucosamine-1-phosphate transferase subunits alpha and beta	GNPTA, ICD	79158	ENSG00000111670	1498.79	2311.47
GSHG0002487	SSBP3	up	1.54	2.8e-06	1.06e-05	EASANA	chr1(-):54225432-54406394	UCSC	single stranded DNA binding protein 3	CSDP, SSDP, SSDP1	23648	--	304.09	469.01
GSHG0032155	DHX36	up	1.54	3.93e-48	1.08e-46	EASANA	chr3(-):154272546-154324497	UCSC	DEAH-box helicase 36	DDX36, G4R1, MLEL1, RHAU	170506	--	5291.78	8157.18
GSHG0043777	LHX2	up	1.54	0.00167	0.0047	EASANA	chr9(+):124011610-124033301	UCSC	LIM homeobox 2	hLhx2, LH2	9355	ENSG00000106689	124.18	191.48
GSHG0027999	TIAM1	up	1.54	2.02e-30	2.89e-29	EASANA	chr21(-):31118416-31559977	UCSC	TIAM Rac1 associated GEF 1	TIAM-1	7074	--	2401.51	3700.37
GSHG0009503	ACADS	up	1.54	0.00532	0.0139	EASANA	chr12(+):120725826-120740008	UCSC	acyl-CoA dehydrogenase short chain	ACAD3, SCAD	35	--	109.84	168.84
GSHG0002237	PUM1	up	1.54	1.34e-45	3.36e-44	EASANA	chr1(-):30931506-31065916	UCSC	pumilio RNA binding family member 1	HSPUM, PUMH, PUMH1, PUML1, SCA47	9698	--	5490.21	8452.55
GSHG0046472	SLC9A7	up	1.54	5.17e-15	3.6e-14	EASANA	chrX(-):46599251-46759172	UCSC	solute carrier family 9 member A7	MRX108, NHE-7, NHE7, SLC9A6	84679	--	927.41	1427.89
GSHG0032484	NCAPG	up	1.54	3.62e-45	8.95e-44	EASANA	chr4(+):17810902-17844865	UCSC	non-SMC condensin I complex subunit G	CAPG, CHCG, NY-MEL-3, YCG1	64151	ENSG00000109805	4785.39	7366.82
GSHG0039680	VPS50	up	1.54	2.48e-05	8.61e-05	EASANA	chr7(+):93232340-93361123	UCSC	VPS50 subunit of EARP/GARPII complex	CCDC132, VPS54L	55610	--	247.85	382.07
GSHG0047553	HLA-DPA1	up	1.54	0.0132	0.0323	EASANA	chr6(-):33064569-33080748	UCSC	major histocompatibility complex, class II, DP alpha 1	DP(W3), DP(W4), DPA1, HLA-DP1A, HLA-DPB1, HLADP, HLASB, PLT1	3113	ENSG00000231389	104.06	160.2
GSHG0034561	MAN2A1	up	1.54	7.64e-33	1.21e-31	EASANA	chr5(+):109689366-109869625	UCSC	mannosidase alpha class 2A member 1	AManII, GOLIM7, MANA2, MANII	4124	ENSG00000112893	3730.85	5743.51
GSHG0010372	OSBPL8	up	1.54	1.47e-30	2.12e-29	EASANA	chr12(-):76351797-76559809	UCSC	oxysterol binding protein like 8	MST120, MSTP120, ORP8, OSBP10	114882	--	2574.58	3961.07
GSHG0009360	DRAM1	up	1.54	4.31e-06	1.61e-05	EASANA	chr12(+):101877351-101923612	UCSC	DNA damage regulated autophagy modulator 1	DRAM	55332	--	355.66	547.8
GSHG0019616	FDXR	up	1.54	8.6e-07	3.4e-06	EASANA	chr17(-):74862497-74873031	UCSC	ferredoxin reductase	ADR, ADXR, ANOA	2232	--	380.99	585.89
GSHG0027492	ZNF217	up	1.54	1.08e-28	1.43e-27	EASANA	chr20(-):53567071-53594262	UCSC	zinc finger protein 217	ZABC1	7764	ENSG00000171940	3546.92	5455.87
GSHG0000743	DNAJB4	up	1.54	4.97e-05	0.000168	EASANA	chr1(+):77979175-78017964	UCSC	DnaJ heat shock protein family (Hsp40) member B4	DjB4, DNAJW, HLJ1	11080	ENSG00000162616	285.94	440.07
GSHG0003240	TADA1	up	1.54	3.32e-10	1.72e-09	EASANA	chr1(-):166856510-166876357	UCSC	transcriptional adaptor 1	ADA1, hADA1, HFI1, STAF42, TADA1L	117143	ENSG00000152382	618.48	951.33
GSHG0026729	MAPRE1	up	1.54	6.58e-52	2.06e-50	EASANA	chr20(+):32819954-32850405	UCSC	microtubule associated protein RP/EB family member 1	EB1	22919	ENSG00000101367	7146.97	10990.2
GSHG0016846	LUC7L	up	1.54	2.27e-32	3.53e-31	EASANA	chr16(-):188969-229450	UCSC	LUC7 like	hLuc7B1, Luc7, LUC7B1, SR+89	55692	--	2393.4	3678.68
GSHG0010378	PAWR	up	1.54	2.76e-41	5.97e-40	EASANA	chr12(-):79584876-79690964	UCSC	pro-apoptotic WT1 regulator	Par-4, PAR4	5074	ENSG00000177425	6036.9	9276.76
GSHG0030239	NXPE3	up	1.54	5.45e-07	2.2e-06	EASANA	chr3(+):101779211-101874193	UCSC	neurexophilin and PC-esterase domain family member 3	FAM55C, MST115, MSTP115	91775	--	407.43	626.06
GSHG0046276	VBP1	up	1.54	4.86e-43	1.12e-41	EASANA	chrX(+):155197007-155239841	UCSC	VHL binding protein 1	HIBBJ46, PFD3, PFDN3, VBP-1	7411	--	4391.47	6746.67
GSHG0043576	MFSD14B	up	1.54	3.89e-16	2.88e-15	EASANA	chr9(+):94374569-94461042	UCSC	major facilitator superfamily domain containing 14B	HIATL1	84641	ENSG00000148110	1080.99	1661.74
GSHG0024470	EPC2	up	1.54	8e-22	8e-21	EASANA	chr2(+):148644751-148787569	UCSC	enhancer of polycomb homolog 2	EPC-LIKE	26122	ENSG00000135999	2326.55	3574.02
GSHG0017616	UTP4	up	1.54	1.46e-50	4.35e-49	EASANA	chr16(+):69132628-69169023	UCSC	UTP4 small subunit processome component	CIRH1A, CIRHIN, NAIC, TEX292	84916	--	4922.43	7558.68
GSHG0031237	SETD2	up	1.54	2.08e-39	4.21e-38	EASANA	chr3(-):47016430-47164113	UCSC	SET domain containing 2, histone lysine methyltransferase	HBP231, HIF-1, HIP-1, HSPC069, HYPB, KMT3A, LLS, p231HBP, SET2	29072	--	3609.86	5544.51
GSHG0019696	CBX8	up	1.54	5.78e-18	4.72e-17	EASANA	chr17(-):79792132-79797116	UCSC	chromobox 8	PC3, RC1	57332	ENSG00000141570	1106.9	1699.38
GSHG0023649	NRBP1	up	1.54	1.82e-56	6.47e-55	EASANA	chr2(+):27427790-27442259	UCSC	nuclear receptor binding protein 1	BCON3, MADM, MUDPNP, NRBP	29959	--	7923.98	12166.6
GSHG0014156	CLK3	up	1.54	2.77e-35	4.82e-34	EASANA	chr15(+):74608371-74645522	UCSC	CDC like kinase 3	PHCLK3, PHCLK3/152	1198	--	3223.52	4948.89
GSHG0037924	MTCH1	up	1.54	1.31e-53	4.34e-52	EASANA	chr6(-):36968135-36986551	UCSC	mitochondrial carrier 1	CGI-64, PIG60, PSAP, SLC25A49	23787	--	6670.25	10239.8
GSHG0046008	NXT2	up	1.53	7.29e-08	3.16e-07	EASANA	chrX(+):109535781-109544698	UCSC	nuclear transport factor 2 like export factor 2	P15-2	55916	--	798.35	1224.95
GSHG0036398	RNF144B	up	1.53	2.53e-10	1.32e-09	EASANA	chr6(+):18368548-18468870	UCSC	ring finger protein 144B	bA528A10.3, IBRDC2, p53RFP, PIR2	255488	ENSG00000137393	836.26	1283.5
GSHG0019479	TRIM37	up	1.53	7.51e-45	1.84e-43	EASANA	chr17(-):58982649-59106880	UCSC	tripartite motif containing 37	MUL, POB1, TEF3	4591	--	4095.5	6283.8
GSHG0046369	RBBP7	up	1.53	1.97e-34	3.33e-33	EASANA	chrX(-):16844341-16870362	UCSC	RB binding protein 7, chromatin remodeling factor	RbAp46	5931	--	4188.8	6427.34
GSHG0017452	GLG1	up	1.53	1.26e-32	1.99e-31	EASANA	chr16(-):74447430-74607121	UCSC	golgi glycoprotein 1	CFR-1, ESL-1, MG-160, MG160	2734	--	3907.21	5990.84
GSHG0025648	CHST10	up	1.53	0.000266	0.000827	EASANA	chr2(-):100391860-100417668	UCSC	carbohydrate sulfotransferase 10	HNK-1ST, HNK1ST	9486	--	167.8	257.16
GSHG0003044	S100A6	up	1.53	9.89e-31	1.43e-29	EASANA	chr1(-):153534599-153536046	UCSC	S100 calcium binding protein A6	2A9, 5B10, CABP, CACY, PRA, S10A6	6277	--	28605.6	43853.9
GSHG0009218	FRS2	up	1.53	3.14e-05	0.000108	EASANA	chr12(+):69470388-69579793	UCSC	fibroblast growth factor receptor substrate 2	FRS1A, FRS2A, FRS2alpha, SNT, SNT-1, SNT1	10818	--	255.88	392.44
GSHG0022967	ZNF180	up	1.53	0.00103	0.00297	EASANA	chr19(-):44474431-44500522	UCSC	zinc finger protein 180	HHZ168	7733	--	167.25	256.71
GSHG0013243	NRDE2	up	1.53	9.18e-12	5.28e-11	EASANA	chr14(-):90267860-90331945	UCSC	NRDE-2, necessary for RNA interference, domain containing	C14orf102	55051	ENSG00000119720	729.4	1117.41
GSHG0009499	RNF10	up	1.53	1.5e-38	2.93e-37	EASANA	chr12(+):120534351-120577588	UCSC	ring finger protein 10	RIE2	9921	--	5866.36	8987.98
GSHG0043160	KDM4C	up	1.53	7.6e-15	5.24e-14	EASANA	chr9(+):6716495-7175648	UCSC	lysine demethylase 4C	GASC1, JHDM3C, JMJD2C, TDRD14C	23081	--	952.45	1459.59
GSHG0026700	TPX2	up	1.53	7.02e-62	3.01e-60	EASANA	chr20(+):31739290-31801800	UCSC	TPX2 microtubule nucleation factor	C20orf1, C20orf2, DIL-2, DIL2, FLS353, GD:C20orf1, HCA519, HCTP4, p100, REPP86	22974	ENSG00000088325	13226.9	20269.7
GSHG0039613	HSPB1	up	1.53	4.71e-49	1.33e-47	EASANA	chr7(+):76302606-76304296	UCSC	heat shock protein family B (small) member 1	CMT2F, HEL-S-102, HMN2B, HS.76067, Hsp25, HSP27, HSP28, SRP27	3315	ENSG00000106211	30467.1	46675.3
GSHG0000198	SZRD1	up	1.53	2.26e-40	4.74e-39	EASANA	chr1(+):16367225-16398145	UCSC	SUZ RNA binding domain containing 1	C1orf144	26099	--	5191.33	7950.17
GSHG0025404	PPP3R1	up	1.53	2.99e-27	3.78e-26	EASANA	chr2(-):68178857-68252532	UCSC	protein phosphatase 3 regulatory subunit B, alpha	CALNB1, CNB, CNB1	5534	ENSG00000221823	3507.39	5372.39
GSHG0002307	MEAF6	up	1.53	2.67e-26	3.28e-25	EASANA	chr1(-):37489993-37514780	UCSC	MYST/Esa1 associated factor 6	C1orf149, CENP-28, EAF6, NY-SAR-91	64769	--	1948.7	2985.43
GSHG0033660	LAMTOR3	up	1.53	8.67e-16	6.32e-15	EASANA	chr4(-):99878336-99894546	UCSC	late endosomal/lysosomal adaptor, MAPK and MTOR activator 3	MAP2K1IP1, MAPBP, MAPKSP1, MP1, PRO0633, Ragulator3	8649	--	1203.84	1843.48
GSHG0046245	SLC6A8	up	1.53	7.82e-06	2.85e-05	EASANA	chrX(+):153687926-153696593	UCSC	solute carrier family 6 member 8	CCDS1, CRT, CRTR, CT1, CTR5	6535	--	296.52	453.28
GSHG0003996	CCNY	up	1.53	1.36e-35	2.4e-34	EASANA	chr10(+):35247025-35572667	UCSC	cyclin Y	C10orf9, CBCP1, CCNX, CFP1	219771	--	2846	4355.64
GSHG0024598	PLEKHA3	up	1.53	2.47e-13	1.57e-12	EASANA	chr2(+):178480457-178516463	UCSC	pleckstrin homology domain containing A3	FAPP1	65977	ENSG00000116095	867.49	1327.2
GSHG0021822	EMP3	up	1.53	0.000115	0.000373	EASANA	chr19(+):48325385-48330553	UCSC	epithelial membrane protein 3	YMP	2014	--	230.01	351.54
GSHG0000666	USP1	up	1.53	4.55e-48	1.24e-46	EASANA	chr1(+):62436395-62455994	UCSC	ubiquitin specific peptidase 1	UBP	7398	--	6027.84	9223.22
GSHG0009026	ATF1	up	1.53	8.53e-19	7.26e-18	EASANA	chr12(+):50764101-50821162	UCSC	activating transcription factor 1	EWS-ATF1, FUS/ATF-1, TREB36	466	ENSG00000123268	1706.79	2612.11
GSHG0022521	JUND	up	1.53	3.25e-20	2.99e-19	EASANA	chr19(-):18279694-18281622	UCSC	JunD proto-oncogene, AP-1 transcription factor subunit	AP-1	3727	ENSG00000130522	1930.67	2951.18
GSHG0004135	NRBF2	up	1.53	2.66e-28	3.5e-27	EASANA	chr10(+):63133289-63155025	UCSC	nuclear receptor binding factor 2	COPR, COPR1, COPR2, NRBF-2	29982	--	2412.96	3690.69
GSHG0001989	RERE	up	1.53	3.4e-45	8.4e-44	EASANA	chr1(-):8352397-8817640	UCSC	arginine-glutamic acid dipeptide repeats	ARG, ARP, ATN1L, DNB1, NEDBEH	473	--	10216.6	15619.9
GSHG0035529	MTX3	up	1.53	2.64e-06	1e-05	EASANA	chr5(-):79976716-79991262	UCSC	metaxin 3	NULL	345778	--	375.2	573.22
GSHG0002842	NOTCH2	up	1.53	3.38e-32	5.23e-31	EASANA	chr1(-):119911553-120069662	UCSC	notch receptor 2	AGS2, HJCYS, hN2	4853	ENSG00000134250	8212.87	12555.7
GSHG0025054	KIDINS220	up	1.53	3.28e-23	3.5e-22	EASANA	chr2(-):8721081-8837613	UCSC	kinase D interacting substrate 220	ARMS, SINO	57498	--	1802.26	2756.64
GSHG0010424	UBE2N	up	1.53	9.72e-62	4.14e-60	EASANA	chr12(-):93405684-93441976	UCSC	ubiquitin conjugating enzyme E2 N	HEL-S-71, UBC13, UbcH-ben, UbcH13, UBCHBEN;UBC13	7334	ENSG00000177889	11314	17296.5
GSHG0012894	CNIH1	up	1.53	2.07e-41	4.5e-40	EASANA	chr14(-):54423561-54441431	UCSC	cornichon family AMPA receptor auxiliary protein 1	CNIH, CNIH-1, CNIL, TGAM77	10175	ENSG00000100528	14618.6	22344.4
GSHG0000346	YTHDF2	up	1.53	2.7e-40	5.64e-39	EASANA	chr1(+):28736624-28769775	UCSC	YTH N6-methyladenosine RNA binding protein 2	CAHL, HGRG8, NY-REN-2	51441	--	3680.83	5625.87
GSHG0016062	NPW	up	1.53	2.03e-05	7.13e-05	EASANA	chr16(+):2019303-2020783	UCSC	neuropeptide W	L8, L8C, PPL8, PPNPW	283869	ENSG00000183971	287.45	438.67
GSHG0039702	SDHAF3	up	1.53	5.67e-13	3.51e-12	EASANA	chr7(+):97116583-97181763	UCSC	succinate dehydrogenase complex assembly factor 3	ACN9, DC11, LYRM10, Sdh7	57001	ENSG00000196636	1091.35	1667.56
GSHG0021866	PTOV1	up	1.53	1.07e-17	8.62e-17	EASANA	chr19(+):49850705-49860748	UCSC	PTOV1 extended AT-hook containing adaptor protein	ACID2, PTOV-1	53635	--	2703.35	4130.77
GSHG0025432	EIF3A	up	1.53	1.99e-57	7.26e-56	EASANA	chr10(-):119033670-119080823	UCSC	eukaryotic translation initiation factor 3 subunit A	EIF3, eIF3-p170, eIF3-theta, EIF3S10, P167, p180, p185, TIF32	8661	ENSG00000107581	10958.9	16745.3
GSHG0022127	TRIM28	up	1.53	7.04e-62	3.02e-60	EASANA	chr19(+):58544064-58550722	UCSC	tripartite motif containing 28	KAP1, PPP1R157, RNF96, TF1B, TIF1B	10155	ENSG00000130726	14424.4	22035
GSHG0026803	SNHG11	up	1.53	0.00336	0.00908	EASANA	chr20(+):38446654-38450921	UCSC	small nucleolar RNA host gene 11	C20orf198, LINC00101, NCRNA00101	128439	ENSG00000174365	119.29	182.06
GSHG0015422	HOMER2	up	1.53	1.04e-27	1.33e-26	EASANA	chr15(-):82841086-82952721	UCSC	homer scaffold protein 2	ACPD, CPD, DFNA68, HOMER-2, VESL-2	9455	--	2623.95	4006.26
GSHG0008283	BUD13	up	1.53	3.72e-13	2.34e-12	EASANA	chr11(-):116748173-116772988	UCSC	BUD13 homolog	Cwc26, fSAP71	84811	--	830.66	1268.16
GSHG0032116	TFRC	up	1.53	9.52e-65	4.51e-63	EASANA	chr3(-):196049283-196082114	UCSC	transferrin receptor	CD71, IMD46, p90, T9, TFR, TFR1, TR, TRFR	7037	--	47993.7	73298.9
GSHG0025860	AMMECR1L	up	1.53	4.62e-36	8.24e-35	EASANA	chr2(-):127861630-127885956	UCSC	AMMECR1 like	NULL	83607	--	4189.11	6397.76
GSHG0001680	TGFB2	up	1.53	5.02e-13	3.12e-12	EASANA	chr1(+):218345336-218444619	UCSC	transforming growth factor beta 2	G-TSF, LDS4, TGF-beta2	7042	--	740.04	1129.86
GSHG0038345	MCM9	up	1.53	0.00019	0.000601	EASANA	chr6(-):118813455-118935159	UCSC	minichromosome maintenance 9 homologous recombination repair factor	C6orf61, dJ329L24.1, dJ329L24.3, MCMDC1, ODG4	254394	--	195.74	299.19
GSHG0044953	XPA	up	1.53	5.13e-05	0.000173	EASANA	chr9(-):97674909-97697357	UCSC	XPA, DNA damage recognition and repair factor	XP1, XPAC	7507	--	229.64	350.49
GSHG0002682	CNN3	up	1.53	1.38e-47	3.72e-46	EASANA	chr1(-):94896957-94927143	UCSC	calponin 3	NULL	1266	--	7167.27	10940.4
GSHG0035242	ZNF622	up	1.53	2.86e-29	3.89e-28	EASANA	chr5(-):16451519-16465800	UCSC	zinc finger protein 622	ZPR9	90441	ENSG00000173545	2574.56	3929.3
GSHG0015479	MFGE8	up	1.53	1.42e-47	3.81e-46	EASANA	chr15(-):88898683-88913385	UCSC	milk fat globule EGF and factor V/VIII domain containing	BA46, EDIL1, HMFG, hP47, HsT19888, MFG-E8, MFGM, OAcGD3S, SED1, SPAG10	4240	--	6541.72	9980.4
GSHG0040564	CHCHD2	up	1.53	9.62e-06	3.47e-05	EASANA	chr7(-):56101570-56143581	UCSC	coiled-coil-helix-coiled-coil-helix domain containing 2	C7orf17, MIX17B, MNRR1, NS2TP, PARK22	51142	ENSG00000106153	8145.8	12425.5
GSHG0008398	RPUSD4	up	1.53	1.96e-08	8.89e-08	EASANA	chr11(-):126202096-126211653	UCSC	RNA pseudouridine synthase D4	NULL	84881	--	648.71	990.35
GSHG0022524	ISYNA1	up	1.52	4.16e-14	2.75e-13	EASANA	chr19(-):18434388-18438167	UCSC	inositol-3-phosphate synthase 1	INO1, INOS, IPS, IPS-1, IPS1	51477	--	1073.66	1636.52
GSHG0012864	MAP4K5	up	1.52	2.03e-34	3.42e-33	EASANA	chr14(-):50418493-50532658	UCSC	mitogen-activated protein kinase kinase kinase kinase 5	GCKR, KHS, KHS1, MAPKKKK5	11183	ENSG00000012983	3612.39	5507.24
GSHG0026751	RALY	up	1.52	2.8e-50	8.28e-49	EASANA	chr20(+):33993753-34084884	UCSC	RALY heterogeneous nuclear ribonucleoprotein	HNRPCL2, P542	22913	--	8434.65	12858.5
GSHG0010255	ATP5F1B	up	1.52	4.64e-49	1.31e-47	EASANA	chr12(-):56638175-56646068	UCSC	ATP synthase F1 subunit beta	ATP5B, ATPMB, ATPSB, HEL-S-271	506	ENSG00000110955	44438.6	67735.4
GSHG0030532	PCCB	up	1.52	5.4e-31	7.93e-30	EASANA	chr3(+):136250306-136337895	UCSC	propionyl-CoA carboxylase subunit beta	NULL	5096	--	3314.8	5052.08
GSHG0010139	SLC11A2	up	1.52	1.7e-25	2.02e-24	EASANA	chr12(-):50979407-51028886	UCSC	solute carrier family 11 member 2	AHMIO1, DCT1, DMT1, NRAMP2	4891	--	2140.31	3263.56
GSHG0000958	MAGI3	up	1.52	6.51e-05	0.000217	EASANA	chr1(+):113390515-113685923	UCSC	membrane associated guanylate kinase, WW and PDZ domain containing 3	dJ730K3.2, MAGI-3	260425	--	269.23	410.84
GSHG0020394	WDR7	up	1.52	2.03e-11	1.15e-10	EASANA	chr18(+):56651359-57029792	UCSC	WD repeat domain 7	TRAG	23335	--	1010.66	1541.53
GSHG0037279	PPP1R14C	up	1.52	7.42e-29	9.94e-28	EASANA	chr6(+):150142550-150250392	UCSC	protein phosphatase 1 regulatory inhibitor subunit 14C	CPI17-like, KEPI, NY-BR-81	81706	ENSG00000198729	2912.14	4438.01
GSHG0041165	AKR1B1	up	1.52	2.11e-17	1.68e-16	EASANA	chr7(-):134442350-134459284	UCSC	aldo-keto reductase family 1 member B	ADR, ALDR1, ALR2, AR	231	--	2820.53	4297.34
GSHG0046053	TUBB4A	up	1.52	0.00449	0.0119	EASANA	chr19(-):6494319-6502848	UCSC	tubulin beta 4A class IVa	beta-5, DYT4, TUBB4	10382	ENSG00000104833	130.37	199.15
GSHG0039226	BZW2	up	1.52	3.81e-44	9.1e-43	EASANA	chr7(+):16646134-16706522	UCSC	basic leucine zipper and W2 domains 2	HSPC028, MST017, MSTP017	28969	--	4444.11	6768.9
GSHG0046266	GDI1	up	1.52	1.55e-42	3.48e-41	EASANA	chrX(+):154436913-154443467	UCSC	GDP dissociation inhibitor 1	1A, GDIL, MRX41, MRX48, OPHN2, RABGD1A, RABGDIA, XAP-4	2664	ENSG00000203879	4260.02	6488.28
GSHG0044309	TOMM5	up	1.52	1.25e-59	4.92e-58	EASANA	chr9(-):37588413-37592597	UCSC	translocase of outer mitochondrial membrane 5	bA613M10.3, C9orf105, Tom5	401505	--	15853.4	24144.3
GSHG0016571	PHAF1	up	1.52	4.8e-18	3.93e-17	EASANA	chr16(+):67109941-67148544	UCSC	phagosome assembly factor 1	C16orf6, C16orf70, lin-10, LIN10	80262	--	1246.43	1898.7
GSHG0040092	GALNT11	up	1.52	7.24e-16	5.3e-15	EASANA	chr7(+):152025674-152122340	UCSC	polypeptide N-acetylgalactosaminyltransferase 11	GALNAC-T11, GALNACT11	63917	--	1130.43	1720.9
GSHG0033662	H2AZ1	up	1.52	9.9e-51	2.97e-49	EASANA	chr4(-):99948085-99950390	UCSC	H2A.Z variant histone 1	H2A.z, H2A.Z-1, H2A/z, H2AFZ, H2AZ	3015	ENSG00000164032	16755.8	25508.9
GSHG0043237	ACO1	up	1.52	4.89e-39	9.76e-38	EASANA	chr9(+):32384620-32454769	UCSC	aconitase 1	ACONS, HEL60, IREB1, IREBP, IREBP1, IRP1	48	--	5967.16	9084.14
GSHG0032512	STIM2	up	1.52	3.57e-16	2.66e-15	EASANA	chr4(+):26860689-27025381	UCSC	stromal interaction molecule 2	NULL	57620	--	1160.55	1765.75
GSHG0047654	UBE2Q2P2	up	1.52	0.00279	0.00764	EASANA	chr15(+):82355136-82415610	UCSC	ubiquitin conjugating enzyme E2 Q2 pseudogene 2	UBE2Q2P3, UBE2QP2	100134869	--	146.91	223.33
GSHG0012049	FOXG1	up	1.52	5.8e-27	7.26e-26	EASANA	chr14(+):28765844-28770277	UCSC	forkhead box G1	BF1, BF2, FHKL3, FKH2, FKHL1, FKHL2, FKHL3, FKHL4, FOXG1A, FOXG1B, FOXG1C, HBF-1, HBF-2, HBF-3, HBF-G2, HBF2, HFK1, HFK2, HFK3, KHL2, QIN	2290	ENSG00000176165	2230.93	3395.82
GSHG0026787	RPN2	up	1.52	1.25e-51	3.87e-50	EASANA	chr20(+):37179067-37241620	UCSC	ribophorin II	RIBIIR, RPN-II, RPNII, SWP1	6185	--	19702.6	29989
GSHG0001469	RNF2	up	1.52	1.55e-18	1.3e-17	EASANA	chr1(+):185045427-185102603	UCSC	ring finger protein 2	BAP-1, BAP1, DING, HIPI3, RING1B, RING2	6045	ENSG00000121481	1339.68	2039.68
GSHG0031341	DUSP7	up	1.52	2.93e-21	2.86e-20	EASANA	chr3(-):52048919-52056571	UCSC	dual specificity phosphatase 7	MKPX, PYST2	1849	ENSG00000164086	2789.67	4245.65
GSHG0034642	CSNK1G3	up	1.52	9.4e-13	5.75e-12	EASANA	chr5(+):123512177-123617049	UCSC	casein kinase 1 gamma 3	CKI-gamma3, CSNK1G3L	1456	--	1342.63	2044.05
GSHG0039438	UPP1	up	1.52	8.38e-18	6.79e-17	EASANA	chr7(+):48088644-48108736	UCSC	uridine phosphorylase 1	UDRPASE, UP, UPASE, UPP	7378	--	1330.08	2023.2
GSHG0002625	GTF2B	up	1.52	2.69e-18	2.23e-17	EASANA	chr1(-):88852633-88891567	UCSC	general transcription factor IIB	TF2B, TFIIB	2959	ENSG00000137947	1267.69	1927.76
GSHG0044195	PLAA	up	1.52	3.75e-35	6.47e-34	EASANA	chr9(-):26903372-26947463	UCSC	phospholipase A2 activating protein	DOA1, NDMSBA, PLA2P, PLAP	9373	ENSG00000137055	6543.4	9958.21
GSHG0003591	DUSP10	up	1.52	4.42e-39	8.84e-38	EASANA	chr1(-):221701424-221742091	UCSC	dual specificity phosphatase 10	MKP-5, MKP5	11221	--	3793.36	5770.04
GSHG0040002	LUC7L2 // FMC1	up	1.52	1.15e-39	2.36e-38	EASANA	chr7(+):139340359-139423459	UCSC	LUC7 like 2, pre-mRNA splicing factor // formation of mitochondrial complex V assembly factor 1 homolog	C7orf55, CGI-59, CGI-74, HSPC268, LUC7B2	154791, 51631	ENSG00000164898	5879.26	8942.14
GSHG0016095	THOC6	up	1.52	4.41e-07	1.79e-06	EASANA	chr16(+):3024031-3027750	UCSC	THO complex 6	fSAP35, WDR58	79228	--	526.5	800.01
GSHG0030138	PPP4R2	up	1.52	6.16e-24	6.8e-23	EASANA	chr3(+):72996743-73069198	UCSC	protein phosphatase 4 regulatory subunit 2	PP4R2	151987	--	1677.16	2550.52
GSHG0025402	C1D	up	1.52	1.85e-05	6.51e-05	EASANA	chr2(-):68041130-68063010	UCSC	C1D nuclear receptor corepressor	hC1D, LRP1, Rrp47, SUN-CoR, SUNCOR	10438	--	368.73	561.05
GSHG0027740	MEMO1	up	1.52	2.2e-15	1.56e-14	EASANA	chr2(-):31867821-32011041	UCSC	mediator of cell motility 1	C2orf4, CGI-27, MEMO, NS5ATP7	51072	--	1188.38	1807.76
GSHG0003050	S100A14	up	1.52	4.48e-39	8.95e-38	EASANA	chr1(-):153614278-153616325	UCSC	S100 calcium binding protein A14	BCMP84, S100A15	57402	--	5167.04	7854.66
GSHG0034595	AP3S1	up	1.52	3.69e-12	2.17e-11	EASANA	chr5(+):115841935-115914081	UCSC	adaptor related protein complex 3 subunit sigma 1	CLAPS3, Sigma3A	1176	--	1361.49	2068.04
GSHG0024800	TTLL4	up	1.52	6.99e-29	9.39e-28	EASANA	chr2(+):218710835-218755416	UCSC	tubulin tyrosine ligase like 4	NULL	9654	--	2495.74	3790.92
GSHG0047517	ADGRF4	up	1.52	3.65e-12	2.15e-11	EASANA	chr6(+):47698553-47722014	UCSC	adhesion G protein-coupled receptor F4	GPR115, PGR18	221393	--	744.02	1129.63
GSHG0005036	CCDC6	up	1.52	1.99e-44	4.81e-43	EASANA	chr10(-):59788747-59906656	UCSC	coiled-coil domain containing 6	D10S170, H4, PTC, TPC, TST1	8030	ENSG00000108091	8012.27	12170.3
GSHG0030368	PDIA5	up	1.52	1.27e-27	1.63e-26	EASANA	chr3(+):123067025-123162104	UCSC	protein disulfide isomerase family A member 5	PDIR	10954	--	2303.31	3498.67
GSHG0006383	OVOL1	up	1.52	2.49e-09	1.21e-08	EASANA	chr11(+):65787058-65797216	UCSC	ovo like transcriptional repressor 1	HOVO1	5017	--	634.68	963.61
GSHG0044051	PUM3	up	1.52	8.85e-58	3.29e-56	EASANA	chr9(-):2804152-2844109	UCSC	pumilio RNA binding family member 3	HA-8, HLA-HA8, KIAA0020, PEN, PUF-A, PUF6, XTP5	9933	ENSG00000080608	17133.7	26004.6
GSHG0020428	PHLPP1	up	1.52	3.43e-07	1.41e-06	EASANA	chr18(+):62715541-62980433	UCSC	PH domain and leucine rich repeat protein phosphatase 1	PHLPP, PLEKHE1, PPM3A, SCOP	23239	ENSG00000081913	451.88	685.47
GSHG0008067	PAK1	up	1.52	1.5e-66	7.35e-65	EASANA	chr11(-):77322017-77474094	UCSC	p21 (RAC1) activated kinase 1	alpha-PAK, IDDMSSD, p65-PAK, PAKalpha	5058	--	10565.5	16035.4
GSHG0048712	ADCK5	up	1.52	1.46e-06	5.66e-06	EASANA	chr8(+):144374046-144393242	UCSC	aarF domain containing kinase 5	NULL	203054	--	351.97	534.02
GSHG0023017	STRN4	up	1.52	1.78e-31	2.66e-30	EASANA	chr19(-):46719511-46746994	UCSC	striatin 4	PPP2R6C, ZIN, zinedin	29888	--	3919.06	5945.74
GSHG0004903	RASGEF1A	up	1.52	3.25e-16	2.42e-15	EASANA	chr10(-):43194535-43267065	UCSC	RasGEF domain family member 1A	CG4853	221002	--	1267	1922.97
GSHG0009734	VAMP1	up	1.52	1.07e-07	4.56e-07	EASANA	chr12(-):6462237-6470901	UCSC	vesicle associated membrane protein 1	CMS25, SPAX1, SYB1, VAMP-1	6843	--	405.79	615.31
GSHG0033340	DCAF16	up	1.52	4.01e-26	4.9e-25	EASANA	chr4(-):17793446-17810758	UCSC	DDB1 and CUL4 associated factor 16	C4orf30	54876	ENSG00000163257	2056.55	3118.71
GSHG0024538	SSB	up	1.52	9.68e-61	4e-59	EASANA	chr2(+):169791919-169812064	UCSC	small RNA binding exonuclease protection factor La	La, La/SSB, LARP3	6741	--	12927.6	19606.7
GSHG0008925	FGD4	up	1.52	5.99e-06	2.2e-05	EASANA	chr12(+):32399558-32646050	UCSC	FYVE, RhoGEF and PH domain containing 4	CMT4H, FRABP, ZFYVE6	121512	--	303.82	460.43
GSHG0040468	COA1	up	1.52	2.98e-25	3.49e-24	EASANA	chr7(-):43608456-43729523	UCSC	cytochrome c oxidase assembly factor 1 homolog	C7orf44, MITRAC15	55744	--	2011.58	3049.59
GSHG0013780	PIGH	up	1.52	3.27e-12	1.94e-11	EASANA	chr14(-):67589306-67600301	UCSC	phosphatidylinositol glycan anchor biosynthesis class H	GPI-H	5283	--	713.42	1081.79
GSHG0016494	MT2A	up	1.52	8.26e-55	2.82e-53	EASANA	chr16(+):56608584-56609497	UCSC	metallothionein 2A	MT-2, MT-II, MT2	4502	ENSG00000125148	31300.4	47461.1
GSHG0001747	IBA57	up	1.52	2.52e-11	1.41e-10	EASANA	chr1(+):228165802-228182257	UCSC	iron-sulfur cluster assembly factor IBA57	C1orf69, MMDS3, SPG74	200205	ENSG00000181873	1116.01	1689.67
GSHG0007092	TMEM9B	up	1.52	4.57e-26	5.56e-25	EASANA	chr11(-):8947202-8964947	UCSC	TMEM9 domain family member B	C11orf15	56674	--	2873.12	4354.13
GSHG0014214	MORF4L1	up	1.52	1.85e-38	3.59e-37	EASANA	chr15(+):78810487-78898139	UCSC	mortality factor 4 like 1	Eaf3, FWP006, HsT17725, MEAF3, MORFRG15, MRG15, S863-6	10933	--	5389.07	8168.55
GSHG0023337	RPS9	up	1.52	4.77e-10	2.45e-09	EASANA	chr19(+):54200856-54249003	UCSC	ribosomal protein S9	S9	6203	--	60389.4	91522.6
GSHG0032274	EVC	up	1.52	0.00103	0.00298	EASANA	chr4(+):5711197-5869514	UCSC	EvC ciliary complex subunit 1	DWF-1, EVC1, EVCL	2121	--	159.5	241.5
GSHG0029744	EAF1	up	1.52	1.88e-13	1.2e-12	EASANA	chr3(+):15427037-15442613	UCSC	ELL associated factor 1	NULL	85403	ENSG00000144597	925.67	1402.61
GSHG0029790	UBE2E1	up	1.51	7.64e-35	1.31e-33	EASANA	chr3(+):23805955-23891640	UCSC	ubiquitin conjugating enzyme E2 E1	UBCH6	7324	--	5437.89	8237.22
GSHG0032846	OSTC	up	1.51	1.04e-22	1.08e-21	EASANA	chr4(+):108650595-108667820	UCSC	oligosaccharyltransferase complex non-catalytic subunit	DC2	58505	--	3204.42	4855.48
GSHG0016649	DHX38	up	1.51	6.82e-46	1.72e-44	EASANA	chr16(+):72093847-72112912	UCSC	DEAH-box helicase 38	DDX38, PRP16, PRPF16, RP84	9785	ENSG00000140829	5916.77	8962.3
GSHG0048387	ATG16L1	up	1.51	2.59e-23	2.78e-22	EASANA	chr2(+):233251671-233295670	UCSC	autophagy related 16 like 1	APG16L, ATG16A, ATG16L, IBD10, WDR30	55054	--	2692.82	4080.23
GSHG0019652	PRPSAP1	up	1.51	1.29e-23	1.4e-22	EASANA	chr17(-):76309478-76354198	UCSC	phosphoribosyl pyrophosphate synthetase associated protein 1	PAP39	5635	--	1943.52	2944.28
GSHG0046864	CUL4B	up	1.51	7.55e-40	1.55e-38	EASANA	chrX(-):120523858-120575794	UCSC	cullin 4B	CUL-4B, MRXHF2, MRXS15, MRXSC, SFM2	8450	--	4062.7	6153.36
GSHG0019138	CRLF3	up	1.51	2.4e-23	2.59e-22	EASANA	chr17(-):30782684-30824749	UCSC	cytokine receptor like factor 3	CREME-9, CREME9, CRLM9, CYTOR4, FRWS, p48.2	51379	ENSG00000176390	1778.89	2694.14
GSHG0017836	C17orf49	up	1.51	3.88e-13	2.43e-12	EASANA	chr17(+):7014754-7017525	UCSC	chromosome 17 open reading frame 49	BAP18, HEPIS	124944	--	1144.14	1732.94
GSHG0018516	MAP2K6	up	1.51	0.000116	0.000375	EASANA	chr17(+):69414685-69553865	UCSC	mitogen-activated protein kinase kinase 6	MAPKK6, MEK6, MKK6, PRKMK6, SAPKK-3, SAPKK3	5608	--	271.75	410.86
GSHG0016088	KREMEN2	up	1.51	0.00069	0.00204	EASANA	chr16(+):2964216-2968383	UCSC	kringle containing transmembrane protein 2	KRM2	79412	--	218.92	331.04
GSHG0009340	SLC25A3	up	1.51	1.9e-43	4.41e-42	EASANA	chr12(+):98593649-98606367	UCSC	solute carrier family 25 member 3	OK/SW-cl.48, PHC, PTP	5250	--	25993.5	39331
GSHG0014074	RAB11A	up	1.51	1.65e-51	5.1e-50	EASANA	chr15(+):65869448-65891989	UCSC	RAB11A, member RAS oncogene family	YL8	8766	--	15723.9	23780.9
GSHG0010296	LRIG3	up	1.51	2.59e-20	2.39e-19	EASANA	chr12(-):58872155-58920519	UCSC	leucine rich repeats and immunoglobulin like domains 3	LIG3	121227	--	2100.51	3176.83
GSHG0029631	EDEM1	up	1.51	2.59e-06	9.85e-06	EASANA	chr3(+):5187646-5219958	UCSC	ER degradation enhancing alpha-mannosidase like protein 1	EDEM	9695	ENSG00000134109	352.47	532.3
GSHG0009393	POLR3B	up	1.51	1.85e-08	8.42e-08	EASANA	chr12(+):106357709-106510198	UCSC	RNA polymerase III subunit B	C128, HLD8, INMAP, RPC2	55703	--	535.56	808.79
GSHG0043405	ANXA1	up	1.51	1.63e-40	3.44e-39	EASANA	chr9(+):73151865-73170393	UCSC	annexin A1	ANX1, LPC1	301	ENSG00000135046	14665.3	22164.2
GSHG0021017	ZNF57	up	1.51	5.5e-06	2.03e-05	EASANA	chr19(+):2900898-2918473	UCSC	zinc finger protein 57	ZNF424	126295	--	371.92	562.86
GSHG0020982	NDUFS7	up	1.51	1.26e-11	7.17e-11	EASANA	chr19(+):1383527-1395588	UCSC	NADH:ubiquinone oxidoreductase core subunit S7	CI-20, CI-20KD, MC1DN3, MY017, PSST	374291	--	1175.12	1776.29
GSHG0022838	ZNF850	up	1.51	6.74e-16	4.94e-15	EASANA	chr19(-):36743480-36772814	UCSC	zinc finger protein 850	ZNF850P	342892	--	1368.96	2067.34
GSHG0033986	CENPU	up	1.51	3.54e-17	2.77e-16	EASANA	chr4(-):184694081-184746055	UCSC	centromere protein U	CENP50, CENPU50, KLIP1, MLF1IP, PBIP1	79682	ENSG00000151725	1205.65	1820.5
GSHG0003193	TSTD1	up	1.51	2.6e-19	2.27e-18	EASANA	chr1(-):161037631-161038964	UCSC	thiosulfate sulfurtransferase like domain containing 1	KAT, TST	100131187	--	1349.15	2038.28
GSHG0004364	ZNF518A	up	1.51	1.59e-07	6.72e-07	EASANA	chr10(+):96129713-96205291	UCSC	zinc finger protein 518A	ZNF518	9849	--	535.14	808.34
GSHG0006821	ARHGEF12	up	1.51	2.14e-13	1.36e-12	EASANA	chr11(+):120336413-120489937	UCSC	Rho guanine nucleotide exchange factor 12	LARG, PRO2792	23365	--	1011.2	1527.63
GSHG0018118	ZNF207	up	1.51	2.64e-52	8.4e-51	EASANA	chr17(+):32350134-32381885	UCSC	zinc finger protein 207	BuGZ, hBuGZ	7756	--	12278.1	18540
GSHG0041594	TACC1	up	1.51	6.2e-21	5.94e-20	EASANA	chr8(+):38728490-38853028	UCSC	transforming acidic coiled-coil containing protein 1	Ga55	6867	--	2137.64	3228.63
GSHG0043886	NCS1	up	1.51	6.61e-16	4.85e-15	EASANA	chr9(+):130172404-130237303	UCSC	neuronal calcium sensor 1	FLUP, FREQ	23413	--	1613.34	2434.72
GSHG0021840	FTL	up	1.51	4.58e-46	1.16e-44	EASANA	chr19(+):48264137-48966880	UCSC	ferritin light chain	LFTD, NBIA3	2512	ENSG00000087086	11523.5	17390.9
GSHG0007235	FBXO3	up	1.51	2.3e-11	1.29e-10	EASANA	chr11(-):33740939-33774525	UCSC	F-box protein 3	FBA, FBX3	26273	--	839.21	1266.25
GSHG0034309	MRPS30	up	1.51	8.95e-43	2.04e-41	EASANA	chr5(+):44808925-44815514	UCSC	mitochondrial ribosomal protein S30	MRP-S30, PAP, PDCD9, S30mt	10884	ENSG00000112996	4570.34	6893.91
GSHG0027039	MHENCR	up	1.51	0.00446	0.0118	EASANA	chr20(+):63627235-63628824	UCSC	melanoma highly expressed competing endogenous lncRNA for miR-425 and miR-489	NULL	100505771	--	151.17	228.22
GSHG0009415	UNG	up	1.51	1.67e-24	1.88e-23	EASANA	chr12(+):109097597-109110992	UCSC	uracil DNA glycosylase	DGU, HIGM4, HIGM5, UDG, UNG1, UNG15, UNG2	7374	--	2395.56	3612.43
GSHG0018837	LOC100996842	up	1.51	0.0263	0.0604	EASANA	chr17(-):7581967-7584092	UCSC	uncharacterized LOC100996842	NULL	100996842	--	73.34	110.49
GSHG0002730	TAF13	up	1.51	1.01e-29	1.41e-28	EASANA	chr1(-):109062497-109076003	UCSC	TATA-box binding protein associated factor 13	MRT60, TAF(II)18, TAF2K, TAFII-18, TAFII18	6884	ENSG00000197780	4049.67	6106.93
GSHG0035712	FBN2	up	1.51	6.1e-17	4.72e-16	EASANA	chr5(-):128257909-128659185	UCSC	fibrillin 2	CCA, DA9, EOMD	2201	ENSG00000138829	1509.11	2273.83
GSHG0040528	GRB10	up	1.51	3.63e-11	2.01e-10	EASANA	chr7(-):50590068-50793453	UCSC	growth factor receptor bound protein 10	Grb-10, GRB-IR, IRBP, MEG1, RSS	2887	--	735.77	1108.47
GSHG0042098	MFSD3	up	1.51	6.08e-10	3.09e-09	EASANA	chr8(+):144509070-144511213	UCSC	major facilitator superfamily domain containing 3	NULL	113655	--	785.75	1183.4
GSHG0001186	ADAM15	up	1.51	3.91e-45	9.63e-44	EASANA	chr1(+):155050946-155062775	UCSC	ADAM metallopeptidase domain 15	MDC15	8751	--	14217.4	21420.3
GSHG0032619	KIT	up	1.51	1.58e-05	5.61e-05	EASANA	chr4(+):54657939-54740715	UCSC	KIT proto-oncogene, receptor tyrosine kinase	C-Kit, CD117, MASTC, PBT, SCFR	3815	--	308.35	464.22
GSHG0021370	MRPL34	up	1.51	2.38e-14	1.6e-13	EASANA	chr19(+):17302865-17306843	UCSC	mitochondrial ribosomal protein L34	L34mt	64981	--	1212.21	1825.05
GSHG0018505	KPNA2	up	1.51	1.03e-61	4.36e-60	EASANA	chr17(+):68035732-68046854	UCSC	karyopherin subunit alpha 2	IPOA1, QIP2, RCH1, SRP1-alpha, SRP1alpha	3838	--	28795.3	43376.1
GSHG0005580	STK32C	up	1.51	5.81e-12	3.39e-11	EASANA	chr10(-):132207483-132332559	UCSC	serine/threonine kinase 32C	PKE, YANK3	282974	--	1023.44	1541.61
GSHG0028902	MAPK1	up	1.51	7.21e-29	9.67e-28	EASANA	chr22(-):21754503-21867680	UCSC	mitogen-activated protein kinase 1	ERK, ERK-2, ERK2, ERT1, MAPK2, NS13, p38, p40, p41, p41mapk, p42-MAPK, P42MAPK, PRKM1, PRKM2	5594	--	3568.89	5373.69
GSHG0024005	TMSB10	up	1.51	2.02e-48	5.58e-47	EASANA	chr2(+):84905651-84906675	UCSC	thymosin beta 10	MIG12, TB10	9168	ENSG00000034510	54489.6	82056.9
GSHG0009158	ARHGEF25	up	1.51	0.000101	0.000329	EASANA	chr12(+):57610116-57617245	UCSC	Rho guanine nucleotide exchange factor 25	GEFT, p63RhoGEF	115557	--	259.66	390.79
GSHG0037392	QKI	up	1.51	3.35e-24	3.75e-23	EASANA	chr6(+):163414643-163578592	UCSC	QKI, KH domain containing RNA binding	Hqk, hqkI, QK, QK1, QK3	9444	--	2029.97	3056.11
GSHG0022018	U2AF2	up	1.51	5.75e-69	2.99e-67	EASANA	chr19(+):55654131-55674716	UCSC	U2 small nuclear RNA auxiliary factor 2	U2AF65	11338	--	15581.6	23454.8
GSHG0031811	--	up	1.5	0.00134	0.00382	EASANA	chr3(-):139353946-139355124	UCSC	--	NULL	--	--	280.02	420.82
GSHG0001315	UHMK1	up	1.5	2.4e-19	2.1e-18	EASANA	chr1(+):162497174-162529631	UCSC	U2AF homology motif kinase 1	KIS, KIST, P-CIP2	127933	--	1411.97	2123.85
GSHG0000373	KPNA6	up	1.5	3.6e-23	3.83e-22	EASANA	chr1(+):32108054-32176563	UCSC	karyopherin subunit alpha 6	IPOA7	23633	ENSG00000025800	1901.45	2860.42
GSHG0048843	BOP1	up	1.5	7.71e-50	2.24e-48	EASANA	chr8(-):144262045-144291438	UCSC	BOP1 ribosomal biogenesis factor	NULL	23246	ENSG00000261236	10845.8	16312.7
GSHG0006327	PPP1R14B-AS1	up	1.5	0.00699	0.018	EASANA	chr11(+):64245866-64248214	UCSC	PPP1R14B antisense RNA 1	NULL	105369340	ENSG00000256940	116.46	175.5
GSHG0027594	UCKL1	up	1.5	6.98e-25	8.02e-24	EASANA	chr20(-):63939829-63956418	UCSC	uridine-cytidine kinase 1 like 1	UCK1L, URKL1	54963	--	2115.98	3181.17
GSHG0027869	PCNT	up	1.5	4.24e-21	4.09e-20	EASANA	chr21(+):46324139-46445769	UCSC	pericentrin	KEN, MOPD2, PCN, PCNT2, PCNTB, PCTN2, SCKL4	5116	--	1727.55	2597.94
GSHG0018738	MNT	up	1.5	1.87e-06	7.17e-06	EASANA	chr17(-):2384061-2401060	UCSC	MAX network transcriptional repressor	bHLHd3, lncRNA-HAL, MAD6, MXD6, ROX	4335	ENSG00000070444	471.99	710.83
GSHG0001039	BCL9	up	1.5	1.24e-30	1.79e-29	EASANA	chr1(+):147541412-147626216	UCSC	BCL9 transcription coactivator	LGS	607	ENSG00000116128	2969.37	4465.13
GSHG0047862	ADIPOR2	up	1.5	4.65e-31	6.88e-30	EASANA	chr12(+):1690981-1788678	UCSC	adiponectin receptor 2	ACDCR2, PAQR2	79602	ENSG00000006831	2827.8	4252.5
GSHG0031711	--	up	1.5	0.0103	0.0257	EASANA	chr3(-):128813562-128814796	UCSC	--	NULL	--	--	104.88	157.46
GSHG0004452	SLK	up	1.5	4.95e-12	2.89e-11	EASANA	chr10(+):103967140-104029233	UCSC	STE20 like kinase	bA16H23.1, LOSK, se20-9, STK2	9748	--	1043.41	1568.42
GSHG0028723	FAM118A	up	1.5	2.5e-07	1.04e-06	EASANA	chr22(+):45308960-45341955	UCSC	family with sequence similarity 118 member A	C22orf8	55007	--	449.13	674.49
GSHG0018330	NGFR	up	1.5	0.0145	0.0351	EASANA	chr17(+):49495293-49515008	UCSC	nerve growth factor receptor	CD271, Gp80-LNGFR, p75(NTR), p75NTR, TNFRSF16	4804	ENSG00000064300	88.97	133.72
GSHG0005804	RPLP2	up	1.5	5.22e-28	6.8e-27	EASANA	chr11(+):809967-812876	UCSC	ribosomal protein lateral stalk subunit P2	D11S2243E, LP2, P2, RPP2	6181	ENSG00000177600	29664.8	44585.8
GSHG0013743	MAPK6	up	1.5	2.41e-19	2.1e-18	EASANA	chr15(+):52019219-52067375	UCSC	mitogen-activated protein kinase 6	ERK3, HsT17250, p97MAPK, PRKM6	5597	--	1522.81	2288.29
GSHG0023171	ZNF841	up	1.5	9.27e-07	3.65e-06	EASANA	chr19(-):52058095-52095765	UCSC	zinc finger protein 841	NULL	284371	--	422.49	635.03
GSHG0010896	SPATA13	up	1.5	9.27e-05	0.000303	EASANA	chr13(+):23979802-24307069	UCSC	spermatogenesis associated 13	ARHGEF29, ASEF2	221178	ENSG00000228741, ENSG00000273167	322.64	484.5
GSHG0020433	SERPINB5	up	1.5	1.61e-15	1.16e-14	EASANA	chr18(+):63476933-63505085	UCSC	serpin family B member 5	maspin, PI5	5268	ENSG00000206075	1364.54	2050.69
GSHG0030716	CLDN11	up	1.5	0.000303	0.000937	EASANA	chr3(+):170418868-170434691	UCSC	claudin 11	OSP, OTM	5010	ENSG00000013297	219.45	329.95
GSHG0023906	GMCL1	up	1.5	1.88e-08	8.57e-08	EASANA	chr2(+):69829642-69881384	UCSC	germ cell-less 1, spermatogenesis associated	BTBD13, GCL, GCL1, SPATA29	64395	ENSG00000087338	604.05	906.59
GSHG0037245	--	up	1.5	0.0012	0.00344	EASANA	chr6(+):144923587-144928817	UCSC	--	NULL	--	--	193.9	291.47
GSHG0045026	ECPAS	up	1.5	1.4e-30	2.01e-29	EASANA	chr9(-):111360685-111484754	UCSC	Ecm29 proteasome adaptor and scaffold	ECM29, KIAA0368	23392	ENSG00000136813	3950.55	5932.07
GSHG0000376	CCDC28B	up	1.5	0.0284	0.0647	EASANA	chr1(+):32200386-32205387	UCSC	coiled-coil domain containing 28B	NULL	79140	--	82.35	123.86
GSHG0034423	UTP15	up	1.5	1.99e-15	1.42e-14	EASANA	chr5(+):73565741-73583380	UCSC	UTP15 small subunit processome component	NET21	84135	--	1514.12	2274.73
GSHG0031981	TBL1XR1	up	1.5	9.84e-58	3.66e-56	EASANA	chr3(-):177019344-177197482	UCSC	TBL1X receptor 1	C21, DC42, IRA1, MRD41, TBLR1	79718	--	13386.2	20095.5
GSHG0033547	G3BP2	up	1.5	8.9e-39	1.76e-37	EASANA	chr4(-):75642786-75673413	UCSC	G3BP stress granule assembly factor 2	NULL	9908	--	4750.25	7130.48
GSHG0032182	SDHAP1	up	1.5	3.05e-08	1.36e-07	EASANA	chr3(-):195959757-195990291	UCSC	succinate dehydrogenase complex flavoprotein subunit A pseudogene 1	SDHAL1, SDHALP1	255812	ENSG00000185485	626.69	940.06
GSHG0001929	TMEM52	up	1.5	0.0368	0.0817	EASANA	chr1(-):1917590-1919279	UCSC	transmembrane protein 52	NULL	339456	ENSG00000178821	68.11	102.12
GSHG0021751	EIF5A	up	1.5	2.54e-70	1.35e-68	EASANA	chr17(+):7306999-7312463	UCSC	eukaryotic translation initiation factor 5A	eIF-4D, EIF-5A, EIF5A1, eIF5AI	1984	--	40789.2	61192.9
GSHG0025548	KRCC1	down	36.22	7.19e-40	1.48e-38	EASANA	chr2(-):88027203-88055783	UCSC	lysine rich coiled-coil 1	CHBP2	51315	--	270.68	7.65
GSHG0044249	FAM219A	down	30.52	2.88e-113	3.94e-111	EASANA	chr9(-):34398184-34458570	UCSC	family with sequence similarity 219 member A	C9orf25	203259	--	837.02	27.47
GSHG0041815	E2F5	down	27.73	1.48e-79	9.67e-78	EASANA	chr8(+):85177154-85217158	UCSC	E2F transcription factor 5	E2F-5	1875	--	532.26	19.15
GSHG0008069	--	down	25.26	1.01e-40	2.15e-39	EASANA	chr11(-):77661778-77664958	UCSC	--	NULL	--	--	267.49	10.6
GSHG0046933	ZNF75D	down	25.02	0.00105	0.00304	EASANA	chrX(-):135248589-135344109	UCSC	zinc finger protein 75D	D8C6, ZKSCAN24, ZNF75, ZNF82, ZSCAN28	7626	--	67	2.65
GSHG0039308	CHN2	down	24.15	4.36e-16	3.22e-15	EASANA	chr7(+):29146547-29514334	UCSC	chimerin 2	ARHGAP3, BCH, CHN2-3, RHOGAP3	1124	ENSG00000285162	94.81	3.95
GSHG0012745	HOMEZ	down	23.06	4.4e-118	6.66e-116	EASANA	chr14(-):23272422-23293695	UCSC	homeobox and leucine zipper encoding	KIAA1443	57594	ENSG00000215271	793.36	34.17
GSHG0039903	--	down	22.75	4.71e-85	3.59e-83	EASANA	chr7(+):128661485-128663479	UCSC	--	NULL	--	--	571.26	25.24
GSHG0024466	MBD5	down	19.51	3.96e-45	9.76e-44	EASANA	chr2(+):148021091-148516971	UCSC	methyl-CpG binding domain protein 5	MRD1	55777	--	296.94	15.03
GSHG0032744	ARHGAP24	down	18.93	3.12e-14	2.08e-13	EASANA	chr4(+):85475150-86002667	UCSC	Rho GTPase activating protein 24	FILGAP, p73, p73RhoGAP, RC-GAP72, RCGAP72	83478	--	318.72	16.98
GSHG0001602	--	down	18.83	7.53e-10	3.79e-09	EASANA	chr1(+):206503948-206504456	UCSC	--	NULL	--	--	59.32	3.2
GSHG0029952	--	down	18.15	7.76e-21	7.39e-20	EASANA	chr3(+):47347333-47349073	UCSC	--	NULL	--	--	141.74	7.75
GSHG0030326	ARHGAP31	down	16.99	3.59e-177	1.35e-174	EASANA	chr3(+):119294373-119420714	UCSC	Rho GTPase activating protein 31	AOS1, CDGAP	57514	ENSG00000031081	1245.21	73.37
GSHG0008223	EXPH5	down	15.95	5.86e-09	2.77e-08	EASANA	chr11(-):108505435-108593768	UCSC	exophilin 5	SLAC2-B, SLAC2B	23086	--	57.39	3.74
GSHG0044338	--	down	15.93	9.45e-28	1.22e-26	EASANA	chr9(-):37913055-37915661	UCSC	--	NULL	--	--	180.47	11.24
GSHG0047588	--	down	14.58	0.0267	0.0612	EASANA	chr22(-):23892602-23892632	UCSC	--	NULL	--	--	6.15	0.38
GSHG0036071	--	down	13.25	1.11e-45	2.79e-44	EASANA	chr5(-):177476632-177479656	UCSC	--	NULL	--	--	347.15	26.13
GSHG0008922	BICD1	down	12.92	4.77e-146	1.16e-143	EASANA	chr12(+):32106835-32383633	UCSC	BICD cargo adaptor 1	bic-D1, BICD	636	--	1036.47	79.99
GSHG0047894	DCP1B	down	12.81	2.08e-54	7.01e-53	EASANA	chr12(-):1940603-2005043	UCSC	decapping mRNA 1B	DCP1	196513	--	377.12	29.57
GSHG0037986	--	down	12.42	6.71e-26	8.1e-25	EASANA	chr6(-):42092238-42094259	UCSC	--	NULL	--	--	174.46	13.93
GSHG0020917	MBP	down	12.38	5.26e-247	4.17e-244	EASANA	chr18(-):76978833-77132783	UCSC	myelin basic protein	NULL	4155	--	2283.1	184.21
GSHG0021647	--	down	12.37	1.86e-31	2.79e-30	EASANA	chr19(+):40362235-40365341	UCSC	--	NULL	--	--	228.45	18.55
GSHG0000188	SLC25A34	down	12.05	4.55e-20	4.16e-19	EASANA	chr1(+):15736258-16474962	UCSC	solute carrier family 25 member 34	NULL	284723	ENSG00000162461	136.51	11.28
GSHG0005138	--	down	11.93	2.18e-23	2.36e-22	EASANA	chr10(-):73672080-73673244	UCSC	--	NULL	--	--	172.47	14.43
GSHG0035362	NNT-AS1	down	11.38	3.62e-15	2.54e-14	EASANA	chr5(-):43571592-43603230	UCSC	NNT antisense RNA 1	NULL	100652772	--	609.72	53.62
GSHG0000689	DNAJC6	down	11.36	1.78e-75	1.07e-73	EASANA	chr1(+):65254462-65415871	UCSC	DnaJ heat shock protein family (Hsp40) member C6	DJC6, PARK19	9829	--	724.74	63.71
GSHG0008565	--	down	11.2	1.95e-197	8.74e-195	EASANA	chr12(+):3041437-3045724	UCSC	--	NULL	--	--	1482.26	132.08
GSHG0011578	STARD13	down	11.07	3.9e-65	1.86e-63	EASANA	chr13(-):33103137-33676795	UCSC	StAR related lipid transfer domain containing 13	ARHGAP37, DLC2, GT650, LINC00464	90627	--	555.2	50.15
GSHG0024762	TMEM169	down	10.97	1.05e-54	3.56e-53	EASANA	chr2(+):216081906-216102783	UCSC	transmembrane protein 169	NULL	92691	--	400.69	36.76
GSHG0012622	ZNF839	down	10.8	3.53e-21	3.42e-20	EASANA	chr14(+):102317377-102342702	UCSC	zinc finger protein 839	C14orf131	55778	--	143.65	13.3
GSHG0041964	ZHX2	down	10.34	0	0	EASANA	chr8(+):122781655-122974510	UCSC	zinc fingers and homeoboxes 2	AFR1, RAF	22882	ENSG00000178764	2706.05	262.21
GSHG0041172	--	down	9.65	0.0304	0.0687	EASANA	chr7(-):135161383-135161412	UCSC	--	NULL	--	--	7.47	0.76
GSHG0023275	ZSCAN18	down	9.65	4.63e-26	5.62e-25	EASANA	chr19(-):58083841-58118426	UCSC	zinc finger and SCAN domain containing 18	ZNF447	65982	--	203.73	21.04
GSHG0031587	CFAP44	down	9.45	1.51e-84	1.13e-82	EASANA	chr3(-):113286930-113441514	UCSC	cilia and flagella associated protein 44	SPGF20, WDR52	55779	--	698.01	74.24
GSHG0002803	NGF	down	9.4	8.4e-12	4.85e-11	EASANA	chr1(-):115285917-115338249	UCSC	nerve growth factor	Beta-NGF, HSAN5, NGFB	4803	--	92.16	9.8
GSHG0018139	SLFN5	down	9.28	2.27e-167	7.11e-165	EASANA	chr17(+):35243069-35273655	UCSC	schlafen family member 5	NULL	162394	--	1467.17	157.83
GSHG0047583	ZNF623	down	9.28	1.17e-252	1.02e-249	EASANA	chr8(+):143636019-143656418	UCSC	zinc finger protein 623	NULL	9831	--	2624.02	283.52
GSHG0025799	PAX8	down	9.07	0	0	EASANA	chr2(-):113214517-113278921	UCSC	paired box 8	NULL	7849	--	11271.7	1241.49
GSHG0018796	ZNF594	down	8.94	2.38e-62	1.04e-60	EASANA	chr17(-):5179535-5191883	UCSC	zinc finger protein 594	NULL	84622	ENSG00000180626	617.72	69.32
GSHG0005550	DHX32	down	8.92	1.3e-78	8.32e-77	EASANA	chr10(-):125836337-125896458	UCSC	DEAH-box helicase 32 (putative)	DDX32, DHLP1	55760	ENSG00000089876	723.36	81.08
GSHG0033366	CCDC149	down	8.63	9.43e-21	8.92e-20	EASANA	chr4(-):24806117-24980204	UCSC	coiled-coil domain containing 149	NULL	91050	--	161.97	18.68
GSHG0007959	FAM86C2P	down	8.39	2.34e-72	1.3e-70	EASANA	chr11(-):67791767-67805336	UCSC	family with sequence similarity 86, member A pseudogene	NULL	645332	ENSG00000160172	585	69.63
GSHG0021230	ZSWIM4	down	8.35	1.31e-33	2.15e-32	EASANA	chr19(+):13795443-13832230	UCSC	zinc finger SWIM-type containing 4	NULL	65249	--	270.57	32.2
GSHG0032128	CEP19	down	8.31	5.84e-30	8.21e-29	EASANA	chr3(-):196706277-196712263	UCSC	centrosomal protein 19	C3orf34, MOSPGF	84984	--	231.66	27.97
GSHG0018931	CDRT4	down	8.3	1.71e-32	2.68e-31	EASANA	chr17(-):15436015-15468709	UCSC	CMT1A duplicated region transcript 4	NULL	284040	ENSG00000239704	262.53	31.52
GSHG0018759	TRPV1 // SHPK	down	8.28	6.77e-26	8.17e-25	EASANA	chr17(-):3565446-3636322	UCSC	transient receptor potential cation channel subfamily V member 1 // sedoheptulokinase	CARKL, SHK, VR1	23729, 7442	ENSG00000197417	205.03	24.9
GSHG0015470	DET1	down	8.08	6.63e-19	5.68e-18	EASANA	chr15(-):88501919-88546703	UCSC	DET1 partner of COP1 E3 ubiquitin ligase	NULL	55070	ENSG00000173867	194.43	23.87
GSHG0043006	ZNF251	down	7.97	1.49e-91	1.29e-89	EASANA	chr8(-):144720909-144756417	UCSC	zinc finger protein 251	NULL	90987	ENSG00000198169	803.48	101.05
GSHG0010698	RILPL1	down	7.93	2.9e-37	5.4e-36	EASANA	chr12(-):123470054-123533953	UCSC	Rab interacting lysosomal protein like 1	GOSPEL, RLP1	353116	--	288.53	36.31
GSHG0038950	PPP1R10	down	7.86	0	0	EASANA	chr6(-):30600406-30617307	UCSC	protein phosphatase 1 regulatory subunit 10	CAT53, FB19, p99, PNUTS, PP1R10, R111	5514	ENSG00000204569	4310.02	547.69
GSHG0003501	BLACAT1	down	7.85	3.62e-57	1.31e-55	EASANA	chr1(-):205434886-205456086	UCSC	bladder cancer associated transcript 1	linc-UBC1, LINC00912, onco-lncRNA-30	101669762	--	486.63	62.1
GSHG0009257	SYT1	down	7.8	3.59e-25	4.19e-24	EASANA	chr12(+):78863982-79452008	UCSC	synaptotagmin 1	BAGOS, P65, SVP65, SYT	6857	--	219.92	28.19
GSHG0036010	SH3PXD2B	down	7.79	4.46e-98	4.46e-96	EASANA	chr5(-):172325181-172454525	UCSC	SH3 and PX domains 2B	FAD49, FTHS, HOFI, KIAA1295, TKS4, TSK4	285590	--	1065.15	137.18
GSHG0038846	SAPCD1	down	7.72	1.4e-10	7.44e-10	EASANA	chr6(+):31762996-31764850	UCSC	suppressor APC domain containing 1	C6orf26, NG23	401251	ENSG00000228727	89.73	11.5
GSHG0006779	--	down	7.68	4.3e-07	1.75e-06	EASANA	chr11(+):117290899-117293476	UCSC	--	NULL	--	--	54.43	7.15
GSHG0002166	STPG1	down	7.63	1.87e-19	1.65e-18	EASANA	chr1(-):24356999-24415100	UCSC	sperm tail PG-rich repeat containing 1	C1orf201, MAPO2	90529	--	163.42	21.26
GSHG0002823	--	down	7.63	0.000368	0.00113	EASANA	chr1(-):117839635-117841771	UCSC	--	NULL	--	--	138.27	18.13
GSHG0021643	MAP3K10	down	7.46	5.32e-244	3.98e-241	EASANA	chr19(+):40191426-40215579	UCSC	mitogen-activated protein kinase kinase kinase 10	MEKK10, MLK2, MST	4294	ENSG00000130758	2434.95	326.07
GSHG0037697	ZSCAN31	down	7.46	6.4e-11	3.48e-10	EASANA	chr6(-):28324737-28356271	UCSC	zinc finger and SCAN domain containing 31	ZNF20-Lp, ZNF310P, ZNF323	64288	--	84.94	11.4
GSHG0011635	CCDC122	down	7.44	1.12e-16	8.57e-16	EASANA	chr13(-):43836352-43879740	UCSC	coiled-coil domain containing 122	NULL	160857	ENSG00000151773	137.07	18.47
GSHG0019223	TNS4	down	7.35	3.93e-131	7.63e-129	EASANA	chr17(-):40475830-40501623	UCSC	tensin 4	CTEN, PP14434	84951	ENSG00000131746	1371.15	186.53
GSHG0033238	FAM86EP	down	7.33	6.36e-49	1.78e-47	EASANA	chr4(-):3941760-3955428	UCSC	family with sequence similarity 86, member A pseudogene	NULL	348926	ENSG00000251669	430.21	58.66
GSHG0027867	MCM3AP-AS1	down	7.32	2.31e-106	2.68e-104	EASANA	chr21(+):46229230-46254133	UCSC	MCM3AP antisense RNA 1	C21orf85, MCM3AP-AS, MCM3APAS, MCM3APASB, NCRNA00031	114044	--	916.26	125.24
GSHG0034001	SORBS2	down	7.31	2.16e-82	1.53e-80	EASANA	chr4(-):185585444-185956372	UCSC	sorbin and SH3 domain containing 2	ARGBP2, PRO0618	8470	--	831.96	113.57
GSHG0021820	ZSWIM9	down	7.3	5.18e-36	9.21e-35	EASANA	chr19(+):48170680-48197620	UCSC	zinc finger SWIM-type containing 9	C19orf68	374920	ENSG00000185453	430.72	59.41
GSHG0041238	ZNF425	down	7.27	2.89e-38	5.59e-37	EASANA	chr7(-):149102784-149126324	UCSC	zinc finger protein 425	NULL	155054	ENSG00000204947	332.76	45.61
GSHG0042407	TOX	down	7.27	2.23e-32	3.49e-31	EASANA	chr8(-):58805412-59119208	UCSC	thymocyte selection associated high mobility group box	TOX1	9760	ENSG00000198846	301.08	41.28
GSHG0019464	--	down	7.24	1.95e-105	2.23e-103	EASANA	chr17(-):57989039-57994850	UCSC	--	NULL	--	--	1127.91	155.24
GSHG0028875	KLHL22	down	7.22	1.07e-25	1.28e-24	EASANA	chr22(-):20441519-20495835	UCSC	kelch like family member 22	KELCHL	84861	ENSG00000099910	223.09	30.89
GSHG0048640	FAM86B3P	down	7.18	5.53e-19	4.74e-18	EASANA	chr8(+):8228570-8244865	UCSC	family with sequence similarity 86, member A pseudogene	NULL	286042	--	176.01	24.77
GSHG0021407	KLHL26	down	7.17	1.07e-64	5.07e-63	EASANA	chr19(+):18637028-18671721	UCSC	kelch like family member 26	NULL	55295	--	573.36	80.06
GSHG0019106	SLC46A1	down	7.11	6.06e-47	1.59e-45	EASANA	chr17(-):28394642-28406212	UCSC	solute carrier family 46 member 1	G21, HCP1, PCFT	113235	--	429.38	60.45
GSHG0046478	ZNF41	down	7.06	2.57e-81	1.75e-79	EASANA	chrX(-):47445178-47483222	UCSC	zinc finger protein 41	MRX89	7592	--	780.27	110.77
GSHG0014125	SENP8	down	7.05	1.92e-43	4.46e-42	EASANA	chr15(+):72114258-72143692	UCSC	SUMO peptidase family member, NEDD8 specific	DEN1, NEDP1, PRSC2	123228	--	424.68	60.09
GSHG0028651	TAB1 // LOC100506472	down	6.93	4.32e-97	4.18e-95	EASANA	chr22(+):39399741-39437132	UCSC	TGF-beta activated kinase 1 (MAP3K7) binding protein 1 // uncharacterized LOC100506472	3'-Tab1, MAP3K7IP1	100506472, 10454	--	1034.25	148.79
GSHG0027511	PMEPA1	down	6.9	0	0	EASANA	chr20(-):57648396-57711472	UCSC	prostate transmembrane protein, androgen induced 1	STAG1, TMEPAI	56937	--	8442.96	1223.17
GSHG0043327	DCAF10	down	6.82	8.13e-51	2.45e-49	EASANA	chr9(+):37800554-37867664	UCSC	DDB1 and CUL4 associated factor 10	WDR32	79269	--	463.5	68.14
GSHG0000250	LINC00339	down	6.81	1.07e-18	9.05e-18	EASANA	chr1(+):22025191-22031224	UCSC	long intergenic non-protein coding RNA 339	HSPC157, NCRNA00339	29092	--	177.25	26.24
GSHG0019500	APPBP2	down	6.76	2.67e-114	3.76e-112	EASANA	chr17(-):60443158-60526242	UCSC	amyloid beta precursor protein binding protein 2	APP-BP2, HS.84084, PAT1	10513	ENSG00000062725	1044.42	154.49
GSHG0012623	TECPR2	down	6.75	1.21e-52	3.87e-51	EASANA	chr14(+):102362941-102502480	UCSC	tectonin beta-propeller repeat containing 2	KIAA0329, SPG49	9895	--	562.95	83.23
GSHG0043781	LOC100129034	down	6.74	0	0	EASANA	chr9(+):124353473-124359186	UCSC	uncharacterized LOC100129034	NULL	100129034	--	6974.6	1035.58
GSHG0022824	THAP8	down	6.69	1.08e-14	7.44e-14	EASANA	chr19(-):36034925-36054763	UCSC	THAP domain containing 8	NULL	199745	ENSG00000161277	132.29	19.97
GSHG0000068	TP73	down	6.65	1.19e-14	8.15e-14	EASANA	chr1(+):3652516-3736201	UCSC	tumor protein p73	P73	7161	--	116.98	17.59
GSHG0016174	CIITA	down	6.56	2.54e-14	1.7e-13	EASANA	chr16(+):10877198-10936394	UCSC	class II major histocompatibility complex transactivator	C2TA, CIITAIV, MHC2TA, NLRA	4261	--	120.75	18.39
GSHG0039414	CCM2	down	6.53	7.69e-10	3.87e-09	EASANA	chr7(+):44999746-45076469	UCSC	CCM2 scaffold protein	C7orf22, OSM, PP10187	83605	--	512.51	78.45
GSHG0001292	TOMM40L	down	6.5	4.25e-37	7.86e-36	EASANA	chr1(+):161226060-161243297	UCSC	translocase of outer mitochondrial membrane 40 like	TOMM40B	84134	--	362.13	55.86
GSHG0035489	ANKRA2	down	6.48	3.65e-12	2.15e-11	EASANA	chr5(-):73552190-73565674	UCSC	ankyrin repeat family A member 2	ANKRA	57763	ENSG00000164331	106.45	16.41
GSHG0029005	DUSP18	down	6.45	7.54e-09	3.54e-08	EASANA	chr22(-):30652051-30667885	UCSC	dual specificity phosphatase 18	DSP18, DUSP20, LMWDSP20	150290	--	68.28	10.6
GSHG0011688	INTS6	down	6.44	2.15e-190	9.21e-188	EASANA	chr13(-):51361577-51453207	UCSC	integrator complex subunit 6	DBI-1, DDX26, DDX26A, DICE1, HDB, INT6, Notchl2	26512	--	2027.27	315.03
GSHG0016830	SPIRE2	down	6.41	1.08e-28	1.43e-27	EASANA	chr16(+):89828475-89871319	UCSC	spire type actin nucleation factor 2	Spir-2	84501	ENSG00000204991	267.71	41.58
GSHG0009741	LPAR5	down	6.38	3.14e-55	1.08e-53	EASANA	chr12(-):6618835-6636121	UCSC	lysophosphatidic acid receptor 5	GPR92, GPR93, KPG_010, LPA5	57121	--	564.7	88.36
GSHG0032582	ATP10D	down	6.38	8.09e-07	3.2e-06	EASANA	chr4(+):47485275-47593486	UCSC	ATPase phospholipid transporting 10D (putative)	ATPVD	57205	ENSG00000145246	62.76	9.89
GSHG0037976	TFEB	down	6.36	1.12e-42	2.52e-41	EASANA	chr6(-):41683978-41736259	UCSC	transcription factor EB	ALPHATFEB, BHLHE35, TCFEB	7942	--	452.8	71.47
GSHG0043978	MIR4292	down	6.31	0.00779	0.0198	EASANA	chr9(+):136830957-136831023	UCSC	microRNA 4292	NULL	100422860	ENSG00000265806	14.68	2.32
GSHG0031592	--	down	6.23	4.83e-11	2.65e-10	EASANA	chr3(-):113713338-113714425	UCSC	--	NULL	--	--	124.45	19.98
GSHG0013771	LIPC	down	6.22	3.56e-19	3.09e-18	EASANA	chr15(+):58410569-58569844	UCSC	lipase C, hepatic type	HDLCQ12, HL, HTGL, LIPH	3990	--	180.9	29.19
GSHG0020162	GNAL	down	6.21	2.89e-09	1.4e-08	EASANA	chr18(+):11689185-11885685	UCSC	G protein subunit alpha L	DYT25	2774	--	91.34	14.88
GSHG0005281	PANK1	down	6.2	6.44e-17	4.97e-16	EASANA	chr10(-):89579495-89652321	UCSC	pantothenate kinase 1	PANK	53354	--	154.67	24.79
GSHG0000488	ERMAP	down	6.18	2.7e-09	1.31e-08	EASANA	chr1(+):42817122-42844991	UCSC	erythroblast membrane associated protein (Scianna blood group)	BTN5, PRO2801, RD, SC	114625	--	72.38	11.66
GSHG0000401	ZNF362	down	6.17	6.69e-118	1e-115	EASANA	chr1(+):33256483-33300721	UCSC	zinc finger protein 362	lin-29, RN	149076	--	1326.3	215.19
GSHG0031625	ARHGAP31-AS1	down	6.17	2.87e-06	1.09e-05	EASANA	chr3(-):119314293-119322760	UCSC	ARHGAP31 antisense RNA 1	NULL	100874246	ENSG00000241155	51.19	8.41
GSHG0031649	ILDR1	down	6.12	1.41e-14	9.58e-14	EASANA	chr3(-):121987323-122022280	UCSC	immunoglobulin like domain containing receptor 1	DFNB42, ILDR1alpha, ILDR1alpha', ILDR1beta	286676	--	127.92	21.03
GSHG0048192	C17orf97	down	6.12	3.7e-09	1.78e-08	EASANA	chr17(+):410325-423727	UCSC	chromosome 17 open reading frame 97	CK20, LIAT1	400566	ENSG00000187624	87.17	14.38
GSHG0023240	ZSCAN5A	down	6.11	6.05e-08	2.64e-07	EASANA	chr19(-):56221303-56368387	UCSC	zinc finger and SCAN domain containing 5A	ZNF495, ZSCAN5	79149	--	73.36	11.91
GSHG0019562	SLC16A6	down	6.09	1.65e-12	9.92e-12	EASANA	chr17(-):68267026-68291266	UCSC	solute carrier family 16 member 6	MCT6, MCT7	9120	--	176.36	28.72
GSHG0044833	LINC01508	down	6.06	1.92e-11	1.08e-10	EASANA	chr9(-):90300898-90433489	UCSC	long intergenic non-protein coding RNA 1508	NULL	101927873	ENSG00000231107	105.98	17.34
GSHG0022180	MOB3A	down	6.06	1.23e-87	9.87e-86	EASANA	chr19(-):2071035-2096326	UCSC	MOB kinase activator 3A	MOB-LAK, MOB1C, MOBKL2A, moblak	126308	--	1227.65	202.98
GSHG0043137	SLC1A1	down	5.97	1.15e-10	6.19e-10	EASANA	chr9(+):4490440-4587469	UCSC	solute carrier family 1 member 1	DCBXA, EAAC1, EAAT3, SCZD18	6505	ENSG00000106688	115.49	19.16
GSHG0019303	MEOX1	down	5.95	0	0	EASANA	chr17(-):43640389-43661922	UCSC	mesenchyme homeobox 1	KFS2, MOX1	4222	--	4145.44	696.08
GSHG0000117	NMNAT1	down	5.91	8.42e-77	5.24e-75	EASANA	chr1(+):9942923-9985498	UCSC	nicotinamide nucleotide adenylyltransferase 1	LCA9, NMNAT, PNAT1	64802	--	801.75	135.24
GSHG0042598	ANKRD46	down	5.91	1.57e-24	1.78e-23	EASANA	chr8(-):100509752-100559784	UCSC	ankyrin repeat domain 46	ANK-S, GENX-115279	157567	--	229.41	38.83
GSHG0003251	GPR161	down	5.9	5.68e-28	7.37e-27	EASANA	chr1(-):168079542-168137667	UCSC	G protein-coupled receptor 161	RE2	23432	--	292.75	49.36
GSHG0028933	ZNF70	down	5.8	1e-68	5.17e-67	EASANA	chr22(-):23738679-23751112	UCSC	zinc finger protein 70	Cos17	7621	ENSG00000187792	707.62	122.21
GSHG0024361	GLI2	down	5.78	3.85e-12	2.27e-11	EASANA	chr2(+):120735868-120992653	UCSC	GLI family zinc finger 2	CJS, HPE9, PHS2, THP1, THP2	2736	--	122.47	21.2
GSHG0036777	BICRAL	down	5.78	1.9e-49	5.46e-48	EASANA	chr6(+):42746958-42868556	UCSC	BRD4 interacting chromatin remodeling complex associated protein like	GLTSCR1L, KIAA0240	23506	--	540.31	93.37
GSHG0040460	GLI3	down	5.77	4.9e-30	6.92e-29	EASANA	chr7(-):41960949-42237209	UCSC	GLI family zinc finger 3	ACLS, GCPS, GLI3-190, GLI3FL, PAP-A, PAPA, PAPA1, PAPB, PHS, PPDIV	2737	--	308.56	53.67
GSHG0016961	SLX4	down	5.77	8.95e-96	8.56e-94	EASANA	chr16(-):3581181-3611606	UCSC	SLX4 structure-specific endonuclease subunit	BTBD12, FANCP, MUS312	84464	ENSG00000188827	1064.49	184.6
GSHG0027547	RBBP8NL	down	5.73	6.54e-39	1.3e-37	EASANA	chr20(-):62410237-62427546	UCSC	RBBP8 N-terminal like	C20orf151	140893	ENSG00000130701	391.36	68.09
GSHG0028452	RAB36	down	5.72	7.88e-20	7.12e-19	EASANA	chr22(+):23145324-23165663	UCSC	RAB36, member RAS oncogene family	NULL	9609	ENSG00000100228	202.78	35.27
GSHG0003907	PTER	down	5.71	2.48e-17	1.95e-16	EASANA	chr10(+):16436943-16513745	UCSC	phosphotriesterase related	HPHRP, RPR-1	9317	--	168.49	29.61
GSHG0025474	CCDC142	down	5.65	2.21e-16	1.66e-15	EASANA	chr2(-):74472832-74482998	UCSC	coiled-coil domain containing 142	NULL	84865	--	180.39	32.05
GSHG0012035	LOC101927045	down	5.65	1.16e-28	1.54e-27	EASANA	chr14(+):24442953-24502197	UCSC	uncharacterized LOC101927045	NULL	101927045	--	271.43	47.93
GSHG0008557	WNT5B	down	5.62	5.6e-05	0.000188	EASANA	chr12(+):1574655-1647213	UCSC	Wnt family member 5B	NULL	81029	--	43.8	7.75
GSHG0022122	ZNF324B	down	5.62	1.06e-54	3.58e-53	EASANA	chr19(+):58451604-58457833	UCSC	zinc finger protein 324B	NULL	388569	--	722.51	128.86
GSHG0034320	LOC257396	down	5.59	2.37e-23	2.56e-22	EASANA	chr5(+):53109842-53115126	UCSC	uncharacterized LOC257396	NULL	257396	--	287.12	51.1
GSHG0042962	ARHGAP39	down	5.55	2.16e-26	2.66e-25	EASANA	chr8(-):144529179-144685846	UCSC	Rho GTPase activating protein 39	CrGAP, Vilse	80728	--	276.08	49.73
GSHG0000168	KAZN	down	5.54	4.39e-241	3.03e-238	EASANA	chr1(+):14598685-15118047	UCSC	kazrin, periplakin interacting protein	C1orf196, KAZ	23254	--	3669.68	662.02
GSHG0001597	RHEX	down	5.52	7.64e-12	4.42e-11	EASANA	chr1(+):206052723-206102449	UCSC	regulator of hemoglobinization and erythroid cell expansion	C1orf186	440712	--	118.06	21.22
GSHG0044246	KIF24	down	5.51	3.85e-19	3.33e-18	EASANA	chr9(-):34211976-34329268	UCSC	kinesin family member 24	bA571F15.4, C9orf48	347240	ENSG00000186638	213.66	38.75
GSHG0029812	RBMS3	down	5.5	5.35e-10	2.73e-09	EASANA	chr3(+):29281071-30010395	UCSC	RNA binding motif single stranded interacting protein 3	NULL	27303	--	134.54	24.56
GSHG0043816	ZNF79	down	5.48	2.61e-39	5.25e-38	EASANA	chr9(+):127424382-127445372	UCSC	zinc finger protein 79	pT7	7633	--	419.84	76.53
GSHG0006728	DIXDC1	down	5.45	1.05e-25	1.26e-24	EASANA	chr11(+):111927315-112022653	UCSC	DIX domain containing 1	CCD1	85458	--	274.71	50.29
GSHG0013031	RPS6KL1	down	5.43	9.27e-16	6.74e-15	EASANA	chr14(-):74903951-74923260	UCSC	ribosomal protein S6 kinase like 1	RSKL2	83694	--	165.59	30.38
GSHG0023627	KCNK3	down	5.41	3.21e-22	3.27e-21	EASANA	chr2(+):26692690-26733420	UCSC	potassium two pore domain channel subfamily K member 3	K2p3.1, OAT1, PPH4, TASK, TASK-1, TASK1, TBAK1	3777	--	237.5	43.96
GSHG0018342	TMEM92	down	5.39	9.59e-43	2.18e-41	EASANA	chr17(+):50271406-50281485	UCSC	transmembrane protein 92	NULL	162461	--	434.86	80.53
GSHG0019488	TUBD1	down	5.37	2.8e-26	3.44e-25	EASANA	chr17(-):59859479-59892943	UCSC	tubulin delta 1	TUBD	51174	--	354.58	65.94
GSHG0000127	PEX14	down	5.36	4.1e-69	2.13e-67	EASANA	chr1(+):10474951-10630758	UCSC	peroxisomal biogenesis factor 14	dJ734G22.2, NAPP2, PBD13A, Pex14p	5195	ENSG00000142655	850.79	158.94
GSHG0045014	PTPN3	down	5.35	3.45e-94	3.13e-92	EASANA	chr9(-):109375694-109498313	UCSC	protein tyrosine phosphatase non-receptor type 3	PTP-H1, PTPH1	5774	--	1118.67	209.51
GSHG0004349	PLCE1	down	5.34	1.01e-10	5.46e-10	EASANA	chr10(+):93993931-94332823	UCSC	phospholipase C epsilon 1	NPHS3, PLCE, PPLC	51196	--	103.12	19.43
GSHG0029893	ZNF619	down	5.32	1.08e-15	7.84e-15	EASANA	chr3(+):40477122-40491053	UCSC	zinc finger protein 619	NULL	285267	--	151.8	28.53
GSHG0026682	GINS1	down	5.32	3.2e-158	9.7e-156	EASANA	chr20(+):25407673-25448563	UCSC	GINS complex subunit 1	IMD55, PSF1	9837	ENSG00000101003	2099.7	394.78
GSHG0019372	PRR15L	down	5.31	7.67e-13	4.71e-12	EASANA	chr17(-):47951967-47957883	UCSC	proline rich 15 like	ATAD4	79170	ENSG00000167183	136.23	25.82
GSHG0017174	ZNF764	down	5.28	2.02e-30	2.89e-29	EASANA	chr16(-):30553764-30558374	UCSC	zinc finger protein 764	NULL	92595	--	462.46	87.2
GSHG0043752	CUTALP	down	5.28	1.22e-60	5.03e-59	EASANA	chr9(+):120843066-120854373	UCSC	cutA divalent cation tolerance like, pseudogene	PSMD5-AS1	253039	ENSG00000226752	772.86	146.33
GSHG0038020	GTPBP2	down	5.25	2.63e-134	5.33e-132	EASANA	chr6(-):43620482-43629264	UCSC	GTP binding protein 2	JABELS	54676	--	1635.33	311.55
GSHG0039363	EEPD1	down	5.25	2.19e-09	1.07e-08	EASANA	chr7(+):36153254-36301542	UCSC	endonuclease/exonuclease/phosphatase family domain containing 1	HSPC107	80820	ENSG00000122547	87.74	16.63
GSHG0022279	TNFSF14	down	5.23	2.95e-49	8.42e-48	EASANA	chr19(-):6661253-6670588	UCSC	TNF superfamily member 14	CD258, HVEML, LIGHT, LTg	8740	--	504.79	96.47
GSHG0001218	TMEM79	down	5.23	4.04e-26	4.93e-25	EASANA	chr1(+):156282932-156292445	UCSC	transmembrane protein 79	MATT	84283	--	392.77	75.07
GSHG0036465	BTN2A2	down	5.22	2.79e-36	5.01e-35	EASANA	chr6(+):26383102-26394874	UCSC	butyrophilin subfamily 2 member A2	BT2.2, BTF2, BTN2.2	10385	--	384.99	73.64
GSHG0013614	PAK6	down	5.18	3.04e-48	8.36e-47	EASANA	chr15(+):40239063-40277487	UCSC	p21 (RAC1) activated kinase 6	PAK5	56924	--	610.54	117.68
GSHG0039460	EGFR	down	5.17	2.82e-285	3.04e-282	EASANA	chr7(+):54974225-55256604	UCSC	epidermal growth factor receptor	ERBB, ERBB1, ERRP, HER1, mENA, NISBD2, PIG61	1956	--	4577.55	884.3
GSHG0026548	MAVS	down	5.17	3.72e-84	2.76e-82	EASANA	chr20(+):3846834-3876118	UCSC	mitochondrial antiviral signaling protein	CARDIF, IPS-1, IPS1, VISA	57506	--	1221.6	236.06
GSHG0032184	MIR570	down	5.14	0.0345	0.0772	EASANA	chr3(+):195699401-195699497	UCSC	microRNA 570	hsa-mir-570, MIRN570	693155	ENSG00000207650	12.46	2.48
GSHG0009129	ZC3H10	down	5.13	5.73e-44	1.35e-42	EASANA	chr12(+):56118246-56127514	UCSC	zinc finger CCCH-type containing 10	ZC3HDC10	84872	ENSG00000135482	507.81	99.23
GSHG0002305	LINC01137	down	5.1	5.05e-12	2.95e-11	EASANA	chr1(-):37454881-37474443	UCSC	long intergenic non-protein coding RNA 1137	NULL	728431	ENSG00000233621	122.94	24.26
GSHG0021777	LOC93429	down	5.09	8.23e-07	3.25e-06	EASANA	chr19(+):46210242-46214841	UCSC	uncharacterized LOC93429	NULL	93429	ENSG00000268460	55.7	10.9
GSHG0000430	--	down	5.09	1.12e-42	2.52e-41	EASANA	chr1(+):36323734-36329219	UCSC	--	NULL	--	--	476.14	93.37
GSHG0014312	GDPGP1	down	5.08	1.57e-17	1.25e-16	EASANA	chr15(+):90233509-90245811	UCSC	GDP-D-glucose phosphorylase 1	C15orf58, VTC2	390637	ENSG00000183208	200.55	39.74
GSHG0012863	CDKL1	down	5.07	1.02e-22	1.06e-21	EASANA	chr14(-):50326265-50416461	UCSC	cyclin dependent kinase like 1	KKIALRE, P42	8814	--	230.21	45.32
GSHG0037052	AFG1L	down	5.07	4.89e-07	1.98e-06	EASANA	chr6(+):108294894-108526001	UCSC	AFG1 like ATPase	AFG1, c222389, LACE1	246269	--	59.46	11.7
GSHG0033000	EDNRA	down	5.01	5.96e-09	2.82e-08	EASANA	chr4(+):147480932-147544954	UCSC	endothelin receptor type A	ET-A, ETA, ETA-R, ETAR, ETRA, hET-AR, MFDA	1909	--	98.68	19.77
GSHG0014316	ZNF774	down	4.99	1.4e-10	7.47e-10	EASANA	chr15(+):90352245-90366077	UCSC	zinc finger protein 774	NULL	342132	ENSG00000196391	124.46	24.83
GSHG0017498	SDR42E1	down	4.99	2.77e-28	3.64e-27	EASANA	chr16(-):81988855-82011470	UCSC	short chain dehydrogenase/reductase family 42E, member 1	HSPC105	93517	ENSG00000184860	331.23	66.47
GSHG0022664	IPO5P1	down	4.95	4.87e-13	3.03e-12	EASANA	chr19(-):23255053-23274251	UCSC	importin 5 pseudogene 1	NULL	100132815	--	124.32	25.12
GSHG0009123	SUOX	down	4.95	1.59e-103	1.76e-101	EASANA	chr12(+):55997276-56005525	UCSC	sulfite oxidase	NULL	6821	--	1436.54	290.63
GSHG0016653	--	down	4.95	3.14e-18	2.6e-17	EASANA	chr16(+):72789243-72791623	UCSC	--	NULL	--	--	212.43	42.68
GSHG0030389	FAM86JP	down	4.94	4.38e-18	3.6e-17	EASANA	chr3(+):125916601-125930022	UCSC	family with sequence similarity 86, member A pseudogene	NULL	100125556	--	206.23	41.93
GSHG0010567	IQCD	down	4.93	9.83e-29	1.31e-27	EASANA	chr12(-):113195443-113221094	UCSC	IQ motif containing D	4933433C09Rik, CFAP84, DRC10	115811	--	303.44	61.55
GSHG0006727	C11orf52	down	4.92	1.04e-18	8.84e-18	EASANA	chr11(+):111918913-111926871	UCSC	chromosome 11 open reading frame 52	NULL	91894	ENSG00000149300	212.79	43.41
GSHG0021421	MAU2	down	4.92	3.25e-110	4.17e-108	EASANA	chr19(+):19320829-19377076	UCSC	MAU2 sister chromatid cohesion factor	KIAA0892, mau-2, MAU2L, SCC4	23383	ENSG00000129933	1716.92	348.26
GSHG0003668	C1orf131	down	4.9	3.43e-44	8.21e-43	EASANA	chr1(-):231223764-231241187	UCSC	chromosome 1 open reading frame 131	NULL	128061	--	499.62	102.27
GSHG0024656	NABP1	down	4.9	6.85e-145	1.63e-142	EASANA	chr2(+):191678132-191688522	UCSC	nucleic acid binding protein 1	OBFC2A, SOSS-B2, SSB2	64859	--	5293.39	1081.43
GSHG0032686	EPGN	down	4.89	4.06e-18	3.34e-17	EASANA	chr4(+):74308470-74316789	UCSC	epithelial mitogen	ALGV3072, EPG, PRO9904	255324	--	207.5	42.57
GSHG0019127	ABHD15	down	4.86	3.85e-144	9.1e-142	EASANA	chr17(-):29560547-29567037	UCSC	abhydrolase domain containing 15	NULL	116236	ENSG00000168792	2063.36	424.18
GSHG0024730	CREB1	down	4.85	2.71e-51	8.29e-50	EASANA	chr2(+):207529737-207605988	UCSC	cAMP responsive element binding protein 1	CREB, CREB-1	1385	--	800.27	164.59
GSHG0005876	TRIM34	down	4.85	8.39e-09	3.93e-08	EASANA	chr11(+):5625001-5644398	UCSC	tripartite motif containing 34	IFP1, RNF21	53840	--	89.5	18.43
GSHG0027380	JPH2	down	4.83	3.27e-120	5.28e-118	EASANA	chr20(-):44106590-44187578	UCSC	junctophilin 2	CMH17, JP-2, JP2	57158	--	1662.68	344.27
GSHG0026622	KAT14 // PET117	down	4.83	6.2e-32	9.49e-31	EASANA	chr20(+):18137863-18188372	UCSC	lysine acetyltransferase 14 // PET117 cytochrome c oxidase chaperone	ATAC2, CRP2BP, CSRP2BP, dJ717M23.1, MC4DN19, PRO1194	100303755, 57325	ENSG00000232838	336.77	69.68
GSHG0014743	--	down	4.82	6.28e-40	1.3e-38	EASANA	chr15(-):40686161-40690290	UCSC	--	NULL	--	--	529.11	109.68
GSHG0026583	ANKEF1	down	4.82	6.77e-142	1.55e-139	EASANA	chr20(+):10034987-10058303	UCSC	ankyrin repeat and EF-hand domain containing 1	ANKRD5	63926	--	2037.35	422.57
GSHG0042868	ST3GAL1	down	4.82	3.84e-20	3.53e-19	EASANA	chr8(-):133454385-133571925	UCSC	ST3 beta-galactoside alpha-2, 3-sialyltransferase 1	Gal-NAc6S, SIAT4A, SIATFL, ST3GalA, ST3GalA.1, ST3GalIA, ST3GalIA, 1, ST3O	6482	--	222.45	46.16
GSHG0010610	TAOK3	down	4.81	5.79e-85	4.39e-83	EASANA	chr12(-):118149801-118372907	UCSC	TAO kinase 3	DPK, hKFC-A, JIK, MAP3K18	51347	--	1004.44	208.62
GSHG0005433	SH3PXD2A	down	4.81	3.17e-08	1.42e-07	EASANA	chr10(-):103588528-103855576	UCSC	SH3 and PX domains 2A	FISH, SH3MD1, TKS5	9644	ENSG00000107957	102.48	21.22
GSHG0045067	TNFSF15	down	4.8	3.41e-40	7.12e-39	EASANA	chr9(-):114784636-114806132	UCSC	TNF superfamily member 15	TL1, TL1A, TNLG1B, VEGI, VEGI192A	9966	ENSG00000181634	585.86	122.29
GSHG0004330	HECTD2	down	4.79	3.41e-14	2.27e-13	EASANA	chr10(+):91409235-91514826	UCSC	HECT domain E3 ubiquitin protein ligase 2	NULL	143279	--	145.91	30.34
GSHG0018179	RAPGEFL1	down	4.77	6.65e-16	4.88e-15	EASANA	chr17(+):40177010-40195650	UCSC	Rap guanine nucleotide exchange factor like 1	Link-GEFII	51195	--	189.92	39.92
GSHG0043642	ZNF189	down	4.74	9.87e-43	2.24e-41	EASANA	chr9(+):101398851-101410660	UCSC	zinc finger protein 189	NULL	7743	--	644.25	135.59
GSHG0037043	MTRES1	down	4.73	4.47e-34	7.42e-33	EASANA	chr6(+):107028199-107051586	UCSC	mitochondrial transcription rescue factor 1	C6orf203, HSPC230, PRED31	51250	--	367.04	77.7
GSHG0007124	LINC00958	down	4.72	2e-298	2.6e-295	EASANA	chr11(-):12979535-12989548	UCSC	long intergenic non-protein coding RNA 958	BLACAT2	100506305	ENSG00000251381	5331.75	1127.86
GSHG0027254	ZNF337	down	4.71	2.39e-75	1.43e-73	EASANA	chr20(-):25673195-25696853	UCSC	zinc finger protein 337	NULL	26152	--	976.51	207.53
GSHG0014056	ZNF609	down	4.7	0	0	EASANA	chr15(+):64460578-64686068	UCSC	zinc finger protein 609	NULL	23060	ENSG00000180357	12903.5	2741.27
GSHG0003455	ELF3-AS1	down	4.7	3.74e-07	1.53e-06	EASANA	chr1(-):202000051-202010353	UCSC	ELF3 antisense RNA 1	SCAT7	102723465	--	66.16	14.01
GSHG0005097	LRRC20	down	4.7	9.42e-102	9.96e-100	EASANA	chr10(-):70298973-70382626	UCSC	leucine rich repeat containing 20	NULL	55222	--	1516.49	323.2
GSHG0005063	HERC4	down	4.7	2.76e-106	3.2e-104	EASANA	chr10(-):67921900-68075283	UCSC	HECT and RLD domain containing E3 ubiquitin protein ligase 4	NULL	26091	--	1530.06	325.84
GSHG0005403	POLL	down	4.7	1.62e-61	6.82e-60	EASANA	chr10(-):101576333-101588270	UCSC	DNA polymerase lambda	BETAN, POLKAPPA	27343	--	807.84	171.56
GSHG0000489	ZNF691	down	4.68	2.69e-57	9.78e-56	EASANA	chr1(+):42846609-42852477	UCSC	zinc finger protein 691	Zfp691	51058	--	661.92	141.37
GSHG0038669	--	down	4.67	9.25e-06	3.35e-05	EASANA	chr6(+):31822139-31827408	UCSC	--	NULL	--	--	54.69	11.62
GSHG0022843	ZNF585B	down	4.67	5.89e-38	1.12e-36	EASANA	chr19(-):37181579-37210552	UCSC	zinc finger protein 585B	SZFP41, Zfp27	92285	ENSG00000245680	445.4	95.66
GSHG0035090	ZDHHC11B	down	4.67	3.35e-29	4.55e-28	EASANA	chr5(-):710355-784729	UCSC	zinc finger DHHC-type containing 11B	DHHC-11B	653082	ENSG00000206077	491.22	105.26
GSHG0018896	MYH3	down	4.65	1.22e-24	1.38e-23	EASANA	chr17(-):10628532-10657309	UCSC	myosin heavy chain 3	CPSFS1A, CPSFS1B, CPSKF1A, CPSKF1B, DA2A, DA2B, DA2B3, DA8, HEMHC, MYHC-EMB, MYHSE1, SMHCE	4621	ENSG00000109063	285.41	61.58
[truncated: 2,522 more rows]

## Sheet: REGULATED PATTERNS EXONS
					Repartition of Alternative Event Types
					Alternative Event Type	Number of Regulated Events
					Alter. First Exon	1198
					Alter. Terminal Exon	1342
Customer name:	Claudio Sette				Exon Cassette	907
Project name:	Thz531 vs. Ctrl (OVCAR3)				Mutually Exclusive Exons	14
Organism:	Human				Alter. Acceptor Splice Site	214
Analysis level:	Events/Exons				Alter. Donor Splice Site	203
Date:	2021-07-30				Intron Retention	423
Algorithm version:	EASANA 2021_3				Internal Exon Deletion	11
GS contact (name/email/phone):	Ariane Jolly	ariane.jolly@genosplice.com	+33 (0) 6 59 47 95 11		Complex	35
					unknown	2886
List of the 7,233 Differentially Regulated Alternative Splicing Events (from 3,005 Distinct Genes)
Analysis Type	GENE STABLE ID	Gene Symbol	Alternative Event Type	Involved exon(s)	Regulation Splicing Index	Splicing-Index Fold-Change	Splicing-Index P-Value	Link to EASANA	Event Coordinates (hg38)	UCSC Link	Gene Name	Aliases and Synonyms	Entrez Gene ID	EnsEMBL ID
Pattern+Exon	GSHG0034709	SEC24A	Alter. Acceptor Splice Site	e13	up	7.31	0.00123	EASANA	chr5:134692602-134693933	UCSC	SEC24 homolog A, COPII coat complex component	---	10802	---
Pattern+Exon	GSHG0018799	NUP88	Alter. Acceptor Splice Site	e13	down	2.15	0.00133	EASANA	chr17:5387779-5388960	UCSC	nucleoporin 88	FADS4	4927	---
Pattern	GSHG0011840	DOCK9	Alter. Acceptor Splice Site	e43	down	2.14	0.0111	EASANA	chr13:98845924-98848639	UCSC	dedicator of cytokinesis 9	ZIZ1,ZIZIMIN1	23348	---
Pattern+Exon	GSHG0026826	LPIN3	Alter. Acceptor Splice Site	e13	up	2.12	0.000454	EASANA	chr20:41354645-41354863	UCSC	lipin 3	dJ620E11.2,LIPN3L,SMP2	64900	---
Pattern+Exon	GSHG0021874	ZNF473	Alter. Acceptor Splice Site	e2	down	1.97	0.00108	EASANA	chr19:50025955-50031091	UCSC	zinc finger protein 473	ZFP100,ZN473	25888	---
Pattern+Exon	GSHG0007124	LINC00958	Alter. Acceptor Splice Site	e3	up	1.86	0.0195	EASANA	chr11:12979535-12989548	UCSC	long intergenic non-protein coding RNA 958	BLACAT2	100506305	ENSG00000251381
Pattern+Exon	GSHG0001606	MAPKAPK2	Alter. Acceptor Splice Site	e12	up	1.84	3.27e-05	EASANA	chr1:206731839-206734281	UCSC	MAPK activated protein kinase 2	MAPKAP-K2,MK-2,MK2	9261	---
Pattern	GSHG0039226	BZW2	Alter. Acceptor Splice Site	e6	down	1.82	0.00577	EASANA	chr7:16682780-16686040	UCSC	basic leucine zipper and W2 domains 2	HSPC028,MST017,MSTP017	28969	---
Pattern+Exon	GSHG0031955	RPL22L1	Alter. Acceptor Splice Site	e3	down	1.78	0.00222	EASANA	chr3:170868013-170868390	UCSC	ribosomal protein L22 like 1	---	200916	---
Pattern+Exon	GSHG0009062	PCBP2	Alter. Acceptor Splice Site	e7	up	1.67	0.00179	EASANA	chr12:53459272-53461143	UCSC	poly(rC) binding protein 2	hnRNP-E2,HNRNPE2,HNRPE2	5094	---
Pattern	GSHG0047513	BRD2	Alter. Acceptor Splice Site	e12	down	1.6	0.00132	EASANA	chr6:32976562-32977570	UCSC	bromodomain containing 2	BRD2-IT1,D6S113E,FSH,FSRG1,NAT,O27.1.1,RING3,RNF3	6046	---
Pattern+Exon	GSHG0014045	LACTB	Alter. Acceptor Splice Site	e5	down	1.52	0.0016	EASANA	chr15:63127353-63131467	UCSC	lactamase beta	G24,MRPL56	114294	---
Pattern+Exon	GSHG0048869	SURF4	Alter. Acceptor Splice Site	e7	down	1.51	0.0011	EASANA	chr9:133367259-133376118	UCSC	surfeit 4	ERV29	6836	---
Pattern	GSHG0033477	PPAT	Alter. Acceptor Splice Site	e3	up	1.5	0.00629	EASANA	chr4:56406495-56407716	UCSC	phosphoribosyl pyrophosphate amidotransferase	ATASE,GPAT,PRAT	5471	ENSG00000128059
Exon	GSHG0032797	PDLIM5	Alter. Acceptor Splice Site	ae3	up	21.81	0.0221	EASANA	chr4:94455819-94456243	UCSC	PDZ and LIM domain 5	ENH,ENH1,L9,LIM	10611	---
Exon	GSHG0004738	BEND7	Alter. Acceptor Splice Site	ae13	down	14.56	0.00203	EASANA	chr10:13441750-13443703	UCSC	BEN domain containing 7	C10orf30	222389	---
Exon	GSHG0032927	LARP1B	Alter. Acceptor Splice Site	e16	down	13.89	0.0112	EASANA	chr4:128178513-128178642	UCSC	La ribonucleoprotein 1B	LARP2	55132	---
Exon	GSHG0035316	CPLANE1	Alter. Acceptor Splice Site	e18	up	11.23	0.0213	EASANA	chr5:37206196-37206294	UCSC	ciliogenesis and planar polarity effector 1	C5orf42,Hug,JBTS17,OFD6	65250	---
Exon	GSHG0035316	CPLANE1	Alter. Acceptor Splice Site	e18	up	9.27	0.00305	EASANA	chr5:37206295-37206424	UCSC	ciliogenesis and planar polarity effector 1	C5orf42,Hug,JBTS17,OFD6	65250	---
Exon	GSHG0015358	PEAK1	Alter. Acceptor Splice Site	e3	up	7.64	0.00959	EASANA	chr15:77284957-77285053	UCSC	pseudopodium enriched atypical kinase 1	SGK269	79834	---
Exon	GSHG0041609	IKBKB	Alter. Acceptor Splice Site	ae5	up	7.49	0.00493	EASANA	chr8:42293513-42293568	UCSC	inhibitor of nuclear factor kappa B kinase subunit beta	IKK-beta,IKK2,IKKB,IMD15,IMD15A,IMD15B,NFKBIKB	3551	---
Exon	GSHG0032907	KIAA1109	Alter. Acceptor Splice Site	e23	up	7.26	0.00424	EASANA	chr4:122224502-122224677	UCSC	KIAA1109	ALKKUCS,FSA,Tweek	84162	---
Exon	GSHG0019342	MAP3K14	Alter. Acceptor Splice Site	ae9	up	7.11	0.00933	EASANA	chr17:45282153-45282215	UCSC	mitogen-activated protein kinase kinase kinase 14	FTDCR1B,HS,HSNIK,NIK	9020	---
Exon	GSHG0032927	LARP1B	Alter. Acceptor Splice Site	e16	down	7.08	0.00797	EASANA	chr4:128178431-128178512	UCSC	La ribonucleoprotein 1B	LARP2	55132	---
Exon	GSHG0004857	EPC1	Alter. Acceptor Splice Site	ae3	up	7.04	0.0147	EASANA	chr10:32345562-32345622	UCSC	enhancer of polycomb homolog 1	Epl1	80314	---
Exon	GSHG0041787	ZFHX4	Alter. Acceptor Splice Site	e7	down	7.03	0.00308	EASANA	chr8:76849026-76849128	UCSC	zinc finger homeobox 4	ZFH4,ZHF4	79776	---
Exon	GSHG0017566	CYBA	Alter. Acceptor Splice Site	ae6	down	6.83	3.03e-06	EASANA	chr16:88643571-88645680	UCSC	cytochrome b-245 alpha chain	CGD4,p22-PHOX	1535	---
Exon	GSHG0024709	NBEAL1	Alter. Acceptor Splice Site	e4	up	6.81	0.00761	EASANA	chr2:203049820-203049975	UCSC	neurobeachin like 1	A530083I02Rik,ALS2CR16,ALS2CR17	65065	ENSG00000144426
Exon	GSHG0027285	NOL4L	Alter. Acceptor Splice Site	ae11	up	6.8	0.000314	EASANA	chr20:32465117-32465133	UCSC	nucleolar protein 4 like	C20orf112,C20orf113	140688	---
Exon	GSHG0041787	ZFHX4	Alter. Acceptor Splice Site	e7	down	5.85	0.0002	EASANA	chr8:76848995-76849025	UCSC	zinc finger homeobox 4	ZFH4,ZHF4	79776	---
Exon	GSHG0015358	PEAK1	Alter. Acceptor Splice Site	e3	up	5.76	0.000282	EASANA	chr15:77285054-77285077	UCSC	pseudopodium enriched atypical kinase 1	SGK269	79834	---
Exon	GSHG0041787	ZFHX4	Alter. Acceptor Splice Site	e6	down	5.46	0.0082	EASANA	chr8:76842666-76842771	UCSC	zinc finger homeobox 4	ZFH4,ZHF4	79776	---
Exon	GSHG0018498	BPTF	Alter. Acceptor Splice Site	ae32	down	5.43	0.00531	EASANA	chr17:67982133-67982251	UCSC	bromodomain PHD finger transcription factor	FAC1,FALZ,NEDDFL,NURF301	2186	---
Exon	GSHG0000168	KAZN	Alter. Acceptor Splice Site	e6	up	4.97	0.000172	EASANA	chr1:14960684-14960719	UCSC	kazrin, periplakin interacting protein	C1orf196,KAZ	23254	---
Exon	GSHG0029721	TMEM43	Alter. Acceptor Splice Site	ae11	down	4.75	0.00752	EASANA	chr3:14138035-14139179	UCSC	transmembrane protein 43	ARVC5,ARVD5,EDMD7,LUMA	79188	ENSG00000170876
Exon	GSHG0011899	CARS2	Alter. Acceptor Splice Site	ae19	down	4.74	0.0382	EASANA	chr13:110646090-110646630	UCSC	cysteinyl-tRNA synthetase 2, mitochondrial	COXPD27,cysRS	79587	ENSG00000134905
Exon	GSHG0034617	DMXL1	Alter. Acceptor Splice Site	e6	up	4.67	0.00127	EASANA	chr5:119110156-119110283	UCSC	Dmx like 1	---	1657	---
Exon	GSHG0021601	ZNF875	Alter. Acceptor Splice Site	ae8	up	4.61	0.000719	EASANA	chr19:37329065-37329171	UCSC	zinc finger protein 875	HKR1	284459	---
Exon	GSHG0003549	INTS7	Alter. Acceptor Splice Site	e19	down	4.6	0.00612	EASANA	chr1:211946606-211946641	UCSC	integrator complex subunit 7	C1orf73,INT7	25896	---
Exon	GSHG0000168	KAZN	Alter. Acceptor Splice Site	e6	up	4.35	6.75e-05	EASANA	chr1:14960720-14960875	UCSC	kazrin, periplakin interacting protein	C1orf196,KAZ	23254	---
Exon	GSHG0010687	PITPNM2	Alter. Acceptor Splice Site	e17	down	4.32	0.00126	EASANA	chr12:122994927-122994978	UCSC	phosphatidylinositol transfer protein membrane associated 2	NIR-3,NIR3,RDGB2,RDGBA2	57605	---
Exon	GSHG0048554	TBC1D9B	Alter. Acceptor Splice Site	ae22	down	4.31	0.00343	EASANA	chr5:179865888-179866871	UCSC	TBC1 domain family member 9B	GRAMD9B	23061	---
Exon	GSHG0035920	FAT2	Alter. Acceptor Splice Site	ae2	up	4.25	0.00692	EASANA	chr5:151568951-151568955	UCSC	FAT atypical cadherin 2	CDHF8,CDHR9,HFAT2,MEGF1,SCA45	2196	ENSG00000086570
Exon	GSHG0047661	CEP20	Alter. Acceptor Splice Site	ae3	up	4.24	0.0154	EASANA	chr16:15883020-15883047	UCSC	centrosomal protein 20	C16orf63,FOPNL,FOR20,PHSECRG2	123811	---
Exon	GSHG0021421	MAU2	Alter. Acceptor Splice Site	e19	up	4.12	0.000346	EASANA	chr19:19355258-19355264	UCSC	MAU2 sister chromatid cohesion factor	KIAA0892,mau-2,MAU2L,SCC4	23383	ENSG00000129933
Exon	GSHG0048219	VPS53	Alter. Acceptor Splice Site	ae31	down	4.1	0.0306	EASANA	chr17:514940-515041	UCSC	VPS53 subunit of GARP complex	HCCS1,hVps53L,PCH2E,pp13624	55275	---
Exon	GSHG0003549	INTS7	Alter. Acceptor Splice Site	e19	down	4.05	0.000585	EASANA	chr1:211946642-211946704	UCSC	integrator complex subunit 7	C1orf73,INT7	25896	---
Exon	GSHG0020503	ENOSF1	Alter. Acceptor Splice Site	ae9	down	4.05	0.0139	EASANA	chr18:690631-690744	UCSC	enolase superfamily member 1	FUCD,RTS,TYMSAS	55556	---
Exon	GSHG0010198	CALCOCO1	Alter. Acceptor Splice Site	ae15	down	3.98	0.0175	EASANA	chr12:53712121-53712845	UCSC	calcium binding and coiled-coil domain 1	calphoglin,Cocoa,PP13275	57658	---
Exon	GSHG0005580	STK32C	Alter. Acceptor Splice Site	ae10	down	3.94	0.0236	EASANA	chr10:132228128-132228188	UCSC	serine/threonine kinase 32C	PKE,YANK3	282974	---
Exon	GSHG0000142	CLCN6 // NPPA-AS1	Alter. Acceptor Splice Site	e27	down	3.93	0.0261	EASANA	chr1:11845547-11845640	UCSC	chloride voltage-gated channel 6 // NPPA antisense RNA 1	CLC-6,CONRIBA,NPPA-AS,NPPAAS	100379251,1185	---
Exon	GSHG0048803	CTSB	Alter. Acceptor Splice Site	ae10	down	3.86	0.021	EASANA	chr8:11849164-11849654	UCSC	cathepsin B	APPS,CPSB,RECEUP	1508	---
Exon	GSHG0018560	ARMC7	Alter. Acceptor Splice Site	ae3	up	3.83	0.00221	EASANA	chr17:75114638-75114728	UCSC	armadillo repeat containing 7	---	79637	---
Exon	GSHG0043323	TRMT10B	Alter. Acceptor Splice Site	e6	up	3.66	0.0121	EASANA	chr9:37769941-37769945	UCSC	tRNA methyltransferase 10B	bA3J10.9,RG9MTD3	158234	---
Exon	GSHG0007982	LTO1	Alter. Acceptor Splice Site	ae8	up	3.65	0.00262	EASANA	chr11:69654384-69654409	UCSC	LTO1 maturation factor of ABCE1	CIAB1,ORAOV1,TAOS1	220064	---
Exon	GSHG0006796	PHLDB1	Alter. Acceptor Splice Site	e10	up	3.6	0.0063	EASANA	chr11:118627305-118627308	UCSC	pleckstrin homology like domain family B member 1	LL5A	23187	---
Exon	GSHG0027849	ADARB1	Alter. Acceptor Splice Site	ae12	up	3.6	0.00178	EASANA	chr21:45146227-45146237	UCSC	adenosine deaminase RNA specific B1	ADAR2,DRABA2,DRADA2,NEDHYMS,RED1	104	---
Exon	GSHG0009146	LRP1	Alter. Acceptor Splice Site	e43	down	3.54	0.029	EASANA	chr12:57185664-57185908	UCSC	LDL receptor related protein 1	A2MR,APOER,APR,CD91,IGFBP-3R,IGFBP3R,IGFBP3R1,KPA,LRP,LRP1A,TGFBR5	4035	ENSG00000123384
Exon	GSHG0035258	CDH18	Alter. Acceptor Splice Site	e19	down	3.53	0.0143	EASANA	chr5:19483442-19483551	UCSC	cadherin 18	CDH14,CDH14L,CDH24	1016	---
Exon	GSHG0035027	ZNF346	Alter. Acceptor Splice Site	ae6	up	3.48	0.0058	EASANA	chr5:177050703-177050750	UCSC	zinc finger protein 346	JAZ,Zfp346	23567	---
Exon	GSHG0044013	ARRDC1	Alter. Acceptor Splice Site	ae3	down	3.39	0.0346	EASANA	chr9:137611350-137611439	UCSC	arrestin domain containing 1	---	92714	---
Exon	GSHG0027817	PFKL	Alter. Acceptor Splice Site	ae23	down	3.35	0.00405	EASANA	chr21:44325732-44325960	UCSC	phosphofructokinase, liver type	ATP-PFK,PFK-B,PFK-L	5211	ENSG00000141959
Exon	GSHG0021601	ZNF875	Alter. Acceptor Splice Site	ae8	up	3.34	0.0127	EASANA	chr19:37328232-37328578	UCSC	zinc finger protein 875	HKR1	284459	---
Exon	GSHG0019705	SGSH	Alter. Acceptor Splice Site	ae9	down	3.32	0.0222	EASANA	chr17:80211011-80211186	UCSC	N-sulfoglucosamine sulfohydrolase	HSS,MPS3A,SFMD	6448	---
Exon	GSHG0000150	VPS13D	Alter. Acceptor Splice Site	e70	down	3.3	0.00856	EASANA	chr1:12460201-12460240	UCSC	vacuolar protein sorting 13 homolog D	SCAR4	55187	---
Exon	GSHG0025247	SLC8A1	Alter. Acceptor Splice Site	e6	up	3.27	0.00706	EASANA	chr2:40430300-40430303	UCSC	solute carrier family 8 member A1	NCX1	6546	---
Exon	GSHG0023922	ZNF638	Alter. Acceptor Splice Site	e15	up	3.24	0.000248	EASANA	chr2:71393394-71393590	UCSC	zinc finger protein 638	NP220,ZFML,Zfp638	27332	---
Exon	GSHG0000513	CCDC24	Alter. Acceptor Splice Site	ae5	down	3.23	0.0134	EASANA	chr1:43993965-43995107	UCSC	coiled-coil domain containing 24	---	149473	ENSG00000159214
Exon	GSHG0001974	NOL9	Alter. Acceptor Splice Site	ae13	down	3.19	0.000401	EASANA	chr1:6522078-6522098	UCSC	nucleolar protein 9	Grc3,NET6	79707	ENSG00000162408
Exon	GSHG0003444	TNNT2	Alter. Acceptor Splice Site	e6	up	3.18	0.0189	EASANA	chr1:201367802-201367805	UCSC	troponin T2, cardiac type	CMD1D,CMH2,CMPD2,cTnT,LVNC6,RCM3,TnTC	7139	---
Exon	GSHG0000150	VPS13D	Alter. Acceptor Splice Site	e70	down	3.17	0.00297	EASANA	chr1:12460241-12460396	UCSC	vacuolar protein sorting 13 homolog D	SCAR4	55187	---
Exon	GSHG0003089	ASH1L	Alter. Acceptor Splice Site	e23	down	3.1	0.00872	EASANA	chr1:155343603-155343668	UCSC	ASH1 like histone lysine methyltransferase	ASH1,ASH1L1,KMT2H,MRD52	55870	---
Exon	GSHG0041787	ZFHX4	Alter. Acceptor Splice Site	e6	down	3.1	0.0135	EASANA	chr8:76842655-76842665	UCSC	zinc finger homeobox 4	ZFH4,ZHF4	79776	---
Exon	GSHG0009417	ACACB	Alter. Acceptor Splice Site	e15	up	3.06	0.0493	EASANA	chr12:109191847-109191905	UCSC	acetyl-CoA carboxylase beta	ACC-beta,ACC2,ACCB,HACC275	32	---
Exon	GSHG0008847	PLEKHA5	Alter. Acceptor Splice Site	e7	up	3.03	0.0247	EASANA	chr12:19253996-19254023	UCSC	pleckstrin homology domain containing A5	PEPP-2,PEPP2	54477	---
Exon	GSHG0022533	COPE	Alter. Acceptor Splice Site	ae5	down	2.99	0.00112	EASANA	chr19:18907112-18908324	UCSC	COPI coat complex subunit epsilon	epsilon-COP	11316	---
Exon	GSHG0008847	PLEKHA5	Alter. Acceptor Splice Site	e7	up	2.98	0.0121	EASANA	chr12:19253940-19253995	UCSC	pleckstrin homology domain containing A5	PEPP-2,PEPP2	54477	---
Exon	GSHG0015118	ICE2	Alter. Acceptor Splice Site	e5	up	2.96	0.00614	EASANA	chr15:60468161-60468321	UCSC	interactor of little elongation complex ELL subunit 2	BRCC1,NARG2	79664	---
Exon	GSHG0006506	ATG16L2	Alter. Acceptor Splice Site	ae4	down	2.93	0.00948	EASANA	chr11:72821199-72821667	UCSC	autophagy related 16 like 2	ATG16B,WDR80	89849	---
Exon	GSHG0032907	KIAA1109	Alter. Acceptor Splice Site	e23	up	2.93	0.0374	EASANA	chr4:122224498-122224501	UCSC	KIAA1109	ALKKUCS,FSA,Tweek	84162	---
Exon	GSHG0000429	SH3D21	Alter. Acceptor Splice Site	ae14	up	2.92	0.00072	EASANA	chr1:36319670-36319674	UCSC	SH3 domain containing 21	C1orf113	79729	---
Exon	GSHG0023429	NBPF15	Alter. Acceptor Splice Site	ae7	up	2.91	0.00392	EASANA	chr1:144450802-144450869	UCSC	NBPF member 15	AB14,AG3,NBPF16	284565	---
Exon	GSHG0047851	FNBP4	Alter. Acceptor Splice Site	e10	down	2.9	1.01e-05	EASANA	chr11:47734024-47734121	UCSC	formin binding protein 4	FBP30	23360	ENSG00000109920
Exon	GSHG0032796	SMARCAD1	Alter. Acceptor Splice Site	e6	up	2.89	0.0125	EASANA	chr4:94226123-94226296	UCSC	SWI/SNF-related, matrix-associated actin-dependent regulator of chromatin, subfamily a, containing DEAD/H box 1	ADERM,BASNS,ETL1,HEL1,HRZ	56916	---
Exon	GSHG0016019	CHTF18	Alter. Acceptor Splice Site	ae5	down	2.88	0.0432	EASANA	chr16:790007-790176	UCSC	chromosome transmission fidelity factor 18	C16orf41,C321D2.2,C321D2.3,C321D2.4,CHL12,Ctf18,RUVBL	63922	---
Exon	GSHG0026826	LPIN3	Alter. Acceptor Splice Site	e5	up	2.86	0.000107	EASANA	chr20:41349089-41349092	UCSC	lipin 3	dJ620E11.2,LIPN3L,SMP2	64900	---
Exon	GSHG0025247	SLC8A1	Alter. Acceptor Splice Site	e6	up	2.85	0.00132	EASANA	chr2:40428892-40430299	UCSC	solute carrier family 8 member A1	NCX1	6546	---
Exon	GSHG0000501	SZT2	Alter. Acceptor Splice Site	e3	up	2.85	0.00508	EASANA	chr1:43403601-43403607	UCSC	SZT2 subunit of KICSTOR complex	C1orf84,DEE18,EIEE18,KIAA0467,KICS1,SZT2A,SZT2B	23334	---
Exon	GSHG0001432	CEP350	Alter. Acceptor Splice Site	e12	up	2.83	4.71e-05	EASANA	chr1:180019949-180020515	UCSC	centrosomal protein 350	CAP350,GM133	9857	ENSG00000135837
Exon	GSHG0003089	ASH1L	Alter. Acceptor Splice Site	e23	down	2.83	0.00825	EASANA	chr1:155343669-155343741	UCSC	ASH1 like histone lysine methyltransferase	ASH1,ASH1L1,KMT2H,MRD52	55870	---
Exon	GSHG0044888	PTCH1	Alter. Acceptor Splice Site	e19	down	2.8	0.0362	EASANA	chr9:95467258-95467424	UCSC	patched 1	BCNS,NBCCS,PTC,PTC1,PTCH	5727	---
Exon	GSHG0039410	ZMIZ2	Alter. Acceptor Splice Site	ae19	down	2.79	0.024	EASANA	chr7:44765735-44766163	UCSC	zinc finger MIZ-type containing 2	hZIMP7,NET27,TRAFIP20,ZIMP7	83637	---
Exon	GSHG0000844	AGL	Alter. Acceptor Splice Site	e3	up	2.74	0.000179	EASANA	chr1:99851036-99851124	UCSC	amylo-alpha-1, 6-glucosidase, 4-alpha-glucanotransferase	GDE	178	---
Exon	GSHG0028667	SGSM3	Alter. Acceptor Splice Site	ae20	down	2.73	0.0122	EASANA	chr22:40409199-40409249	UCSC	small G protein signaling modulator 3	CIP85,MAP,RabGAP-5,RABGAP5,rabGAPLP,RUSC3,RUTBC3	27352	---
Exon	GSHG0043275	GALT	Alter. Acceptor Splice Site	ae6	down	2.72	0.0051	EASANA	chr9:34648048-34648114	UCSC	galactose-1-phosphate uridylyltransferase	---	2592	---
Exon	GSHG0018165	ERBB2	Alter. Acceptor Splice Site	ae20	down	2.71	0.00395	EASANA	chr17:39715940-39716270	UCSC	erb-b2 receptor tyrosine kinase 2	CD340,HER-2,HER-2/neu,HER2,MLN19,NEU,NGL,TKR1	2064	---
Exon	GSHG0033525	ADAMTS3	Alter. Acceptor Splice Site	e6	down	2.7	0.00623	EASANA	chr4:72414814-72414965	UCSC	ADAM metallopeptidase with thrombospondin type 1 motif 3	ADAMTS-4,HKLLS3	9508	ENSG00000156140
Exon	GSHG0004820	ANKRD26	Alter. Acceptor Splice Site	e20	up	2.7	0.00297	EASANA	chr10:27046519-27046522	UCSC	ankyrin repeat domain 26	bA145E8.1,THC2	22852	---
Exon	GSHG0048219	VPS53	Alter. Acceptor Splice Site	ae31	down	2.7	0.0186	EASANA	chr17:515259-515305	UCSC	VPS53 subunit of GARP complex	HCCS1,hVps53L,PCH2E,pp13624	55275	---
Exon	GSHG0044013	ARRDC1	Alter. Acceptor Splice Site	ae3	down	2.69	0.00152	EASANA	chr9:137611587-137612439	UCSC	arrestin domain containing 1	---	92714	---
Exon	GSHG0035316	CPLANE1	Alter. Acceptor Splice Site	e31	up	2.68	0.00625	EASANA	chr5:37179439-37179442	UCSC	ciliogenesis and planar polarity effector 1	C5orf42,Hug,JBTS17,OFD6	65250	---
Exon	GSHG0004496	PLEKHS1	Alter. Acceptor Splice Site	ae17	down	2.67	0.0142	EASANA	chr10:113781265-113781308	UCSC	pleckstrin homology domain containing S1	C10orf81,HEL185	79949	---
Exon	GSHG0040100	ACTR3B	Alter. Acceptor Splice Site	e8	up	2.66	0.00372	EASANA	chr7:152820299-152820303	UCSC	actin related protein 3B	ARP11,ARP3BETA	57180	---
Exon	GSHG0036770	TAF8	Alter. Acceptor Splice Site	ae12	down	2.66	0.0145	EASANA	chr6:42079791-42079838	UCSC	TATA-box binding protein associated factor 8	II,TAF,TAF(II)43,TAFII-43,TAFII43,TBN	129685	---
Exon	GSHG0006134	DGKZ	Alter. Acceptor Splice Site	ae9	down	2.65	0.0106	EASANA	chr11:46369364-46369493	UCSC	diacylglycerol kinase zeta	DAGK5,DAGK6,DGK-ZETA,hDGKzeta	8525	---
Exon	GSHG0019613	NAT9	Alter. Acceptor Splice Site	ae2	up	2.65	0.00126	EASANA	chr17:74775598-74775620	UCSC	N-acetyltransferase 9 (putative)	EBSP,hNATL	26151	---
Exon	GSHG0001432	CEP350	Alter. Acceptor Splice Site	e2	up	2.64	0.049	EASANA	chr1:179986182-179986254	UCSC	centrosomal protein 350	CAP350,GM133	9857	ENSG00000135837
Exon	GSHG0000392	S100PBP	Alter. Acceptor Splice Site	e5	up	2.63	0.0111	EASANA	chr1:32827993-32827996	UCSC	S100P binding protein	S100PBPR	64766	---
Exon	GSHG0037392	QKI	Alter. Acceptor Splice Site	e7	up	2.62	0.000709	EASANA	chr6:163564667-163566721	UCSC	QKI, KH domain containing RNA binding	Hqk,hqkI,QK,QK1,QK3	9444	---
Exon	GSHG0030782	ABCF3	Alter. Acceptor Splice Site	ae4	down	2.62	0.0346	EASANA	chr3:184187444-184187663	UCSC	ATP binding cassette subfamily F member 3	EST201864	55324	---
Exon	GSHG0038295	CDK19	Alter. Acceptor Splice Site	e5	up	2.62	0.00691	EASANA	chr6:110670536-110670540	UCSC	cyclin dependent kinase 19	bA346C16.3,CDC2L6,CDK11,DEE87,EIEE87	23097	---
Exon	GSHG0000325	SYTL1	Alter. Acceptor Splice Site	ae14	down	2.62	0.0272	EASANA	chr1:27353050-27353282	UCSC	synaptotagmin like 1	JFC1,SLP1	84958	---
Exon	GSHG0000844	AGL	Alter. Acceptor Splice Site	e3	up	2.62	0.000459	EASANA	chr1:99850975-99851035	UCSC	amylo-alpha-1, 6-glucosidase, 4-alpha-glucanotransferase	GDE	178	---
Exon	GSHG0038851	SKIV2L	Alter. Acceptor Splice Site	ae25	down	2.6	0.00235	EASANA	chr6:31968623-31968685	UCSC	Ski2 like RNA helicase	170A,DDX13,HLP,SKI2,SKI2W,SKIV2,SKIV2L1,THES2	6499	---
Exon	GSHG0043016	ZNF707	Alter. Acceptor Splice Site	ae6	up	2.58	0.0241	EASANA	chr8:143688662-143689203	UCSC	zinc finger protein 707	---	286075	---
Exon	GSHG0035534	ANKRD34B	Alter. Acceptor Splice Site	e3	up	2.58	0.0131	EASANA	chr5:80566770-80566773	UCSC	ankyrin repeat domain 34B	DP58	340120	ENSG00000189127
Exon	GSHG0001432	CEP350	Alter. Acceptor Splice Site	e2	up	2.54	0.0355	EASANA	chr1:179986169-179986181	UCSC	centrosomal protein 350	CAP350,GM133	9857	ENSG00000135837
Exon	GSHG0011671	RCBTB2	Alter. Acceptor Splice Site	e13	down	2.54	0.0138	EASANA	chr13:48502896-48502913	UCSC	RCC1 and BTB domain containing protein 2	CHC1L,RLG	1102	---
Exon	GSHG0002273	PHC2	Alter. Acceptor Splice Site	e10	up	2.53	3.75e-05	EASANA	chr1:33354837-33354840	UCSC	polyhomeotic homolog 2	EDR2,HPH2,PH2	1912	---
Exon	GSHG0001432	CEP350	Alter. Acceptor Splice Site	e14	up	2.51	0.0104	EASANA	chr1:180024423-180024582	UCSC	centrosomal protein 350	CAP350,GM133	9857	ENSG00000135837
Exon	GSHG0032796	SMARCAD1	Alter. Acceptor Splice Site	e6	up	2.5	0.035	EASANA	chr4:94226119-94226122	UCSC	SWI/SNF-related, matrix-associated actin-dependent regulator of chromatin, subfamily a, containing DEAD/H box 1	ADERM,BASNS,ETL1,HEL1,HRZ	56916	---
Exon	GSHG0047851	FNBP4	Alter. Acceptor Splice Site	e10	down	2.49	0.000228	EASANA	chr11:47734122-47734128	UCSC	formin binding protein 4	FBP30	23360	ENSG00000109920
Exon	GSHG0008706	PLEKHG6	Alter. Acceptor Splice Site	e9	up	2.49	0.00451	EASANA	chr12:6315554-6315557	UCSC	pleckstrin homology and RhoGEF domain containing G6	MyoGEF	55200	---
Exon	GSHG0036986	ORC3	Alter. Acceptor Splice Site	ae23	up	2.48	0.0204	EASANA	chr6:87667011-87667017	UCSC	origin recognition complex subunit 3	LAT,LATHEO,ORC3L	23595	---
Exon	GSHG0010687	PITPNM2	Alter. Acceptor Splice Site	e28	down	2.47	0.0402	EASANA	chr12:122986482-122986563	UCSC	phosphatidylinositol transfer protein membrane associated 2	NIR-3,NIR3,RDGB2,RDGBA2	57605	---
Exon	GSHG0032045	ETV5	Alter. Acceptor Splice Site	e3	up	2.47	0.011	EASANA	chr3:186105938-186105941	UCSC	ETS variant transcription factor 5	ERM	2119	ENSG00000244405
Exon	GSHG0019914	MYO19	Alter. Acceptor Splice Site	ae21	down	2.47	0.00449	EASANA	chr17:36504020-36505176	UCSC	myosin XIX	MYOHD1	80179	---
Exon	GSHG0001432	CEP350	Alter. Acceptor Splice Site	e12	up	2.46	0.00333	EASANA	chr1:180020516-180021009	UCSC	centrosomal protein 350	CAP350,GM133	9857	ENSG00000135837
Exon	GSHG0009418	UBE3B	Alter. Acceptor Splice Site	ae30	down	2.46	0.0196	EASANA	chr12:109534539-109534590	UCSC	ubiquitin protein ligase E3B	BPIDS,KOS	89910	---
Exon	GSHG0008293	BACE1	Alter. Acceptor Splice Site	e5	down	2.44	0.0442	EASANA	chr11:117293932-117294007	UCSC	beta-secretase 1	ASP2,BACE,HSPC104	23621	---
Exon	GSHG0034617	DMXL1	Alter. Acceptor Splice Site	e6	up	2.43	0.0182	EASANA	chr5:119110151-119110155	UCSC	Dmx like 1	---	1657	---
Exon	GSHG0026624	ZNF133	Alter. Acceptor Splice Site	ae6	up	2.41	0.0301	EASANA	chr20:18305668-18305680	UCSC	zinc finger protein 133	pHZ-13,pHZ-66,ZNF150	7692	---
Exon	GSHG0027119	C20orf27	Alter. Acceptor Splice Site	ae6	down	2.4	0.0256	EASANA	chr20:3754519-3755359	UCSC	chromosome 20 open reading frame 27	---	54976	---
Exon	GSHG0016339	INO80E	Alter. Acceptor Splice Site	ae8	down	2.39	0.0148	EASANA	chr16:30003527-30003649	UCSC	INO80 complex subunit E	CCDC95	283899	---
Exon	GSHG0006134	DGKZ	Alter. Acceptor Splice Site	ae34	down	2.38	0.0377	EASANA	chr11:46379454-46379468	UCSC	diacylglycerol kinase zeta	DAGK5,DAGK6,DGK-ZETA,hDGKzeta	8525	---
Exon	GSHG0025247	SLC8A1	Alter. Acceptor Splice Site	e6	up	2.37	0.00196	EASANA	chr2:40428472-40428891	UCSC	solute carrier family 8 member A1	NCX1	6546	---
Exon	GSHG0040986	PUS7	Alter. Acceptor Splice Site	e2	up	2.36	0.0116	EASANA	chr7:105508519-105508543	UCSC	pseudouridine synthase 7	IDDABS	54517	---
Exon	GSHG0012868	NIN	Alter. Acceptor Splice Site	e4	up	2.36	4.17e-05	EASANA	chr14:50821873-50821947	UCSC	ninein	SCKL7	51199	---
Exon	GSHG0003668	C1orf131	Alter. Acceptor Splice Site	e3	up	2.35	0.00849	EASANA	chr1:231229205-231229208	UCSC	chromosome 1 open reading frame 131	---	128061	---
Exon	GSHG0017401	VAC14	Alter. Acceptor Splice Site	e3	up	2.35	0.0157	EASANA	chr16:70785844-70785868	UCSC	VAC14 component of PIKFYVE complex	ArPIKfyve,TAX1BP2,TRX	55697	ENSG00000103043
Exon	GSHG0003054	DENND4B	Alter. Acceptor Splice Site	ae3	up	2.35	4.86e-05	EASANA	chr1:153944391-153944396	UCSC	DENN domain containing 4B	KIAA0476	9909	---
Exon	GSHG0004247	ZMIZ1	Alter. Acceptor Splice Site	ae16	up	2.34	0.0065	EASANA	chr10:79293363-79293380	UCSC	zinc finger MIZ-type containing 1	MIZ,NEDDFSA,RAI17,TRAFIP10,ZIMP10	57178	ENSG00000108175
Exon	GSHG0013295	SETD3	Alter. Acceptor Splice Site	ae10	up	2.32	0.0327	EASANA	chr14:99410215-99410249	UCSC	SET domain containing 3, actin histidine methyltransferase	C14orf154,hSETD3	84193	---
Exon	GSHG0032549	WDR19	Alter. Acceptor Splice Site	e35	down	2.32	0.0107	EASANA	chr4:39278131-39278186	UCSC	WD repeat domain 19	ATD5,CED4,DYF-2,FAP66,IFT144,NPHP13,ORF26,Oseg6,PWDMP,SRTD5	57728	---
Exon	GSHG0025247	SLC8A1	Alter. Acceptor Splice Site	ae13	up	2.31	0.0142	EASANA	chr2:40164984-40164987	UCSC	solute carrier family 8 member A1	NCX1	6546	---
Exon	GSHG0047391	PLEKHM1	Alter. Acceptor Splice Site	e13	down	2.31	0.0244	EASANA	chr17:45439476-45439632	UCSC	pleckstrin homology and RUN domain containing M1	AP162,B2,OPTA3,OPTB6	9842	---
Exon	GSHG0010431	CEP83	Alter. Acceptor Splice Site	e17	down	2.31	0.0163	EASANA	chr12:94333630-94333638	UCSC	centrosomal protein 83	CCDC41,NPHP18,NY-REN-58	51134	---
Exon	GSHG0039168	SLC29A4	Alter. Acceptor Splice Site	e5	up	2.3	0.0235	EASANA	chr7:5291693-5291730	UCSC	solute carrier family 29 member 4	ENT4,PMAT	222962	---
Exon	GSHG0021446	ZNF714	Alter. Acceptor Splice Site	e4	up	2.29	0.00104	EASANA	chr19:21098812-21098815	UCSC	zinc finger protein 714	---	148206	---
Exon	GSHG0043714	RGS3	Alter. Acceptor Splice Site	ae25	up	2.28	0.0289	EASANA	chr9:113565518-113565698	UCSC	regulator of G protein signaling 3	C2PA,RGP3	5998	---
Exon	GSHG0028560	SFI1	Alter. Acceptor Splice Site	e2	up	2.27	0.00212	EASANA	chr22:31508255-31508259	UCSC	SFI1 centrin binding protein	hSfi1p,PISD,PPP1R139	9814	---
Exon	GSHG0032549	WDR19	Alter. Acceptor Splice Site	e35	down	2.26	0.0207	EASANA	chr4:39278187-39278207	UCSC	WD repeat domain 19	ATD5,CED4,DYF-2,FAP66,IFT144,NPHP13,ORF26,Oseg6,PWDMP,SRTD5	57728	---
Exon	GSHG0000949	MOV10	Alter. Acceptor Splice Site	ae4	down	2.25	0.00173	EASANA	chr1:112688328-112688934	UCSC	Mov10 RISC complex RNA helicase	fSAP113,gb110	4343	---
Exon	GSHG0004007	ZNF37A	Alter. Acceptor Splice Site	ae3	up	2.24	0.000165	EASANA	chr10:38095630-38095633	UCSC	zinc finger protein 37A	KOX21,ZNF37	7587	---
Exon	GSHG0025799	PAX8	Alter. Acceptor Splice Site	ae2	up	2.24	0.0495	EASANA	chr2:113278469-113278565	UCSC	paired box 8	---	7849	---
Exon	GSHG0007829	WDR74	Alter. Acceptor Splice Site	e3	up	2.24	0.00803	EASANA	chr11:62839658-62839866	UCSC	WD repeat domain 74	Nsa1	54663	---
Exon	GSHG0032045	ETV5	Alter. Acceptor Splice Site	e3	up	2.23	0.00953	EASANA	chr3:186105823-186105937	UCSC	ETS variant transcription factor 5	ERM	2119	ENSG00000244405
Exon	GSHG0008960	ARID2	Alter. Acceptor Splice Site	e17	up	2.22	3.89e-05	EASANA	chr12:45850036-45851050	UCSC	AT-rich interaction domain 2	BAF200,CSS6,p200	196528	---
Exon	GSHG0010778	GOLGA3	Alter. Acceptor Splice Site	ae24	up	2.22	0.018	EASANA	chr12:132774320-132774325	UCSC	golgin A3	GCP170,MEA-2	2802	---
Exon	GSHG0018393	MSI2	Alter. Acceptor Splice Site	ae14	down	2.21	0.0344	EASANA	chr17:57674918-57674971	UCSC	musashi RNA binding protein 2	MSI2H	124540	---
Exon	GSHG0021859	PRR12	Alter. Acceptor Splice Site	e13	down	2.2	0.00064	EASANA	chr19:49624961-49624990	UCSC	proline rich 12	KIAA1205	57479	ENSG00000126464
Exon	GSHG0003444	TNNT2	Alter. Acceptor Splice Site	e6	up	2.2	0.0402	EASANA	chr1:201367770-201367801	UCSC	troponin T2, cardiac type	CMD1D,CMH2,CMPD2,cTnT,LVNC6,RCM3,TnTC	7139	---
Exon	GSHG0012868	NIN	Alter. Acceptor Splice Site	e4	up	2.2	0.0018	EASANA	chr14:50821948-50822076	UCSC	ninein	SCKL7	51199	---
Exon	GSHG0015331	MAN2C1	Alter. Acceptor Splice Site	ae18	down	2.19	0.034	EASANA	chr15:75359153-75359190	UCSC	mannosidase alpha class 2C member 1	MAN6A8,MANA,MANA1	4123	---
Exon	GSHG0021627	SAMD4B	Alter. Acceptor Splice Site	ae5	up	2.18	0.00229	EASANA	chr19:39354900-39355054	UCSC	sterile alpha motif domain containing 4B	Smaug2,SMGB	55095	---
Exon	GSHG0000811	CCDC18	Alter. Acceptor Splice Site	e12	up	2.18	0.0025	EASANA	chr1:93214743-93214746	UCSC	coiled-coil domain containing 18	NY-SAR-41	343099	---
Exon	GSHG0018628	PGS1	Alter. Acceptor Splice Site	e8	down	2.17	0.00538	EASANA	chr17:78414879-78414952	UCSC	phosphatidylglycerophosphate synthase 1	---	9489	---
Exon	GSHG0004320	KIF20B	Alter. Acceptor Splice Site	e8	up	2.17	0.00131	EASANA	chr10:89715116-89715131	UCSC	kinesin family member 20B	CT90,KRMP1,MPHOSPH1,MPP-1,MPP1	9585	---
Exon	GSHG0011115	TDRD3	Alter. Acceptor Splice Site	ae5	up	2.17	0.0331	EASANA	chr13:60444683-60444686	UCSC	tudor domain containing 3	---	81550	---
Exon	GSHG0020886	RTTN	Alter. Acceptor Splice Site	e12	up	2.17	0.00405	EASANA	chr18:70168972-70169066	UCSC	rotatin	MSSP	25914	---
Exon	GSHG0033499	CENPC	Alter. Acceptor Splice Site	e5	up	2.16	0.00345	EASANA	chr4:67530814-67530863	UCSC	centromere protein C	CENP-C,CENPC1,hcp-4,MIF2	1060	---
Exon	GSHG0042568	VIRMA	Alter. Acceptor Splice Site	e23	down	2.16	0.00181	EASANA	chr8:94490060-94490081	UCSC	vir like m6A methyltransferase associated	fSAP121,KIAA1429,MSTP054	25962	---
Exon	GSHG0048221	PLSCR3	Alter. Acceptor Splice Site	ae3	down	2.16	0.0244	EASANA	chr17:7393850-7394102	UCSC	phospholipid scramblase 3	---	57048	---
Exon	GSHG0039116	DNAAF5	Alter. Acceptor Splice Site	ae2	up	2.15	0.00104	EASANA	chr7:729663-729724	UCSC	dynein axonemal assembly factor 5	CILD18,HEATR2	54919	---
Exon	GSHG0025149	DTNB	Alter. Acceptor Splice Site	e12	down	2.14	0.016	EASANA	chr2:25482830-25482872	UCSC	dystrobrevin beta	---	1838	---
Exon	GSHG0021859	PRR12	Alter. Acceptor Splice Site	e13	down	2.13	0.000481	EASANA	chr19:49624844-49624960	UCSC	proline rich 12	KIAA1205	57479	ENSG00000126464
Exon	GSHG0027712	SON	Alter. Acceptor Splice Site	ae18	down	2.12	0.0256	EASANA	chr21:33576365-33576417	UCSC	SON DNA and RNA binding protein	BASS1,C21orf50,DBP-5,NREBP,SON3,TOKIMS	6651	---
Exon	GSHG0042024	PHF20L1	Alter. Acceptor Splice Site	e2	up	2.11	0.00475	EASANA	chr8:132777792-132777796	UCSC	PHD finger protein 20 like 1	CGI-72,TDRD20B,URLC1	51105	---
Exon	GSHG0020837	CCDC68	Alter. Acceptor Splice Site	e4	up	2.11	0.027	EASANA	chr18:54942674-54942797	UCSC	coiled-coil domain containing 68	SE57-1	80323	---
Exon	GSHG0028908	TOP3B	Alter. Acceptor Splice Site	e4	up	2.11	0.00729	EASANA	chr22:21975799-21975806	UCSC	DNA topoisomerase III beta	TOP3B1	8940	---
Exon	GSHG0036792	CUL9	Alter. Acceptor Splice Site	e29	up	2.11	0.00469	EASANA	chr6:43213909-43213912	UCSC	cullin 9	H7AP1,PARC	23113	ENSG00000112659
Exon	GSHG0023922	ZNF638	Alter. Acceptor Splice Site	e15	up	2.1	0.00239	EASANA	chr2:71393591-71393645	UCSC	zinc finger protein 638	NP220,ZFML,Zfp638	27332	---
Exon	GSHG0006796	PHLDB1	Alter. Acceptor Splice Site	e10	up	2.1	0.0227	EASANA	chr11:118627849-118628650	UCSC	pleckstrin homology like domain family B member 1	LL5A	23187	---
Exon	GSHG0006944	GATD1	Alter. Acceptor Splice Site	ae7	down	2.1	0.0449	EASANA	chr11:771104-771211	UCSC	glutamine amidotransferase like class 1 domain containing 1	PDDC1	347862	---
Exon	GSHG0000972	SLC22A15	Alter. Acceptor Splice Site	e6	up	2.1	0.0206	EASANA	chr1:116031366-116031403	UCSC	solute carrier family 22 member 15	FLIPT1,PRO34686	55356	ENSG00000163393
Exon	GSHG0001079	PRPF3	Alter. Acceptor Splice Site	ae14	up	2.09	0.0409	EASANA	chr1:150344376-150344433	UCSC	pre-mRNA processing factor 3	HPRP3,HPRP3P,PRP3,Prp3p,RP18,SNRNP90	9129	ENSG00000117360
Exon	GSHG0000658	PATJ	Alter. Acceptor Splice Site	ae51	down	2.09	0.0297	EASANA	chr1:62162883-62162902	UCSC	PATJ crumbs cell polarity complex component	Cipp,hINADL,InaD-like,INADL	10207	---
Exon	GSHG0028561	DEPDC5	Alter. Acceptor Splice Site	e3	up	2.08	0.033	EASANA	chr22:31754917-31754979	UCSC	DEP domain containing 5, GATOR1 subcomplex subunit	DEP.5,FFEVF,FFEVF1	9681	---
Exon	GSHG0001588	CDK18	Alter. Acceptor Splice Site	e4	up	2.08	0.00448	EASANA	chr1:205523483-205523508	UCSC	cyclin dependent kinase 18	PCTAIRE,PCTAIRE3,PCTK3	5129	---
Exon	GSHG0003083	KRTCAP2	Alter. Acceptor Splice Site	ae4	down	2.08	0.0247	EASANA	chr1:155169857-155171399	UCSC	keratinocyte associated protein 2	KCP2	200185	ENSG00000163463
Exon	GSHG0004799	SKIDA1	Alter. Acceptor Splice Site	ae7	down	2.08	0.0122	EASANA	chr10:21516811-21516909	UCSC	SKI/DACH domain containing 1	C10orf140,DLN-1	387640	ENSG00000180592
Exon	GSHG0004320	KIF20B	Alter. Acceptor Splice Site	e8	up	2.06	0.0421	EASANA	chr10:89715132-89715182	UCSC	kinesin family member 20B	CT90,KRMP1,MPHOSPH1,MPP-1,MPP1	9585	---
Exon	GSHG0004320	KIF20B	Alter. Acceptor Splice Site	e8	up	2.06	0.00827	EASANA	chr10:89714955-89715115	UCSC	kinesin family member 20B	CT90,KRMP1,MPHOSPH1,MPP-1,MPP1	9585	---
Exon	GSHG0025217	HEATR5B	Alter. Acceptor Splice Site	e17	up	2.06	0.00577	EASANA	chr2:37053526-37053606	UCSC	HEAT repeat containing 5B	p200,p200a	54497	ENSG00000008869
Exon	GSHG0024739	MAP2	Alter. Acceptor Splice Site	e13	up	2.06	0.0156	EASANA	chr2:209680750-209680753	UCSC	microtubule associated protein 2	MAP-2,MAP2A,MAP2B,MAP2C	4133	---
Exon	GSHG0006796	PHLDB1	Alter. Acceptor Splice Site	e26	up	2.05	0.0199	EASANA	chr11:118648033-118648076	UCSC	pleckstrin homology like domain family B member 1	LL5A	23187	---
Exon	GSHG0020394	WDR7	Alter. Acceptor Splice Site	e16	down	2.05	0.0158	EASANA	chr18:56756583-56756812	UCSC	WD repeat domain 7	TRAG	23335	---
Exon	GSHG0010435	NR2C1	Alter. Acceptor Splice Site	e13	down	2.05	0.00954	EASANA	chr12:95028508-95028523	UCSC	nuclear receptor subfamily 2 group C member 1	TR2	7181	---
Exon	GSHG0001950	CEP104	Alter. Acceptor Splice Site	e24	down	2.04	0.00681	EASANA	chr1:3813849-3815433	UCSC	centrosomal protein 104	CFAP256,GlyBP,JBTS25,KIAA0562,ROC22	9731	---
Exon	GSHG0000687	RAVER2	Alter. Acceptor Splice Site	e10	down	2.04	0.0405	EASANA	chr1:64812738-64812750	UCSC	ribonucleoprotein, PTB binding 2	---	55225	---
Exon	GSHG0031355	PBRM1	Alter. Acceptor Splice Site	e6	up	2.03	0.00606	EASANA	chr3:52679573-52679721	UCSC	polybromo 1	BAF180,PB1	55193	---
Exon	GSHG0028560	SFI1	Alter. Acceptor Splice Site	e2	up	2.03	0.00853	EASANA	chr22:31508260-31508376	UCSC	SFI1 centrin binding protein	hSfi1p,PISD,PPP1R139	9814	---
Exon	GSHG0005409	OGA	Alter. Acceptor Splice Site	ae15	up	2.03	0.0297	EASANA	chr10:101792943-101793698	UCSC	O-GlcNAcase	MEA5,MGEA5,NCOAT	10724	---
Exon	GSHG0030610	HPS3	Alter. Acceptor Splice Site	ae16	up	2.03	0.000279	EASANA	chr3:149167889-149167892	UCSC	HPS3 biogenesis of lysosomal organelles complex 2 subunit 1	BLOC2S1,SUTAL	84343	---
Exon	GSHG0047994	FAN1	Alter. Acceptor Splice Site	e15	down	2.02	0.0115	EASANA	chr15:30937119-30937239	UCSC	FANCD2 and FANCI associated nuclease 1	hFAN1,KIAA1018,KMIN,MTMR15	22909	---
Exon	GSHG0008960	ARID2	Alter. Acceptor Splice Site	e17	up	2.02	3.87e-05	EASANA	chr12:45851051-45852896	UCSC	AT-rich interaction domain 2	BAF200,CSS6,p200	196528	---
Exon	GSHG0027362	SNHG17	Alter. Acceptor Splice Site	ae6	up	2.02	0.0107	EASANA	chr20:38425331-38425933	UCSC	small nucleolar RNA host gene 17	---	388796	---
Exon	GSHG0029070	EIF3D	Alter. Acceptor Splice Site	ae10	down	2.02	0.00923	EASANA	chr22:36517431-36517492	UCSC	eukaryotic translation initiation factor 3 subunit D	eIF3-p66,eIF3-zeta,EIF3S7	8664	ENSG00000100353
Exon	GSHG0033733	CAMK2D	Alter. Acceptor Splice Site	e17	down	2.01	0.0207	EASANA	chr4:113509637-113509670	UCSC	calcium/calmodulin dependent protein kinase II delta	CAMKD	817	---
Exon	GSHG0043638	MSANTD3	Alter. Acceptor Splice Site	ae5	up	2.01	0.0149	EASANA	chr9:100444128-100445168	UCSC	Myb/SANT DNA binding domain containing 3	C9orf30,L8	91283	---
Exon	GSHG0020997	DOT1L	Alter. Acceptor Splice Site	ae28	down	2.01	0.00731	EASANA	chr19:2230018-2230199	UCSC	DOT1 like histone lysine methyltransferase	DOT1,KMT4	84444	ENSG00000104885
Exon	GSHG0023472	CEP170	Alter. Acceptor Splice Site	ae14	down	2	0.00318	EASANA	chr1:243156347-243156454	UCSC	centrosomal protein 170	FAM68A,KAB,KIAA0470	9859	---
Exon	GSHG0023748	DYNC2LI1	Alter. Acceptor Splice Site	ae4	up	2	0.000502	EASANA	chr2:43787177-43787180	UCSC	dynein cytoplasmic 2 light intermediate chain 1	CGI-60,D2LIC,LIC3	51626	---
Exon	GSHG0000416	ZMYM1	Alter. Acceptor Splice Site	e13	down	2	0.0159	EASANA	chr1:35111830-35111912	UCSC	zinc finger MYM-type containing 1	MYM	79830	---
Pattern+Exon	GSHG0021603	ZNF570	Alter. Donor Splice Site	e5	down	2.28	0.0292	EASANA	chr19:37476339-37488652	UCSC	zinc finger protein 570	---	148268	---
Pattern+Exon	GSHG0016123	NUDT16L1	Alter. Donor Splice Site	e2	down	2.2	0.0113	EASANA	chr16:4693984-4695858	UCSC	nudix hydrolase 16 like 1	SDOS,TIRR	84309	---
Pattern+Exon	GSHG0019520	SMARCD2	Alter. Donor Splice Site	e1	down	1.91	0.0313	EASANA	chr17:63837441-63842502	UCSC	SWI/SNF related, matrix associated, actin dependent regulator of chromatin, subfamily d, member 2	BAF60B,CRACD2,PRO2451,Rsc6p,SGD2	6603	---
Pattern+Exon	GSHG0034301	ZNF131	Alter. Donor Splice Site	e8	up	1.86	0.00125	EASANA	chr5:43161249-43161931	UCSC	zinc finger protein 131	pHZ-10,ZBTB35	7690	---
Pattern	GSHG0012033	KHNYN	Alter. Donor Splice Site	e2	down	1.81	0.0245	EASANA	chr14:24429954-24430931	UCSC	KH and NYN domain containing	KIAA0323	23351	---
Pattern+Exon	GSHG0034776	TMCO6	Alter. Donor Splice Site	e1	up	1.75	0.000912	EASANA	chr5:140639451-140639851	UCSC	transmembrane and coiled-coil domains 6	PRO1580	55374	---
Pattern+Exon	GSHG0012202	DAAM1	Alter. Donor Splice Site	e1	down	1.69	0.0447	EASANA	chr14:59188644-59263660	UCSC	dishevelled associated activator of morphogenesis 1	---	23002	---
Pattern+Exon	GSHG0046453	RPL7L1	Alter. Donor Splice Site	e2	down	1.68	0.00299	EASANA	chr6:42880861-42883614	UCSC	ribosomal protein L7 like 1	dJ475N16.4	285855	---
Pattern+Exon	GSHG0035010	SFXN1	Alter. Donor Splice Site	e1	down	1.66	0.00986	EASANA	chr5:175478560-175492267	UCSC	sideroflexin 1	SLC56A1,TCC	94081	ENSG00000164466
Pattern+Exon	GSHG0028284	PAXBP1	Alter. Donor Splice Site	e9	up	1.63	0.00284	EASANA	chr21:32751119-32755353	UCSC	PAX3 and PAX7 binding protein 1	BM020,C21orf66,FSAP105,GCFC,GCFC1	94104	---
Pattern	GSHG0034455	TENT2	Alter. Donor Splice Site	e1	down	1.61	0.0473	EASANA	chr5:79612434-79613075	UCSC	terminal nucleotidyltransferase 2	APD4,GLD2,PAPD4,TUT2	167153	---
Pattern	GSHG0000510	DPH2	Alter. Donor Splice Site	e3	down	1.6	0.026	EASANA	chr1:43970966-43972070	UCSC	diphthamide biosynthesis 2	DPH2L2	1802	---
Pattern+Exon	GSHG0032118	PCYT1A	Alter. Donor Splice Site	e1	down	1.6	0.00287	EASANA	chr3:196270415-196287752	UCSC	phosphate cytidylyltransferase 1, choline, alpha	CCTA,CCTalpha,CT,CTA,CTPCT,PCYT1,SMDCRD	5130	---
Pattern+Exon	GSHG0007033	TRIM5	Alter. Donor Splice Site	e3	down	1.58	0.046	EASANA	chr11:5680211-5685074	UCSC	tripartite motif containing 5	RNF88,TRIM5alpha	85363	---
Pattern	GSHG0020008	ARHGAP27	Alter. Donor Splice Site	e10	down	1.56	0.00622	EASANA	chr17:45404601-45405106	UCSC	Rho GTPase activating protein 27	CAMGAP1,PP905,SH3D20,SH3P20	201176	---
Pattern+Exon	GSHG0012821	TRAPPC6B	Alter. Donor Splice Site	e2	down	1.52	0.000864	EASANA	chr14:39158285-39159550	UCSC	trafficking protein particle complex subunit 6B	NEDMEBA,TPC6	122553	---
Pattern	GSHG0001542	ELF3	Alter. Donor Splice Site	e2	down	1.51	0.0208	EASANA	chr1:202010583-202011299	UCSC	E74 like ETS transcription factor 3	EPR-1,ERT,ESE-1,ESX	1999	---
Pattern+Exon	GSHG0001099	SCNM1	Alter. Donor Splice Site	e1	up	1.5	0.00579	EASANA	chr1:151166029-151166541	UCSC	sodium channel modifier 1	---	79005	---
Exon	GSHG0045006	TMEM245	Alter. Donor Splice Site	ae9	up	17.51	0.0148	EASANA	chr9:109073247-109073354	UCSC	transmembrane protein 245	C9orf5,CG-2,CG2	23731	ENSG00000106771
Exon	GSHG0002579	ZZZ3	Alter. Donor Splice Site	ae6	up	15.36	0.000251	EASANA	chr1:77631834-77631848	UCSC	zinc finger ZZ-type containing 3	ATAC1	26009	---
Exon	GSHG0037287	AKAP12	Alter. Donor Splice Site	ae3	up	14.97	0.00595	EASANA	chr6:151305904-151306280	UCSC	A-kinase anchoring protein 12	AKAP250,SSeCKS	9590	---
Exon	GSHG0026056	GALNT3	Alter. Donor Splice Site	ae4	up	11.66	0.0119	EASANA	chr2:165769659-165770184	UCSC	polypeptide N-acetylgalactosaminyltransferase 3	GalNAc-T3,HFTC,HFTC1,HHS	2591	ENSG00000115339
Exon	GSHG0023298	LSM14A	Alter. Donor Splice Site	ae1	up	10.6	0.000539	EASANA	chr19:34172764-34173472	UCSC	LSM14A mRNA processing body assembly factor	C19orf13,FAM61A,RAP55,RAP55A	26065	---
Exon	GSHG0010139	SLC11A2	Alter. Donor Splice Site	e22	down	9.95	0.0235	EASANA	chr12:50980933-50981638	UCSC	solute carrier family 11 member 2	AHMIO1,DCT1,DMT1,NRAMP2	4891	---
Exon	GSHG0003486	PIK3C2B	Alter. Donor Splice Site	ae15	up	8.67	0.000335	EASANA	chr1:204454473-204454667	UCSC	phosphatidylinositol-4-phosphate 3-kinase catalytic subunit type 2 beta	C2-PI3K	5287	---
Exon	GSHG0040037	CUL1	Alter. Donor Splice Site	ae3	up	8.13	0.000175	EASANA	chr7:148698713-148698763	UCSC	cullin 1	---	8454	---
Exon	GSHG0023596	KLHL29	Alter. Donor Splice Site	ae1	up	7.41	0.0203	EASANA	chr2:23385739-23385780	UCSC	kelch like family member 29	KBTBD9	114818	ENSG00000119771
Exon	GSHG0043853	SPTAN1	Alter. Donor Splice Site	ae1	up	7.35	0.0154	EASANA	chr9:128552697-128553311	UCSC	spectrin alpha, non-erythrocytic 1	DEE5,EIEE5,NEAS,SPTA2	6709	---
Exon	GSHG0010139	SLC11A2	Alter. Donor Splice Site	e22	down	6.71	0.00672	EASANA	chr12:50981639-50981802	UCSC	solute carrier family 11 member 2	AHMIO1,DCT1,DMT1,NRAMP2	4891	---
Exon	GSHG0032907	KIAA1109	Alter. Donor Splice Site	e18	up	6.69	0.0102	EASANA	chr4:122209159-122209203	UCSC	KIAA1109	ALKKUCS,FSA,Tweek	84162	---
Exon	GSHG0024860	CAB39	Alter. Donor Splice Site	ae2	up	5.66	0.000264	EASANA	chr2:230713803-230714058	UCSC	calcium binding protein 39	CGI-66,MO25	51719	---
Exon	GSHG0012436	TDP1	Alter. Donor Splice Site	ae10	up	5.65	0.00588	EASANA	chr14:89980633-89980679	UCSC	tyrosyl-DNA phosphodiesterase 1	---	55775	---
Exon	GSHG0032907	KIAA1109	Alter. Donor Splice Site	e18	up	5.51	0.0355	EASANA	chr4:122209204-122209337	UCSC	KIAA1109	ALKKUCS,FSA,Tweek	84162	---
Exon	GSHG0024718	PARD3B	Alter. Donor Splice Site	ae1	up	5.34	0.000568	EASANA	chr2:204546120-204546171	UCSC	par-3 family cell polarity regulator beta	ALS2CR19,PAR3B,PAR3beta,PAR3L	117583	---
Exon	GSHG0041787	ZFHX4	Alter. Donor Splice Site	e5	down	5.22	0.00138	EASANA	chr8:76833338-76833388	UCSC	zinc finger homeobox 4	ZFH4,ZHF4	79776	---
Exon	GSHG0024710	ABI2	Alter. Donor Splice Site	ae4	up	5.05	0.00999	EASANA	chr2:203367045-203367130	UCSC	abl interactor 2	ABI-2,ABI2B,AblBP3,AIP-1,AIP1,argBP1,argBPIA,argBPIB,SSH3BP2	10152	---
Exon	GSHG0006550	EMSY	Alter. Donor Splice Site	e11	up	5.04	0.00219	EASANA	chr11:76513444-76513535	UCSC	EMSY transcriptional repressor, BRCA2 interacting	C11orf30,GL002	56946	---
Exon	GSHG0019625	JPT1	Alter. Donor Splice Site	ae2	up	4.83	0.0221	EASANA	chr17:75152904-75153216	UCSC	Jupiter microtubule associated homolog 1	ARM2,HN1,HN1A	51155	---
Exon	GSHG0029976	P4HTM	Alter. Donor Splice Site	ae7	down	4.63	0.0175	EASANA	chr3:49005047-49005170	UCSC	prolyl 4-hydroxylase, transmembrane	EGLN4,HIDEA,HIFPH4,P4H-TM,PH-4,PH4,PHD4	54681	---
Exon	GSHG0000982	TTF2	Alter. Donor Splice Site	ae10	up	4.61	0.000361	EASANA	chr1:117081948-117082375	UCSC	transcription termination factor 2	F2,HuF2,ZGRF6	8458	ENSG00000116830
Exon	GSHG0029078	C1QTNF6	Alter. Donor Splice Site	ae1	up	4.53	0.0117	EASANA	chr22:37199268-37199322	UCSC	C1q and TNF related 6	CTFP6,CTRP6,ZACRP6	114904	---
Exon	GSHG0034524	ERAP2	Alter. Donor Splice Site	ae10	down	4.52	0.0035	EASANA	chr5:96900190-96900245	UCSC	endoplasmic reticulum aminopeptidase 2	L-RAP,LRAP	64167	---
Exon	GSHG0012286	PCNX1	Alter. Donor Splice Site	ae8	up	4.51	0.00964	EASANA	chr14:70995844-70995925	UCSC	pecanex 1	PCNX,PCNXL1,pecanex	22990	---
Exon	GSHG0042904	PTK2	Alter. Donor Splice Site	ae4	up	4.47	0.00266	EASANA	chr8:140983841-140984076	UCSC	protein tyrosine kinase 2	FADK,FAK,FAK1,FRNK,p125FAK,pp125FAK,PPP1R71	5747	---
Exon	GSHG0032311	CPZ	Alter. Donor Splice Site	ae2	down	4.23	0.0421	EASANA	chr4:8599486-8599582	UCSC	carboxypeptidase Z	---	8532	---
Exon	GSHG0029976	P4HTM	Alter. Donor Splice Site	ae7	down	4.22	0.0484	EASANA	chr3:49005171-49005717	UCSC	prolyl 4-hydroxylase, transmembrane	EGLN4,HIDEA,HIFPH4,P4H-TM,PH-4,PH4,PHD4	54681	---
Exon	GSHG0021524	GRAMD1A	Alter. Donor Splice Site	ae19	up	4.19	0.00575	EASANA	chr19:35022039-35022042	UCSC	GRAM domain containing 1A	KIAA1533	57655	---
Exon	GSHG0000424	AGO3	Alter. Donor Splice Site	e3	up	4.12	0.00236	EASANA	chr1:35945736-35945863	UCSC	argonaute RISC catalytic component 3	EIF2C3	192669	---
Exon	GSHG0006583	ANKRD42	Alter. Donor Splice Site	e7	down	4.04	0.0148	EASANA	chr11:83224855-83225014	UCSC	ankyrin repeat domain 42	PPP1R79,SARP	338699	---
Exon	GSHG0040100	ACTR3B	Alter. Donor Splice Site	ae1	up	3.94	0.043	EASANA	chr7:152759927-152760052	UCSC	actin related protein 3B	ARP11,ARP3BETA	57180	---
Exon	GSHG0041127	TMEM209	Alter. Donor Splice Site	ae5	up	3.87	0.000398	EASANA	chr7:130201261-130201848	UCSC	transmembrane protein 209	NET31	84928	---
Exon	GSHG0041787	ZFHX4	Alter. Donor Splice Site	e5	down	3.85	0.00592	EASANA	chr8:76833389-76833406	UCSC	zinc finger homeobox 4	ZFH4,ZHF4	79776	---
Exon	GSHG0012696	OSGEP	Alter. Donor Splice Site	ae5	down	3.73	0.00179	EASANA	chr14:20448901-20448962	UCSC	O-sialoglycoprotein endopeptidase	GAMOS3,GCPL1,KAE1,OSGEP1,PRSMG1,TCS3	55644	ENSG00000092094
Exon	GSHG0016561	CKLF // CMTM1	Alter. Donor Splice Site	ae6	down	3.72	0.0105	EASANA	chr16:66566592-66566743	UCSC	chemokine like factor // CKLF like MARVEL transmembrane domain containing 1	C32,CKLF1,CKLF2,CKLF3,CKLF4,CKLFH,CKLFH1,CKLFSF1,HSPC224,UCK-1	113540,51192	---
Exon	GSHG0048580	BCAP29	Alter. Donor Splice Site	ae8	up	3.6	0.0488	EASANA	chr7:107600506-107600529	UCSC	B cell receptor associated protein 29	BAP29	55973	---
Exon	GSHG0025247	SLC8A1	Alter. Donor Splice Site	ae6	up	3.59	0.000961	EASANA	chr2:40428468-40428471	UCSC	solute carrier family 8 member A1	NCX1	6546	---
Exon	GSHG0006583	ANKRD42	Alter. Donor Splice Site	e7	down	3.57	0.00107	EASANA	chr11:83225015-83225055	UCSC	ankyrin repeat domain 42	PPP1R79,SARP	338699	---
Exon	GSHG0012760	SDR39U1	Alter. Donor Splice Site	ae3	down	3.57	0.0143	EASANA	chr14:24441795-24442096	UCSC	short chain dehydrogenase/reductase family 39U member 1	C14orf124,HCDI	56948	---
Exon	GSHG0000416	ZMYM1	Alter. Donor Splice Site	ae8	up	3.54	0.00297	EASANA	chr1:35099448-35101099	UCSC	zinc finger MYM-type containing 1	MYM	79830	---
Exon	GSHG0000150	VPS13D	Alter. Donor Splice Site	e69	down	3.53	0.00992	EASANA	chr1:12456071-12456130	UCSC	vacuolar protein sorting 13 homolog D	SCAR4	55187	---
Exon	GSHG0003009	MRPL9	Alter. Donor Splice Site	ae2	down	3.48	0.00974	EASANA	chr1:151762500-151762948	UCSC	mitochondrial ribosomal protein L9	L9mt	65005	---
Exon	GSHG0007819	LBHD1 // C11orf98	Alter. Donor Splice Site	ae1	down	3.47	3.76e-06	EASANA	chr11:62670234-62671238	UCSC	LBH domain containing 1 // chromosome 11 open reading frame 98	C11orf48	102288414,79081	---
Exon	GSHG0000325	SYTL1	Alter. Donor Splice Site	ae13	down	3.46	0.00292	EASANA	chr1:27351556-27352047	UCSC	synaptotagmin like 1	JFC1,SLP1	84958	---
Exon	GSHG0000150	VPS13D	Alter. Donor Splice Site	e69	down	3.42	0.00574	EASANA	chr1:12455998-12456070	UCSC	vacuolar protein sorting 13 homolog D	SCAR4	55187	---
Exon	GSHG0000424	AGO3	Alter. Donor Splice Site	e3	up	3.42	0.00282	EASANA	chr1:35945692-35945735	UCSC	argonaute RISC catalytic component 3	EIF2C3	192669	---
Exon	GSHG0030298	BOC	Alter. Donor Splice Site	e3	up	3.41	0.00036	EASANA	chr3:113216187-113216273	UCSC	BOC cell adhesion associated, oncogene regulated	CDON2	91653	---
Exon	GSHG0032454	RNPS1	Alter. Donor Splice Site	ae1	up	3.39	0.0266	EASANA	chr16:2267932-2268053	UCSC	RNA binding protein with serine rich domain 1	E5.1	10921	---
Exon	GSHG0006371	EHBP1L1	Alter. Donor Splice Site	ae16	down	3.37	0.00413	EASANA	chr11:65590593-65590990	UCSC	EH domain binding protein 1 like 1	---	254102	ENSG00000173442
Exon	GSHG0029832	CNOT10	Alter. Donor Splice Site	ae1	up	3.32	0.00155	EASANA	chr3:32685483-32685487	UCSC	CCR4-NOT transcription complex subunit 10	---	25904	---
Exon	GSHG0010196	ATF7	Alter. Donor Splice Site	e11	down	3.23	0.00958	EASANA	chr12:53531743-53531777	UCSC	activating transcription factor 7	ATFA	11016	---
Exon	GSHG0028525	NF2	Alter. Donor Splice Site	ae3	up	3.22	0.0357	EASANA	chr22:29636877-29636901	UCSC	neurofibromin 2	ACN,BANF,merlin-1,SCH	4771	---
Exon	GSHG0031226	ALS2CL	Alter. Donor Splice Site	ae1	up	3.19	0.0292	EASANA	chr3:46693488-46693641	UCSC	ALS2 C-terminal like	RN49018	259173	---
Exon	GSHG0048803	CTSB	Alter. Donor Splice Site	ae9	down	3.18	0.0456	EASANA	chr8:11850380-11850864	UCSC	cathepsin B	APPS,CPSB,RECEUP	1508	---
Exon	GSHG0017513	MEAK7	Alter. Donor Splice Site	ae2	up	3.11	0.00424	EASANA	chr16:84497927-84497932	UCSC	MTOR associated protein, eak-7 homolog	KIAA1609,mEAK-7,TLDC1	57707	ENSG00000140950
Exon	GSHG0035749	ZCCHC10	Alter. Donor Splice Site	ae1	up	3.08	0.000156	EASANA	chr5:133026492-133026495	UCSC	zinc finger CCHC-type containing 10	---	54819	---
Exon	GSHG0016561	CKLF // CMTM1	Alter. Donor Splice Site	ae7	down	3.08	0.00735	EASANA	chr16:66566961-66567417	UCSC	chemokine like factor // CKLF like MARVEL transmembrane domain containing 1	C32,CKLF1,CKLF2,CKLF3,CKLF4,CKLFH,CKLFH1,CKLFSF1,HSPC224,UCK-1	113540,51192	---
Exon	GSHG0007989	SHANK2	Alter. Donor Splice Site	e6	up	3.05	0.00523	EASANA	chr11:71118828-71118898	UCSC	SH3 and multiple ankyrin repeat domains 2	AUTS17,CORTBP1,CTTNBP1,ProSAP1,SHANK,SPANK-3	22941	---
Exon	GSHG0037989	TRERF1	Alter. Donor Splice Site	ae3	up	2.97	0.0196	EASANA	chr6:42362946-42362995	UCSC	transcriptional regulating factor 1	BCAR2,dJ139D8.5,HSA277276,RAPA,TReP-132,TREP132	55809	---
Exon	GSHG0000071	DFFB	Alter. Donor Splice Site	ae2	up	2.95	0.00777	EASANA	chr1:3858845-3858866	UCSC	DNA fragmentation factor subunit beta	CAD,CPAN,DFF-40,DFF2,DFF40	1677	---
Exon	GSHG0021679	ARHGEF1	Alter. Donor Splice Site	ae14	down	2.94	0.00868	EASANA	chr19:41896483-41896785	UCSC	Rho guanine nucleotide exchange factor 1	GEF1,IMD62,LBCL2,LSC,P115-RHOGEF,SUB1.5	9138	---
Exon	GSHG0001432	CEP350	Alter. Donor Splice Site	e6	up	2.94	0.0196	EASANA	chr1:179996553-179996661	UCSC	centrosomal protein 350	CAP350,GM133	9857	ENSG00000135837
Exon	GSHG0031237	SETD2	Alter. Donor Splice Site	ae16	up	2.91	0.0363	EASANA	chr3:47080800-47080914	UCSC	SET domain containing 2, histone lysine methyltransferase	HBP231,HIF-1,HIP-1,HSPC069,HYPB,KMT3A,LLS,p231HBP,SET2	29072	---
Exon	GSHG0039806	FAM185A	Alter. Donor Splice Site	ae1	up	2.91	0.00618	EASANA	chr7:102749418-102749658	UCSC	family with sequence similarity 185 member A	---	222234	---
Exon	GSHG0038947	HCG18	Alter. Donor Splice Site	ae1	up	2.9	0.00601	EASANA	chr6:30326150-30326352	UCSC	HLA complex group 18	---	414777	---
Exon	GSHG0009417	ACACB	Alter. Donor Splice Site	e12	up	2.89	0.0396	EASANA	chr12:109185696-109185740	UCSC	acetyl-CoA carboxylase beta	ACC-beta,ACC2,ACCB,HACC275	32	---
Exon	GSHG0047043	GABRE	Alter. Donor Splice Site	e13	down	2.87	0.0038	EASANA	chrX:151955367-151955425	UCSC	gamma-aminobutyric acid type A receptor subunit epsilon	---	2564	ENSG00000102287
Exon	GSHG0021421	MAU2	Alter. Donor Splice Site	e13	up	2.86	0.000854	EASANA	chr19:19347363-19347366	UCSC	MAU2 sister chromatid cohesion factor	KIAA0892,mau-2,MAU2L,SCC4	23383	ENSG00000129933
Exon	GSHG0030059	IL17RB	Alter. Donor Splice Site	ae8	down	2.85	0.0217	EASANA	chr3:53857784-53858718	UCSC	interleukin 17 receptor B	CRL4,EVI27,IL17BR,IL17RH1	55540	---
Exon	GSHG0038306	LAMA4	Alter. Donor Splice Site	ae1	up	2.84	0.0249	EASANA	chr6:112254441-112254457	UCSC	laminin subunit alpha 4	CMD1JJ,LAMA3,LAMA4*-1	3910	---
Exon	GSHG0036150	MGAT1	Alter. Donor Splice Site	ae4	down	2.82	0.0191	EASANA	chr5:180809335-180809632	UCSC	alpha-1,3-mannosyl-glycoprotein 2-beta-N-acetylglucosaminyltransferase	GLCNAC-TI,GLCT1,GLYT1,GNT-1,GNT-I,GnTI,MGAT	4245	---
Exon	GSHG0015416	EFL1	Alter. Donor Splice Site	ae19	up	2.81	0.00506	EASANA	chr15:82151450-82151463	UCSC	elongation factor like GTPase 1	EFTUD1,FAM42A,HsT19294,RIA1,SDS2	79631	---
Exon	GSHG0040408	LSM5	Alter. Donor Splice Site	ae2	down	2.76	0.0498	EASANA	chr7:32490024-32490318	UCSC	LSM5 homolog, U6 small nuclear RNA and mRNA degradation associated	YER146W	23658	---
Exon	GSHG0035579	TMEM161B	Alter. Donor Splice Site	ae10	down	2.76	0.0237	EASANA	chr5:88205753-88205812	UCSC	transmembrane protein 161B	FLB3342,PRO1313	153396	---
Exon	GSHG0007989	SHANK2	Alter. Donor Splice Site	e6	up	2.74	0.000669	EASANA	chr11:71118899-71119031	UCSC	SH3 and multiple ankyrin repeat domains 2	AUTS17,CORTBP1,CTTNBP1,ProSAP1,SHANK,SPANK-3	22941	---
Exon	GSHG0028619	TRIOBP	Alter. Donor Splice Site	ae25	down	2.73	0.0375	EASANA	chr22:37772765-37773109	UCSC	TRIO and F-actin binding protein	DFNB28,dJ37E16.4,HRIHFB2122,TAP68,TARA	11078	---
Exon	GSHG0037933	BTBD9	Alter. Donor Splice Site	ae13	down	2.7	0.029	EASANA	chr6:38173530-38173923	UCSC	BTB domain containing 9	dJ322I12.1	114781	---
Exon	GSHG0033866	SH3D19	Alter. Donor Splice Site	ae9	up	2.69	0.00413	EASANA	chr4:151176524-151176532	UCSC	SH3 domain containing 19	EBP,Eve-1,EVE1,Kryn,SH3P19	152503	---
Exon	GSHG0001432	CEP350	Alter. Donor Splice Site	e6	up	2.68	0.00113	EASANA	chr1:179996662-179997175	UCSC	centrosomal protein 350	CAP350,GM133	9857	ENSG00000135837
Exon	GSHG0004987	ERCC6 // PGBD3	Alter. Donor Splice Site	e23	down	2.67	0.00164	EASANA	chr10:49470639-49470888	UCSC	ERCC excision repair 6, chromatin remodeling factor // piggyBac transposable element derived 3	ARMD5,CKN2,COFS,COFS1,CSB,CSB-PGBD3,POF11,RAD26,UVSS1	2074,267004	---
Exon	GSHG0004987	ERCC6 // PGBD3	Alter. Donor Splice Site	e23	down	2.64	0.00749	EASANA	chr10:49470181-49470638	UCSC	ERCC excision repair 6, chromatin remodeling factor // piggyBac transposable element derived 3	ARMD5,CKN2,COFS,COFS1,CSB,CSB-PGBD3,POF11,RAD26,UVSS1	2074,267004	---
Exon	GSHG0001713	CNIH4	Alter. Donor Splice Site	ae1	up	2.63	0.00515	EASANA	chr1:224356994-224357068	UCSC	cornichon family AMPA receptor auxiliary protein 4	CNIH-4,CNIH2,HSPC163	29097	---
Exon	GSHG0047043	GABRE	Alter. Donor Splice Site	e13	down	2.63	0.00264	EASANA	chrX:151955426-151955566	UCSC	gamma-aminobutyric acid type A receptor subunit epsilon	---	2564	ENSG00000102287
Exon	GSHG0003089	ASH1L	Alter. Donor Splice Site	e22	down	2.63	0.00443	EASANA	chr1:155344182-155344230	UCSC	ASH1 like histone lysine methyltransferase	ASH1,ASH1L1,KMT2H,MRD52	55870	---
Exon	GSHG0045140	GOLGA1	Alter. Donor Splice Site	ae1	up	2.61	0.0222	EASANA	chr9:124940912-124940969	UCSC	golgin A1	golgin-97	2800	---
Exon	GSHG0034236	PDZD2	Alter. Donor Splice Site	ae9	up	2.61	0.00459	EASANA	chr5:31983657-31983661	UCSC	PDZ domain containing 2	AIPC,PAPIN,PDZK3,PIN1	23037	ENSG00000133401
Exon	GSHG0003089	ASH1L	Alter. Donor Splice Site	e22	down	2.56	0.00581	EASANA	chr1:155344231-155344272	UCSC	ASH1 like histone lysine methyltransferase	ASH1,ASH1L1,KMT2H,MRD52	55870	---
Exon	GSHG0025217	HEATR5B	Alter. Donor Splice Site	e16	up	2.55	0.0127	EASANA	chr2:37056439-37056555	UCSC	HEAT repeat containing 5B	p200,p200a	54497	ENSG00000008869
Exon	GSHG0008960	ARID2	Alter. Donor Splice Site	e6	up	2.54	0.00406	EASANA	chr12:45817670-45817852	UCSC	AT-rich interaction domain 2	BAF200,CSS6,p200	196528	---
Exon	GSHG0025149	DTNB	Alter. Donor Splice Site	e11	down	2.53	0.0086	EASANA	chr2:25531484-25531596	UCSC	dystrobrevin beta	---	1838	---
Exon	GSHG0036770	TAF8	Alter. Donor Splice Site	ae11	down	2.53	0.00119	EASANA	chr6:42078864-42079790	UCSC	TATA-box binding protein associated factor 8	II,TAF,TAF(II)43,TAFII-43,TAFII43,TBN	129685	---
Exon	GSHG0032472	CC2D2A	Alter. Donor Splice Site	e18	down	2.51	0.00729	EASANA	chr4:15536920-15537069	UCSC	coiled-coil and C2 domain containing 2A	COACH2,JBTS9,MKS6	57545	---
Exon	GSHG0028723	FAM118A	Alter. Donor Splice Site	ae10	up	2.49	0.0386	EASANA	chr22:45330732-45330756	UCSC	family with sequence similarity 118 member A	C22orf8	55007	---
Exon	GSHG0003549	INTS7	Alter. Donor Splice Site	e18	down	2.48	0.00124	EASANA	chr1:211952568-211952610	UCSC	integrator complex subunit 7	C1orf73,INT7	25896	---
Exon	GSHG0025224	CDC42EP3	Alter. Donor Splice Site	ae3	down	2.48	0.00982	EASANA	chr2:37672060-37672083	UCSC	CDC42 effector protein 3	BORG2,CEP3,UB1	10602	---
Exon	GSHG0005071	DNA2	Alter. Donor Splice Site	ae14	up	2.48	0.0313	EASANA	chr10:68431856-68431860	UCSC	DNA replication helicase/nuclease 2	DNA2L,hDNA2	1763	---
Exon	GSHG0040086	NUB1	Alter. Donor Splice Site	ae10	up	2.48	0.0128	EASANA	chr7:151360742-151360920	UCSC	negative regulator of ubiquitin like proteins 1	BS4,NUB1L,NYREN18	51667	---
Exon	GSHG0048209	SMCR8	Alter. Donor Splice Site	ae1	up	2.48	0.0121	EASANA	chr17:18318150-18318156	UCSC	SMCR8-C9orf72 complex subunit	DENND8A	140775	ENSG00000176994
Exon	GSHG0024914	AGAP1	Alter. Donor Splice Site	ae3	up	2.48	0.00201	EASANA	chr2:235717645-235717651	UCSC	ArfGAP with GTPase domain, ankyrin repeat and PH domain 1	AGAP-1,CENTG2,cnt-g2,GGAP1	116987	---
Exon	GSHG0016561	CKLF // CMTM1	Alter. Donor Splice Site	ae7	down	2.46	0.00173	EASANA	chr16:66566946-66566960	UCSC	chemokine like factor // CKLF like MARVEL transmembrane domain containing 1	C32,CKLF1,CKLF2,CKLF3,CKLF4,CKLFH,CKLFH1,CKLFSF1,HSPC224,UCK-1	113540,51192	---
Exon	GSHG0025217	HEATR5B	Alter. Donor Splice Site	e16	up	2.46	0.00391	EASANA	chr2:37056556-37056614	UCSC	HEAT repeat containing 5B	p200,p200a	54497	ENSG00000008869
Exon	GSHG0002346	SCMH1	Alter. Donor Splice Site	ae9	up	2.46	0.00435	EASANA	chr1:41142873-41142876	UCSC	Scm polycomb group protein homolog 1	Scml3	22955	---
Exon	GSHG0025004	ING5	Alter. Donor Splice Site	ae1	down	2.45	0.0209	EASANA	chr2:241687523-241688062	UCSC	inhibitor of growth family member 5	p28ING5	84289	---
Exon	GSHG0020394	WDR7	Alter. Donor Splice Site	e4	up	2.44	0.0021	EASANA	chr18:56679364-56679438	UCSC	WD repeat domain 7	TRAG	23335	---
Exon	GSHG0045232	SETX	Alter. Donor Splice Site	e11	up	2.42	0.000648	EASANA	chr9:132329728-132330498	UCSC	senataxin	ALS4,AOA2,bA479K20.2,SCAN2,SCAR1,Sen1	23064	---
Exon	GSHG0043793	RABEPK	Alter. Donor Splice Site	ae4	up	2.42	0.00306	EASANA	chr9:125203067-125203070	UCSC	Rab9 effector protein with kelch motifs	bA65N13.1,p40,RAB9P40	10244	---
Exon	GSHG0025224	CDC42EP3	Alter. Donor Splice Site	ae3	down	2.42	0.00579	EASANA	chr2:37671642-37672059	UCSC	CDC42 effector protein 3	BORG2,CEP3,UB1	10602	---
Exon	GSHG0005159	C10orf55	Alter. Donor Splice Site	ae4	up	2.42	0.0333	EASANA	chr10:73912964-73913041	UCSC	chromosome 10 putative open reading frame 55	---	414236	ENSG00000222047
Exon	GSHG0031226	ALS2CL	Alter. Donor Splice Site	e10	up	2.41	0.00315	EASANA	chr3:46683129-46683133	UCSC	ALS2 C-terminal like	RN49018	259173	---
Exon	GSHG0038300	FYN	Alter. Donor Splice Site	e8	up	2.41	0.00993	EASANA	chr6:111714346-111714395	UCSC	FYN proto-oncogene, Src family tyrosine kinase	p59-FYN,SLK,SYN	2534	---
Exon	GSHG0010087	VDR	Alter. Donor Splice Site	ae5	down	2.4	0.0373	EASANA	chr12:47878815-47878966	UCSC	vitamin D receptor	NR1I1,PPP1R163	7421	---
Exon	GSHG0043160	KDM4C	Alter. Donor Splice Site	e19	down	2.39	0.0133	EASANA	chr9:6986553-6986666	UCSC	lysine demethylase 4C	GASC1,JHDM3C,JMJD2C,TDRD14C	23081	---
Exon	GSHG0019283	BECN1	Alter. Donor Splice Site	ae10	down	2.38	0.00428	EASANA	chr17:42813547-42813946	UCSC	beclin 1	ATG6,beclin1,VPS30	8678	---
Exon	GSHG0043990	PAXX	Alter. Donor Splice Site	ae2	down	2.36	0.00351	EASANA	chr9:136992705-136992924	UCSC	PAXX non-homologous end joining factor	C9orf142,XLS	286257	ENSG00000148362
Exon	GSHG0020394	WDR7	Alter. Donor Splice Site	e4	up	2.36	0.00901	EASANA	chr18:56679332-56679363	UCSC	WD repeat domain 7	TRAG	23335	---
Exon	GSHG0035749	ZCCHC10	Alter. Donor Splice Site	ae2	up	2.34	0.00328	EASANA	chr5:133022810-133022839	UCSC	zinc finger CCHC-type containing 10	---	54819	---
Exon	GSHG0004496	PLEKHS1	Alter. Donor Splice Site	e16	down	2.34	0.0442	EASANA	chr10:113781181-113781239	UCSC	pleckstrin homology domain containing S1	C10orf81,HEL185	79949	---
Exon	GSHG0019646	EVPL	Alter. Donor Splice Site	ae13	down	2.34	0.0118	EASANA	chr17:76017911-76018093	UCSC	envoplakin	EVPK	2125	---
Exon	GSHG0039815	KMT2E	Alter. Donor Splice Site	e21	down	2.33	0.00604	EASANA	chr7:105105859-105105954	UCSC	lysine methyltransferase 2E (inactive)	HDCMC04P,MLL5,NKp44L,ODLURO	55904	---
Exon	GSHG0000694	SGIP1	Alter. Donor Splice Site	ae2	up	2.33	0.00213	EASANA	chr1:66533673-66533937	UCSC	SH3GL interacting endocytic adaptor 1	---	84251	---
Exon	GSHG0028514	HSCB	Alter. Donor Splice Site	ae4	up	2.32	0.00403	EASANA	chr22:28744705-28744709	UCSC	HscB mitochondrial iron-sulfur cluster cochaperone	DNAJC20,HSC20,JAC1	150274	---
Exon	GSHG0025752	MIR4435-2HG	Alter. Donor Splice Site	ae3	down	2.32	0.00122	EASANA	chr2:111365560-111367485	UCSC	MIR4435-2 host gene	AGD2,LINC00978,lncRNA-AWPPH,MIR4435-1HG,MORRBID	541471	---
Exon	GSHG0003295	GAS5	Alter. Donor Splice Site	ae6	down	2.32	0.0114	EASANA	chr1:173866148-173866175	UCSC	growth arrest specific 5	NCRNA00030,SNHG2	60674	---
Exon	GSHG0023316	GPI	Alter. Donor Splice Site	ae6	up	2.31	0.00222	EASANA	chr19:34368703-34369168	UCSC	glucose-6-phosphate isomerase	AMF,GNPI,NLK,PGI,PHI,SA-36,SA36	2821	---
Exon	GSHG0012886	FERMT2	Alter. Donor Splice Site	ae1	down	2.31	0.00951	EASANA	chr14:52950827-52950919	UCSC	FERM domain containing kindlin 2	KIND2,mig-2,MIG2,PLEKHC1,UNC112,UNC112B	10979	---
Exon	GSHG0024076	PROM2	Alter. Donor Splice Site	e7	up	2.3	0.011	EASANA	chr2:95277496-95277566	UCSC	prominin 2	PROML2	150696	---
Exon	GSHG0019278	PLEKHH3	Alter. Donor Splice Site	e10	up	2.29	0.0289	EASANA	chr17:42670993-42671002	UCSC	pleckstrin homology, MyTH4 and FERM domain containing H3	---	79990	---
Exon	GSHG0008960	ARID2	Alter. Donor Splice Site	e6	up	2.28	0.000394	EASANA	chr12:45817853-45817888	UCSC	AT-rich interaction domain 2	BAF200,CSS6,p200	196528	---
Exon	GSHG0040893	TAF6	Alter. Donor Splice Site	ae3	up	2.28	0.0372	EASANA	chr7:100118395-100118516	UCSC	TATA-box binding protein associated factor 6	ALYUS,MGC:8964,TAF(II)70,TAF(II)80,TAF2E,TAFII-70,TAFII-80,TAFII70,TAFII80,TAFII85	6878	---
Exon	GSHG0039815	KMT2E	Alter. Donor Splice Site	e21	down	2.27	0.0119	EASANA	chr7:105105955-105106003	UCSC	lysine methyltransferase 2E (inactive)	HDCMC04P,MLL5,NKp44L,ODLURO	55904	---
Exon	GSHG0040867	TECPR1	Alter. Donor Splice Site	e2	up	2.26	0.0163	EASANA	chr7:98251393-98251418	UCSC	tectonin beta-propeller repeat containing 1	---	25851	ENSG00000205356
Exon	GSHG0024867	ARMC9	Alter. Donor Splice Site	ae1	up	2.26	0.0178	EASANA	chr2:231198699-231198945	UCSC	armadillo repeat containing 9	ARM,JBTS30,KU-MEL-1,NS21	80210	---
Exon	GSHG0022198	SLC39A3	Alter. Donor Splice Site	ae2	up	2.25	0.0335	EASANA	chr19:2734585-2735882	UCSC	solute carrier family 39 member 3	ZIP-3,ZIP3	29985	---
Exon	GSHG0009046	KRT7	Alter. Donor Splice Site	ae6	down	2.24	8.09e-05	EASANA	chr12:52243138-52244611	UCSC	keratin 7	CK7,K2C7,K7,SCL	3855	ENSG00000135480
Exon	GSHG0023466	SDCCAG8	Alter. Donor Splice Site	ae9	up	2.23	0.0439	EASANA	chr1:243305124-243305288	UCSC	SHH signaling and ciliogenesis regulator SDCCAG8	BBS16,CCCAP,CCCAPSLSN7,hCCCAP,HSPC085,NPHP10,NY-CO-8,SLSN7	10806	ENSG00000054282
Exon	GSHG0009342	APAF1	Alter. Donor Splice Site	e3	up	2.23	0.000803	EASANA	chr12:98648782-98648815	UCSC	apoptotic peptidase activating factor 1	APAF-1,CED4	317	---
Exon	GSHG0021649	LTBP4	Alter. Donor Splice Site	e18	up	2.22	0.025	EASANA	chr19:40611976-40611984	UCSC	latent transforming growth factor beta binding protein 4	ARCL1C,LTBP-4,LTBP4L,LTBP4S	8425	---
Exon	GSHG0024354	TMEM177	Alter. Donor Splice Site	ae1	down	2.22	0.0207	EASANA	chr2:119679277-119679617	UCSC	transmembrane protein 177	---	80775	---
Exon	GSHG0000806	RPL5	Alter. Donor Splice Site	ae1	up	2.21	0.00151	EASANA	chr1:92832404-92832464	UCSC	ribosomal protein L5	L5,MSTP030,PPP1R135,uL18	6125	ENSG00000122406
Exon	GSHG0028458	CABIN1	Alter. Donor Splice Site	e26	down	2.19	0.00521	EASANA	chr22:24098105-24098192	UCSC	calcineurin binding protein 1	CAIN,KB-318B8.7,PPP3IN	23523	---
Exon	GSHG0016826	CDK10	Alter. Donor Splice Site	ae10	down	2.19	0.0354	EASANA	chr16:89694789-89694880	UCSC	cyclin dependent kinase 10	ALSAS,PISSLRE	8558	---
Exon	GSHG0025622	TMEM131	Alter. Donor Splice Site	e2	up	2.18	0.00264	EASANA	chr2:97927425-97927435	UCSC	transmembrane protein 131	CC28,PRO1048,RW1,YR-23	23505	ENSG00000075568
Exon	GSHG0030298	BOC	Alter. Donor Splice Site	e3	up	2.17	0.0109	EASANA	chr3:113216274-113216278	UCSC	BOC cell adhesion associated, oncogene regulated	CDON2	91653	---
Exon	GSHG0006776	RNF214	Alter. Donor Splice Site	e3	up	2.16	0.0197	EASANA	chr11:117238646-117239111	UCSC	ring finger protein 214	---	257160	---
Exon	GSHG0044919	CTSV	Alter. Donor Splice Site	ae7	down	2.16	0.0319	EASANA	chr9:97037615-97037813	UCSC	cathepsin V	CATL2,CTSL2,CTSU	1515	---
Exon	GSHG0025352	USP34	Alter. Donor Splice Site	e10	up	2.15	0.000865	EASANA	chr2:61370497-61370560	UCSC	ubiquitin specific peptidase 34	---	9736	ENSG00000115464
Exon	GSHG0014055	TRIP4	Alter. Donor Splice Site	ae1	up	2.15	0.0333	EASANA	chr15:64387965-64388048	UCSC	thyroid hormone receptor interactor 4	ASC-1,ASC1,HsT17391,MDCDC,SMABF1,ZC2HC5	9325	ENSG00000103671
Exon	GSHG0012973	ZFYVE26	Alter. Donor Splice Site	e21	up	2.15	0.00787	EASANA	chr14:67783099-67783524	UCSC	zinc finger FYVE-type containing 26	FYVE-CENT,SPG15	23503	---
Exon	GSHG0023922	ZNF638	Alter. Donor Splice Site	ae2	up	2.14	0.00141	EASANA	chr2:71331866-71331875	UCSC	zinc finger protein 638	NP220,ZFML,Zfp638	27332	---
Exon	GSHG0006776	RNF214	Alter. Donor Splice Site	e3	up	2.14	0.0146	EASANA	chr11:117238601-117238645	UCSC	ring finger protein 214	---	257160	---
Exon	GSHG0025149	DTNB	Alter. Donor Splice Site	e11	down	2.14	0.018	EASANA	chr2:25531472-25531483	UCSC	dystrobrevin beta	---	1838	---
Exon	GSHG0010485	SLC41A2	Alter. Donor Splice Site	ae2	up	2.14	0.000405	EASANA	chr12:104958087-104958188	UCSC	solute carrier family 41 member 2	SLC41A1-L1	84102	ENSG00000136052
Exon	GSHG0036044	CEP192	Alter. Donor Splice Site	e9	up	2.14	0.028	EASANA	chr18:13019123-13019206	UCSC	centrosomal protein 192	PPP1R62	55125	---
Exon	GSHG0004434	TRIM8	Alter. Donor Splice Site	ae1	up	2.13	0.00343	EASANA	chr10:102645188-102645191	UCSC	tripartite motif containing 8	GERP,RNF27	81603	---
Exon	GSHG0010974	BRCA2	Alter. Donor Splice Site	e26	down	2.13	0.0419	EASANA	chr13:32394785-32394933	UCSC	BRCA2 DNA repair associated	BRCC2,BROVCA2,FACD,FAD,FAD1,FANCD,FANCD1,GLM3,PNCA2,XRCC11	675	ENSG00000139618
Exon	GSHG0017360	LCAT // SLC12A4	Alter. Donor Splice Site	e8	up	2.13	0.0074	EASANA	chr16:67957897-67957941	UCSC	lecithin-cholesterol acyltransferase // solute carrier family 12 member 4	CTC-479C5.17,hKCC1,KCC1	3931,6560	ENSG00000213398
Exon	GSHG0027187	OVOL2	Alter. Donor Splice Site	ae1	down	2.13	0.0273	EASANA	chr20:18058889-18059078	UCSC	ovo like zinc finger 2	CHED,CHED1,CHED2,EUROIMAGE566589,PPCD1,ZNF339	58495	---
Exon	GSHG0036044	CEP192	Alter. Donor Splice Site	e9	up	2.13	0.0257	EASANA	chr18:13019082-13019122	UCSC	centrosomal protein 192	PPP1R62	55125	---
Exon	GSHG0016465	CHD9	Alter. Donor Splice Site	e45	down	2.12	0.0197	EASANA	chr16:53307905-53307953	UCSC	chromodomain helicase DNA binding protein 9	AD013,CHD-9,CReMM,KISH2,PRIC320	80205	---
Exon	GSHG0009417	ACACB	Alter. Donor Splice Site	e12	up	2.12	0.0154	EASANA	chr12:109185579-109185695	UCSC	acetyl-CoA carboxylase beta	ACC-beta,ACC2,ACCB,HACC275	32	---
Exon	GSHG0016176	CLEC16A	Alter. Donor Splice Site	e5	up	2.11	0.000941	EASANA	chr16:10971230-10971236	UCSC	C-type lectin domain containing 16A	Gop-1,KIAA0350	23274	---
Exon	GSHG0025622	TMEM131	Alter. Donor Splice Site	e2	up	2.11	0.00539	EASANA	chr2:97927436-97927486	UCSC	transmembrane protein 131	CC28,PRO1048,RW1,YR-23	23505	ENSG00000075568
Exon	GSHG0010561	HECTD4	Alter. Donor Splice Site	e17	up	2.11	0.0268	EASANA	chr12:112264083-112264089	UCSC	HECT domain E3 ubiquitin protein ligase 4	C12ord51,C12orf51,HEEL,POTAGE	283450	---
Exon	GSHG0000658	PATJ	Alter. Donor Splice Site	e26	down	2.11	0.000426	EASANA	chr1:61908466-61908482	UCSC	PATJ crumbs cell polarity complex component	Cipp,hINADL,InaD-like,INADL	10207	---
Exon	GSHG0046332	MID1	Alter. Donor Splice Site	e6	up	2.11	0.0161	EASANA	chrX:10566887-10567123	UCSC	midline 1	BBBG1,FXY,GBBB1,MIDIN,OGS1,OS,OSX,RNF59,TRIM18,XPRF,ZNFXY	4281	---
Exon	GSHG0043561	PHF2	Alter. Donor Splice Site	e21	down	2.1	0.0167	EASANA	chr9:93676755-93676963	UCSC	PHD finger protein 2	CENP-35,GRC5,JHDM1E,KDM7C	5253	ENSG00000197724
Exon	GSHG0027014	SLCO4A1	Alter. Donor Splice Site	e2	up	2.1	0.00159	EASANA	chr20:62656359-62657200	UCSC	solute carrier organic anion transporter family member 4A1	OATP-E,OATP1,OATP4A1,OATPE,OATPRP1,POAT,SLC21A12	28231	---
Exon	GSHG0039259	NUP42	Alter. Donor Splice Site	ae2	up	2.1	0.00644	EASANA	chr7:23185299-23185302	UCSC	nucleoporin 42	CG1,hCG1,NLP-1,NLP_1,NUPL2	11097	---
Exon	GSHG0000658	PATJ	Alter. Donor Splice Site	e26	down	2.1	0.0012	EASANA	chr1:61908372-61908465	UCSC	PATJ crumbs cell polarity complex component	Cipp,hINADL,InaD-like,INADL	10207	---
Exon	GSHG0011044	COG3	Alter. Donor Splice Site	e17	down	2.09	0.0213	EASANA	chr13:45516232-45516263	UCSC	component of oligomeric golgi complex 3	SEC34	83548	ENSG00000136152
Exon	GSHG0003549	INTS7	Alter. Donor Splice Site	e18	down	2.08	0.000167	EASANA	chr1:211952611-211952700	UCSC	integrator complex subunit 7	C1orf73,INT7	25896	---
Exon	GSHG0045088	CDK5RAP2	Alter. Donor Splice Site	e2	up	2.08	0.00402	EASANA	chr9:120571977-120572040	UCSC	CDK5 regulatory subunit associated protein 2	C48,Cep215,MCPH3	55755	---
Exon	GSHG0004738	BEND7	Alter. Donor Splice Site	ae5	up	2.08	0.0327	EASANA	chr10:13499738-13499776	UCSC	BEN domain containing 7	C10orf30	222389	---
Exon	GSHG0016877	UNKL	Alter. Donor Splice Site	e2	up	2.08	0.0439	EASANA	chr16:1413845-1413874	UCSC	unk like zinc finger	C16orf28,ZC3H5L,ZC3HDC5L	64718	---
Exon	GSHG0018658	BAIAP2	Alter. Donor Splice Site	ae3	up	2.05	0.00478	EASANA	chr17:81053744-81053769	UCSC	BAR/IMD domain containing adaptor protein 2	BAP2,FLAF3,IRSP53,WAML	10458	---
Exon	GSHG0045088	CDK5RAP2	Alter. Donor Splice Site	e2	up	2.05	0.00233	EASANA	chr9:120571973-120571976	UCSC	CDK5 regulatory subunit associated protein 2	C48,Cep215,MCPH3	55755	---
Exon	GSHG0007819	LBHD1 // C11orf98	Alter. Donor Splice Site	ae1	down	2.05	0.000686	EASANA	chr11:62671239-62671562	UCSC	LBH domain containing 1 // chromosome 11 open reading frame 98	C11orf48	102288414,79081	---
Exon	GSHG0041890	GRHL2	Alter. Donor Splice Site	ae1	down	2.05	0.0229	EASANA	chr8:101492790-101492849	UCSC	grainyhead like transcription factor 2	BOM,DFNA28,ECTDS,PPCD4,TFCP2L3	79977	---
Exon	GSHG0010215	SMUG1	Alter. Donor Splice Site	ae1	down	2.05	0.0425	EASANA	chr12:54188596-54188719	UCSC	single-strand-selective monofunctional uracil-DNA glycosylase 1	FDG,HMUDG,UNG3	23583	---
Exon	GSHG0003425	ASPM	Alter. Donor Splice Site	e3	up	2.03	0.0342	EASANA	chr1:197143762-197143809	UCSC	assembly factor for spindle microtubules	ASP,Calmbp1,MCPH5	259266	---
Exon	GSHG0010974	BRCA2	Alter. Donor Splice Site	e2	up	2.03	0.00988	EASANA	chr13:32316523-32316527	UCSC	BRCA2 DNA repair associated	BRCC2,BROVCA2,FACD,FAD,FAD1,FANCD,FANCD1,GLM3,PNCA2,XRCC11	675	ENSG00000139618
Exon	GSHG0042021	EFR3A	Alter. Donor Splice Site	ae1	up	2.03	0.0124	EASANA	chr8:131904323-131905330	UCSC	EFR3 homolog A	---	23167	---
Exon	GSHG0038167	RPL17	Alter. Donor Splice Site	ae4	down	2.02	0.0087	EASANA	chr18:49491445-49491515	UCSC	ribosomal protein L17	L17,PD-1,RPL23	6139	---
Exon	GSHG0004013	LINC00839	Alter. Donor Splice Site	ae1	up	2	0.0284	EASANA	chr10:42475881-42475964	UCSC	long intergenic non-protein coding RNA 839	---	84856	ENSG00000185904
Pattern+Exon	GSHG0018699	FOXK2	Alter. First Exon	e1/e12	up (e1)	5.85	0.000268	EASANA	chr17:82519715-82602405	UCSC	forkhead box K2	ILF,ILF-1,ILF1,nGTBP	3607	ENSG00000141568
Pattern+Exon	GSHG0038793	PRR3	Alter. First Exon	e1/e3	up (e1)	5.64	5.11e-06	EASANA	chr6:30556709-30562124	UCSC	proline rich 3	CAT56	80742	---
Pattern+Exon	GSHG0031391	ARHGEF3	Alter. First Exon	e2/e8	up (e8)	5.06	0.016	EASANA	chr3:56773709-57078784	UCSC	Rho guanine nucleotide exchange factor 3	GEF3,STA3,XPLN	50650	---
Pattern+Exon	GSHG0029021	EIF4ENIF1	Alter. First Exon	e1/e12	up (e1)	4.97	0.00913	EASANA	chr22:31450289-31489888	UCSC	eukaryotic translation initiation factor 4E nuclear import factor 1	4E-T,Clast4	56478	---
Pattern+Exon	GSHG0036910	FAM135A	Alter. First Exon	e1/e18	up (e1)	4.63	0.000887	EASANA	chr6:70413508-70526698	UCSC	family with sequence similarity 135 member A	KIAA1411	57579	---
Pattern+Exon	GSHG0000743	DNAJB4	Alter. First Exon	e1/e4	up (e4)	4.62	0.000429	EASANA	chr1:77979175-78013619	UCSC	DnaJ heat shock protein family (Hsp40) member B4	DjB4,DNAJW,HLJ1	11080	ENSG00000162616
Pattern+Exon	GSHG0012237	SYNE2	Alter. First Exon	e1/e52	up (e1)	4.37	0.00177	EASANA	chr14:63852983-64056266	UCSC	spectrin repeat containing nuclear envelope protein 2	EDMD5,KASH2,Nesp2,Nesprin-2,NUA,NUANCE,SYNE-2,TROPH	23224	---
Pattern+Exon	GSHG0041282	PRKAG2	Alter. First Exon	e5/e8	up (e8)	4.09	0.0046	EASANA	chr7:151632069-151736263	UCSC	protein kinase AMP-activated non-catalytic subunit gamma 2	AAKG,AAKG2,CMH6,H91620p,WPWS	51422	---
Pattern+Exon	GSHG0040533	COBL	Alter. First Exon	e1/e13	up (e1)	4.08	0.0169	EASANA	chr7:51030812-51316818	UCSC	cordon-bleu WH2 repeat protein	---	23242	---
Pattern+Exon	GSHG0006550	EMSY	Alter. First Exon	e1/e20	up (e1)	4	0.00145	EASANA	chr11:76445018-76544822	UCSC	EMSY transcriptional repressor, BRCA2 interacting	C11orf30,GL002	56946	---
Pattern+Exon	GSHG0040000	UBN2	Alter. First Exon	e1/e17	up (e1)	3.91	0.0494	EASANA	chr7:139231237-139293981	UCSC	ubinuclein 2	---	254048	ENSG00000157741
Pattern+Exon	GSHG0031451	FOXP1	Alter. First Exon	e10/e16	up (e16)	3.81	0.00436	EASANA	chr3:71053636-71245165	UCSC	forkhead box P1	12CC4,hFKH1B,HSPC215,MFH,QRF1	27086	---
Pattern+Exon	GSHG0021362	SIN3B	Alter. First Exon	e1/e11	up (e1)	3.79	0.00437	EASANA	chr19:16829398-16863796	UCSC	SIN3 transcription regulator family member B	---	23309	---
Pattern+Exon	GSHG0042904	PTK2	Alter. First Exon	e2/e3	up (e2)	3.68	0.00223	EASANA	chr8:140925661-141001282	UCSC	protein tyrosine kinase 2	FADK,FAK,FAK1,FRNK,p125FAK,pp125FAK,PPP1R71	5747	---
Pattern+Exon	GSHG0005990	NAV2	Alter. First Exon	e15/e42	up (e15)	3.43	0.000548	EASANA	chr11:20022556-20105727	UCSC	neuron navigator 2	HELAD1,POMFIL2,RAINB1,STEERIN2,UNC53H2	89797	---
Pattern+Exon	GSHG0041020	DOCK4	Alter. First Exon	e1/e33	up (e1)	3.39	0.00827	EASANA	chr7:111788662-112206407	UCSC	dedicator of cytokinesis 4	---	9732	---
Pattern+Exon	GSHG0040399	NOD1	Alter. First Exon	e1/e11	up (e1)	3.37	0.0272	EASANA	chr7:30446967-30478784	UCSC	nucleotide binding oligomerization domain containing 1	CARD4,CLR7.1,NLRC1	10392	---
Pattern+Exon	GSHG0013327	PPP1R13B	Alter. First Exon	e1/e11	up (e1)	3.32	0.00607	EASANA	chr14:103746373-103847575	UCSC	protein phosphatase 1 regulatory subunit 13B	ASPP1,p53BP2-like,p85	23368	ENSG00000088808
[truncated: 6,798 more rows]
